# Supplementary material for: A pre-screening strategy to assess resected tumor margins by imaging cytoplasmic viscosity and hypoxia
Source: eLife. 2021 Oct 11;10:e70471. doi: 10.7554/eLife.70471 (PMC8553343; doi:10.7554/eLife.70471)
Supplement: Figure 1—source data 1. [file elife-70471-fig1-data1.zip]

Archive with 85 entries (78 files):
- Figure 1-Source data/
- Figure 1-Source data/IBS440 in EtOH Glycerol mixtures/
- Figure 1-Source data/IBS224 in different pH/
- Figure 1-Source data/IBS440 respond to nitroreductase/
- Figure 1-Source data/IBS440 in 50% glycerol different pH/
- Figure 1-Source data/IBS440 in various solvents/
- Figure 1-Source data/IBS440 in various species/
- Figure 1-Source data/UV-vis absorption.xlsx
- Figure 1-Source data/IBS440 in EtOH Glycerol mixtures/95%GLY.txt
- Figure 1-Source data/IBS440 in EtOH Glycerol mixtures/70%GLY.txt
- Figure 1-Source data/IBS440 in EtOH Glycerol mixtures/60%GLY.txt
- Figure 1-Source data/IBS440 in EtOH Glycerol mixtures/GLY.txt
- Figure 1-Source data/IBS440 in EtOH Glycerol mixtures/10%GLY.txt
- Figure 1-Source data/IBS440 in EtOH Glycerol mixtures/40%GLY.txt
- Figure 1-Source data/IBS440 in EtOH Glycerol mixtures/50%GLY.txt
- Figure 1-Source data/IBS440 in EtOH Glycerol mixtures/ETOH.txt
- Figure 1-Source data/IBS440 in EtOH Glycerol mixtures/30%GLY.txt
- Figure 1-Source data/IBS440 in EtOH Glycerol mixtures/20%GLY.txt
- Figure 1-Source data/IBS440 in EtOH Glycerol mixtures/90%GLY.txt
- Figure 1-Source data/IBS440 in EtOH Glycerol mixtures/80%GLY.txt
- Figure 1-Source data/IBS440 in EtOH Glycerol mixtures/5%GLY.txt
- Figure 1-Source data/IBS224 in different pH/6.00.txt
- Figure 1-Source data/IBS224 in different pH/4.00.txt
- Figure 1-Source data/IBS224 in different pH/8.14.txt
- Figure 1-Source data/IBS224 in different pH/5.24.txt
- Figure 1-Source data/IBS224 in different pH/7.30.txt
- Figure 1-Source data/IBS224 in different pH/6.68.txt
- Figure 1-Source data/IBS224 in different pH/7.03.txt
- Figure 1-Source data/IBS224 in different pH/8.41.txt
- Figure 1-Source data/IBS224 in different pH/4.24.txt
- Figure 1-Source data/IBS440 respond to nitroreductase/15.txt
- Figure 1-Source data/IBS440 respond to nitroreductase/14.txt
- Figure 1-Source data/IBS440 respond to nitroreductase/16.txt
- Figure 1-Source data/IBS440 respond to nitroreductase/17.txt
- Figure 1-Source data/IBS440 respond to nitroreductase/13.txt
- Figure 1-Source data/IBS440 respond to nitroreductase/12.txt
- Figure 1-Source data/IBS440 respond to nitroreductase/10.txt
- Figure 1-Source data/IBS440 respond to nitroreductase/11.txt
- Figure 1-Source data/IBS440 respond to nitroreductase/9.txt
- Figure 1-Source data/IBS440 respond to nitroreductase/8.txt
- Figure 1-Source data/IBS440 respond to nitroreductase/5.txt
- Figure 1-Source data/IBS440 respond to nitroreductase/4.txt
- Figure 1-Source data/IBS440 respond to nitroreductase/6.txt
- Figure 1-Source data/IBS440 respond to nitroreductase/7.txt
- Figure 1-Source data/IBS440 respond to nitroreductase/3.txt
- Figure 1-Source data/IBS440 respond to nitroreductase/2.txt
- Figure 1-Source data/IBS440 respond to nitroreductase/1.txt
- Figure 1-Source data/IBS440 respond to nitroreductase/20.txt
- Figure 1-Source data/IBS440 respond to nitroreductase/19.txt
- Figure 1-Source data/IBS440 respond to nitroreductase/18.txt
- Figure 1-Source data/IBS440 in 50% glycerol different pH/6.00.txt
- Figure 1-Source data/IBS440 in 50% glycerol different pH/4.00.txt
- Figure 1-Source data/IBS440 in 50% glycerol different pH/8.14.txt
- Figure 1-Source data/IBS440 in 50% glycerol different pH/5.24.txt
- Figure 1-Source data/IBS440 in 50% glycerol different pH/7.30.txt
- Figure 1-Source data/IBS440 in 50% glycerol different pH/6.68.txt
- Figure 1-Source data/IBS440 in 50% glycerol different pH/7.03.txt
- Figure 1-Source data/IBS440 in 50% glycerol different pH/4.42.txt
- Figure 1-Source data/IBS440 in 50% glycerol different pH/8.41.txt
- Figure 1-Source data/IBS440 in 50% glycerol different pH/3.15.txt
- Figure 1-Source data/IBS440 in various solvents/H2O.txt
- Figure 1-Source data/IBS440 in various solvents/GLY.txt
- Figure 1-Source data/IBS440 in various solvents/EtOAc.txt
- Figure 1-Source data/IBS440 in various solvents/Kinetic Sample1 Scan1.txt
- Figure 1-Source data/IBS440 in various solvents/ETOH.txt
- Figure 1-Source data/IBS440 in various solvents/DMF.txt
- Figure 1-Source data/IBS440 in various solvents/DMSO.txt
- Figure 1-Source data/IBS440 in various solvents/THF.txt
- Figure 1-Source data/IBS440 in various solvents/PBS.txt
- Figure 1-Source data/IBS440 in various solvents/CH3OH.txt
- Figure 1-Source data/IBS440 in various solvents/CH3CN.txt
- Figure 1-Source data/IBS440 in various species/EDTA.txt
- Figure 1-Source data/IBS440 in various species/KCl.txt
- Figure 1-Source data/IBS440 in various species/MgCl2.txt
- Figure 1-Source data/IBS440 in various species/Na2SO3.txt
- Figure 1-Source data/IBS440 in various species/GSH.txt
- Figure 1-Source data/IBS440 in various species/Hcy.txt
- Figure 1-Source data/IBS440 in various species/NaCl.txt
- Figure 1-Source data/IBS440 in various species/CaCL2.txt
- Figure 1-Source data/IBS440 in various species/DTT.txt
- Figure 1-Source data/IBS440 in various species/NaOAC.txt
- Figure 1-Source data/IBS440 in various species/Na2CO3.txt
- Figure 1-Source data/IBS440 in various species/Glu.txt
- Figure 1-Source data/IBS440 in various species/Cys.txt
- Figure 1-Source data/IBS440 in various species/H2O2.txt
