# Supplementary material for: A pre-screening strategy to assess resected tumor margins by imaging cytoplasmic viscosity and hypoxia
Source: eLife. 2021 Oct 11;10:e70471. doi: 10.7554/eLife.70471 (PMC8553343; doi:10.7554/eLife.70471)
Supplement: Figure 1—source data 1. [file elife-70471-fig1-data1.zip › Figure 1-Source data/UV-vis absorption.xlsx]

## Sheet: IBS224-20%DMSO
Wave	Abs.	Abs.	Abs.	平均值
300.0nm	0.236	0.233	0.229	0.232667
301.0nm	0.242	0.238	0.235	0.238333
302.0nm	0.248	0.244	0.24	0.244
303.0nm	0.254	0.25	0.247	0.250333
304.0nm	0.261	0.257	0.253	0.257
305.0nm	0.267	0.263	0.259	0.263
306.0nm	0.274	0.27	0.266	0.27
307.0nm	0.281	0.278	0.273	0.277333
308.0nm	0.289	0.285	0.28	0.284667
309.0nm	0.296	0.292	0.286	0.291333
310.0nm	0.304	0.299	0.294	0.299
311.0nm	0.312	0.307	0.302	0.307
312.0nm	0.32	0.314	0.309	0.314333
313.0nm	0.327	0.322	0.317	0.322
314.0nm	0.335	0.329	0.323	0.329
315.0nm	0.343	0.337	0.331	0.337
316.0nm	0.35	0.344	0.338	0.344
317.0nm	0.358	0.351	0.345	0.351333
318.0nm	0.364	0.358	0.352	0.358
319.0nm	0.372	0.365	0.358	0.365
320.0nm	0.379	0.372	0.365	0.372
321.0nm	0.387	0.379	0.372	0.379333
322.0nm	0.393	0.385	0.378	0.385333
323.0nm	0.401	0.392	0.385	0.392667
324.0nm	0.407	0.399	0.391	0.399
325.0nm	0.414	0.405	0.397	0.405333
326.0nm	0.421	0.411	0.403	0.411667
327.0nm	0.426	0.418	0.409	0.417667
328.0nm	0.433	0.424	0.415	0.424
329.0nm	0.439	0.43	0.421	0.43
330.0nm	0.446	0.435	0.426	0.435667
331.0nm	0.451	0.441	0.432	0.441333
332.0nm	0.457	0.447	0.437	0.447
333.0nm	0.463	0.452	0.442	0.452333
334.0nm	0.467	0.457	0.447	0.457
335.0nm	0.472	0.461	0.451	0.461333
336.0nm	0.477	0.466	0.455	0.466
337.0nm	0.48	0.469	0.458	0.469
338.0nm	0.485	0.473	0.462	0.473333
339.0nm	0.489	0.478	0.465	0.477333
340.0nm	0.488	0.473	0.456	0.472333
341.0nm	0.497	0.482	0.469	0.482667
342.0nm	0.502	0.487	0.472	0.487
343.0nm	0.507	0.491	0.478	0.492
344.0nm	0.511	0.495	0.482	0.496
345.0nm	0.516	0.501	0.486	0.501
346.0nm	0.519	0.506	0.491	0.505333
347.0nm	0.524	0.51	0.495	0.509667
348.0nm	0.529	0.514	0.501	0.514667
349.0nm	0.534	0.518	0.504	0.518667
350.0nm	0.538	0.523	0.508	0.523
351.0nm	0.541	0.527	0.512	0.526667
352.0nm	0.545	0.531	0.516	0.530667
353.0nm	0.55	0.534	0.52	0.534667
354.0nm	0.553	0.537	0.522	0.537333
355.0nm	0.557	0.541	0.525	0.541
356.0nm	0.559	0.544	0.529	0.544
357.0nm	0.562	0.548	0.532	0.547333
358.0nm	0.567	0.553	0.535	0.551667
359.0nm	0.569	0.554	0.536	0.553
360.0nm	0.571	0.555	0.538	0.554667
361.0nm	0.572	0.555	0.539	0.555333
362.0nm	0.574	0.556	0.54	0.556667
363.0nm	0.574	0.556	0.541	0.557
364.0nm	0.574	0.557	0.54	0.557
365.0nm	0.572	0.556	0.539	0.555667
366.0nm	0.572	0.555	0.538	0.555
367.0nm	0.571	0.555	0.537	0.554333
368.0nm	0.57	0.553	0.536	0.553
369.0nm	0.568	0.551	0.534	0.551
370.0nm	0.565	0.552	0.536	0.551
371.0nm	0.563	0.549	0.534	0.548667
372.0nm	0.56	0.547	0.531	0.546
373.0nm	0.557	0.544	0.529	0.543333
374.0nm	0.554	0.541	0.526	0.540333
375.0nm	0.55	0.537	0.523	0.536667
376.0nm	0.547	0.534	0.52	0.533667
377.0nm	0.543	0.53	0.515	0.529333
378.0nm	0.538	0.526	0.512	0.525333
379.0nm	0.533	0.52	0.507	0.52
380.0nm	0.528	0.515	0.502	0.515
381.0nm	0.522	0.509	0.496	0.509
382.0nm	0.516	0.504	0.491	0.503667
383.0nm	0.509	0.497	0.485	0.497
384.0nm	0.503	0.491	0.479	0.491
385.0nm	0.496	0.485	0.472	0.484333
386.0nm	0.489	0.478	0.466	0.477667
387.0nm	0.482	0.471	0.459	0.470667
388.0nm	0.475	0.464	0.452	0.463667
389.0nm	0.467	0.456	0.445	0.456
390.0nm	0.458	0.448	0.437	0.447667
391.0nm	0.45	0.44	0.43	0.44
392.0nm	0.442	0.432	0.422	0.432
393.0nm	0.434	0.424	0.414	0.424
394.0nm	0.426	0.416	0.407	0.416333
395.0nm	0.417	0.408	0.399	0.408
396.0nm	0.408	0.399	0.39	0.399
397.0nm	0.399	0.39	0.382	0.390333
398.0nm	0.39	0.381	0.373	0.381333
399.0nm	0.381	0.372	0.364	0.372333
400.0nm	0.371	0.363	0.356	0.363333
401.0nm	0.362	0.354	0.347	0.354333
402.0nm	0.352	0.345	0.338	0.345
403.0nm	0.343	0.336	0.329	0.336
404.0nm	0.333	0.326	0.319	0.326
405.0nm	0.323	0.316	0.31	0.316333
406.0nm	0.313	0.307	0.301	0.307
407.0nm	0.304	0.298	0.293	0.298333
408.0nm	0.295	0.289	0.284	0.289333
409.0nm	0.285	0.28	0.275	0.28
410.0nm	0.276	0.271	0.266	0.271
411.0nm	0.267	0.262	0.258	0.262333
412.0nm	0.258	0.253	0.249	0.253333
413.0nm	0.249	0.244	0.241	0.244667
414.0nm	0.24	0.236	0.233	0.236333
415.0nm	0.232	0.228	0.225	0.228333
416.0nm	0.224	0.22	0.218	0.220667
417.0nm	0.216	0.213	0.21	0.213
418.0nm	0.208	0.205	0.203	0.205333
419.0nm	0.201	0.198	0.196	0.198333
420.0nm	0.194	0.191	0.19	0.191667
421.0nm	0.187	0.184	0.183	0.184667
422.0nm	0.18	0.178	0.177	0.178333
423.0nm	0.174	0.172	0.171	0.172333
424.0nm	0.167	0.165	0.165	0.165667
425.0nm	0.161	0.159	0.159	0.159667
426.0nm	0.155	0.154	0.154	0.154333
427.0nm	0.15	0.148	0.149	0.149
428.0nm	0.145	0.143	0.144	0.144
429.0nm	0.139	0.138	0.139	0.138667
430.0nm	0.135	0.134	0.135	0.134667
431.0nm	0.131	0.13	0.131	0.130667
432.0nm	0.127	0.126	0.127	0.126667
433.0nm	0.123	0.122	0.124	0.123
434.0nm	0.119	0.118	0.12	0.119
435.0nm	0.116	0.115	0.117	0.116
436.0nm	0.113	0.112	0.114	0.113
437.0nm	0.11	0.11	0.112	0.110667
438.0nm	0.107	0.107	0.109	0.107667
439.0nm	0.105	0.105	0.107	0.105667
440.0nm	0.103	0.103	0.105	0.103667
441.0nm	0.101	0.101	0.103	0.101667
442.0nm	0.099	0.099	0.102	0.1
443.0nm	0.097	0.098	0.1	0.0983333
444.0nm	0.096	0.096	0.099	0.097
445.0nm	0.094	0.095	0.098	0.0956667
446.0nm	0.093	0.094	0.096	0.0943333
447.0nm	0.092	0.093	0.095	0.0933333
448.0nm	0.091	0.092	0.095	0.0926667
449.0nm	0.09	0.091	0.094	0.0916667
450.0nm	0.089	0.09	0.093	0.0906667
451.0nm	0.088	0.089	0.093	0.09
452.0nm	0.088	0.089	0.092	0.0896667
453.0nm	0.087	0.088	0.092	0.089
454.0nm	0.087	0.088	0.092	0.089
455.0nm	0.086	0.087	0.091	0.088
456.0nm	0.086	0.087	0.091	0.088
457.0nm	0.086	0.087	0.091	0.088
458.0nm	0.085	0.086	0.09	0.087
459.0nm	0.085	0.086	0.09	0.087
460.0nm	0.085	0.086	0.09	0.087
461.0nm	0.085	0.086	0.09	0.087
462.0nm	0.085	0.085	0.09	0.0866667
463.0nm	0.085	0.086	0.09	0.087
464.0nm	0.085	0.085	0.09	0.0866667
465.0nm	0.085	0.085	0.09	0.0866667
466.0nm	0.084	0.085	0.09	0.0863333
467.0nm	0.084	0.085	0.09	0.0863333
468.0nm	0.084	0.085	0.09	0.0863333
469.0nm	0.084	0.085	0.09	0.0863333
470.0nm	0.083	0.084	0.089	0.0853333
471.0nm	0.083	0.084	0.089	0.0853333
472.0nm	0.083	0.084	0.089	0.0853333
473.0nm	0.083	0.084	0.089	0.0853333
474.0nm	0.083	0.084	0.089	0.0853333
475.0nm	0.082	0.083	0.089	0.0846667
476.0nm	0.082	0.083	0.088	0.0843333
477.0nm	0.082	0.083	0.088	0.0843333
478.0nm	0.081	0.082	0.088	0.0836667
479.0nm	0.081	0.082	0.087	0.0833333
480.0nm	0.08	0.081	0.087	0.0826667
481.0nm	0.08	0.081	0.086	0.0823333
482.0nm	0.08	0.081	0.086	0.0823333
483.0nm	0.079	0.08	0.086	0.0816667
484.0nm	0.079	0.08	0.085	0.0813333
485.0nm	0.078	0.079	0.085	0.0806667
486.0nm	0.077	0.079	0.084	0.08
487.0nm	0.077	0.078	0.084	0.0796667
488.0nm	0.076	0.077	0.083	0.0786667
489.0nm	0.076	0.077	0.082	0.0783333
490.0nm	0.075	0.076	0.082	0.0776667
491.0nm	0.074	0.075	0.081	0.0766667
492.0nm	0.074	0.075	0.081	0.0766667
493.0nm	0.073	0.074	0.08	0.0756667
494.0nm	0.072	0.073	0.079	0.0746667
495.0nm	0.071	0.072	0.078	0.0736667
496.0nm	0.071	0.072	0.077	0.0733333
497.0nm	0.07	0.071	0.077	0.0726667
498.0nm	0.069	0.07	0.076	0.0716667
499.0nm	0.068	0.069	0.075	0.0706667
500.0nm	0.067	0.068	0.074	0.0696667
501.0nm	0.066	0.067	0.073	0.0686667
502.0nm	0.065	0.067	0.072	0.068
503.0nm	0.064	0.065	0.071	0.0666667
504.0nm	0.063	0.064	0.07	0.0656667
505.0nm	0.062	0.064	0.07	0.0653333
506.0nm	0.062	0.063	0.069	0.0646667
507.0nm	0.061	0.062	0.067	0.0633333
508.0nm	0.06	0.061	0.066	0.0623333
509.0nm	0.059	0.06	0.065	0.0613333
510.0nm	0.058	0.059	0.064	0.0603333
511.0nm	0.057	0.058	0.063	0.0593333
512.0nm	0.056	0.057	0.062	0.0583333
513.0nm	0.055	0.056	0.061	0.0573333
514.0nm	0.054	0.055	0.06	0.0563333
515.0nm	0.053	0.054	0.059	0.0553333
516.0nm	0.051	0.052	0.058	0.0536667
517.0nm	0.05	0.051	0.057	0.0526667
518.0nm	0.049	0.05	0.056	0.0516667
519.0nm	0.048	0.049	0.054	0.0503333
520.0nm	0.047	0.048	0.053	0.0493333
521.0nm	0.046	0.047	0.052	0.0483333
522.0nm	0.045	0.046	0.051	0.0473333
523.0nm	0.044	0.045	0.05	0.0463333
524.0nm	0.043	0.044	0.049	0.0453333
525.0nm	0.042	0.043	0.047	0.044
526.0nm	0.04	0.042	0.046	0.0426667
527.0nm	0.04	0.041	0.045	0.042
528.0nm	0.039	0.04	0.044	0.041
529.0nm	0.038	0.039	0.043	0.04
530.0nm	0.037	0.038	0.042	0.039
531.0nm	0.036	0.037	0.041	0.038
532.0nm	0.035	0.036	0.04	0.037
533.0nm	0.034	0.035	0.039	0.036
534.0nm	0.033	0.034	0.038	0.035
535.0nm	0.032	0.033	0.037	0.034
536.0nm	0.031	0.032	0.036	0.033
537.0nm	0.031	0.031	0.036	0.0326667
538.0nm	0.03	0.031	0.034	0.0316667
539.0nm	0.029	0.03	0.033	0.0306667
540.0nm	0.028	0.029	0.033	0.03
541.0nm	0.027	0.028	0.032	0.029
542.0nm	0.027	0.028	0.031	0.0286667
543.0nm	0.026	0.027	0.03	0.0276667
544.0nm	0.025	0.026	0.03	0.027
545.0nm	0.024	0.025	0.029	0.026
546.0nm	0.024	0.024	0.028	0.0253333
547.0nm	0.023	0.024	0.027	0.0246667
548.0nm	0.022	0.023	0.026	0.0236667
549.0nm	0.022	0.022	0.026	0.0233333
550.0nm	0.021	0.022	0.025	0.0226667
551.0nm	0.02	0.021	0.024	0.0216667
552.0nm	0.02	0.02	0.024	0.0213333
553.0nm	0.019	0.02	0.023	0.0206667
554.0nm	0.018	0.019	0.022	0.0196667
555.0nm	0.018	0.019	0.021	0.0193333
556.0nm	0.017	0.018	0.021	0.0186667
557.0nm	0.017	0.017	0.02	0.018
558.0nm	0.016	0.017	0.02	0.0176667
559.0nm	0.016	0.016	0.019	0.017
560.0nm	0.015	0.016	0.019	0.0166667
561.0nm	0.015	0.015	0.018	0.016
562.0nm	0.014	0.015	0.017	0.0153333
563.0nm	0.014	0.014	0.017	0.015
564.0nm	0.013	0.014	0.016	0.0143333
565.0nm	0.013	0.014	0.016	0.0143333
566.0nm	0.013	0.013	0.016	0.014
567.0nm	0.012	0.013	0.015	0.0133333
568.0nm	0.012	0.012	0.015	0.013
569.0nm	0.011	0.012	0.014	0.0123333
570.0nm	0.011	0.011	0.014	0.012
571.0nm	0.011	0.011	0.013	0.0116667
572.0nm	0.01	0.011	0.013	0.0113333
573.0nm	0.01	0.01	0.013	0.011
574.0nm	0.01	0.01	0.012	0.0106667
575.0nm	0.009	0.01	0.012	0.0103333
576.0nm	0.009	0.009	0.012	0.01
577.0nm	0.009	0.009	0.012	0.01
578.0nm	0.009	0.009	0.011	0.00966667
579.0nm	0.008	0.009	0.011	0.00933333
580.0nm	0.008	0.009	0.011	0.00933333
581.0nm	0.008	0.009	0.011	0.00933333
582.0nm	0.008	0.008	0.01	0.00866667
583.0nm	0.007	0.008	0.01	0.00833333
584.0nm	0.007	0.008	0.01	0.00833333
585.0nm	0.007	0.008	0.01	0.00833333
586.0nm	0.007	0.008	0.01	0.00833333
587.0nm	0.007	0.008	0.009	0.008
588.0nm	0.007	0.007	0.009	0.00766667
589.0nm	0.007	0.007	0.009	0.00766667
590.0nm	0.006	0.007	0.009	0.00733333
591.0nm	0.006	0.007	0.009	0.00733333
592.0nm	0.006	0.007	0.009	0.00733333
593.0nm	0.006	0.007	0.009	0.00733333
594.0nm	0.006	0.007	0.008	0.007
595.0nm	0.007	0.007	0.009	0.00766667
596.0nm	0.007	0.007	0.009	0.00766667
597.0nm	0.007	0.007	0.009	0.00766667
598.0nm	0.006	0.007	0.009	0.00733333
599.0nm	0.006	0.007	0.009	0.00733333
600.0nm	0.006	0.007	0.008	0.007
601.0nm	0.006	0.007	0.008	0.007
602.0nm	0.006	0.007	0.008	0.007
603.0nm	0.006	0.007	0.008	0.007
604.0nm	0.006	0.007	0.008	0.007
605.0nm	0.006	0.007	0.008	0.007
606.0nm	0.006	0.007	0.008	0.007
607.0nm	0.006	0.006	0.008	0.00666667
608.0nm	0.006	0.006	0.008	0.00666667
609.0nm	0.006	0.006	0.008	0.00666667
610.0nm	0.006	0.006	0.008	0.00666667
611.0nm	0.006	0.006	0.008	0.00666667
612.0nm	0.006	0.006	0.008	0.00666667
613.0nm	0.006	0.006	0.008	0.00666667
614.0nm	0.005	0.006	0.008	0.00633333
615.0nm	0.005	0.006	0.008	0.00633333
616.0nm	0.006	0.006	0.008	0.00666667
617.0nm	0.006	0.006	0.008	0.00666667
618.0nm	0.006	0.006	0.008	0.00666667
619.0nm	0.005	0.006	0.007	0.006
620.0nm	0.006	0.006	0.007	0.00633333
621.0nm	0.005	0.006	0.007	0.006
622.0nm	0.005	0.006	0.007	0.006
623.0nm	0.005	0.006	0.007	0.006
624.0nm	0.005	0.006	0.008	0.00633333
625.0nm	0.005	0.006	0.007	0.006
626.0nm	0.005	0.006	0.007	0.006
627.0nm	0.005	0.006	0.007	0.006
628.0nm	0.005	0.006	0.007	0.006
629.0nm	0.005	0.006	0.007	0.006
630.0nm	0.005	0.006	0.007	0.006
631.0nm	0.005	0.006	0.007	0.006
632.0nm	0.005	0.005	0.007	0.00566667
633.0nm	0.005	0.005	0.007	0.00566667
634.0nm	0.005	0.006	0.007	0.006
635.0nm	0.005	0.006	0.007	0.006
636.0nm	0.005	0.006	0.007	0.006
637.0nm	0.005	0.006	0.007	0.006
638.0nm	0.005	0.005	0.007	0.00566667
639.0nm	0.005	0.005	0.007	0.00566667
640.0nm	0.005	0.005	0.007	0.00566667
641.0nm	0.005	0.005	0.007	0.00566667
642.0nm	0.005	0.005	0.007	0.00566667
643.0nm	0.005	0.005	0.007	0.00566667
644.0nm	0.005	0.005	0.007	0.00566667
645.0nm	0.005	0.005	0.007	0.00566667
646.0nm	0.005	0.005	0.007	0.00566667
647.0nm	0.005	0.006	0.007	0.006
648.0nm	0.005	0.005	0.007	0.00566667
649.0nm	0.005	0.005	0.007	0.00566667
650.0nm	0.005	0.005	0.007	0.00566667
651.0nm	0.005	0.005	0.007	0.00566667
652.0nm	0.005	0.005	0.007	0.00566667
653.0nm	0.005	0.005	0.007	0.00566667
654.0nm	0.005	0.005	0.007	0.00566667
655.0nm	0.005	0.005	0.007	0.00566667
656.0nm	0.005	0.005	0.007	0.00566667
657.0nm	0.005	0.005	0.007	0.00566667
658.0nm	0.005	0.005	0.007	0.00566667
659.0nm	0.005	0.005	0.007	0.00566667
660.0nm	0.005	0.005	0.007	0.00566667
661.0nm	0.005	0.005	0.007	0.00566667
662.0nm	0.005	0.005	0.007	0.00566667
663.0nm	0.004	0.005	0.007	0.00533333
664.0nm	0.005	0.005	0.007	0.00566667
665.0nm	0.004	0.005	0.007	0.00533333
666.0nm	0.004	0.005	0.007	0.00533333
667.0nm	0.004	0.005	0.007	0.00533333
668.0nm	0.004	0.005	0.007	0.00533333
669.0nm	0.005	0.005	0.007	0.00566667
670.0nm	0.004	0.005	0.007	0.00533333
671.0nm	0.004	0.005	0.007	0.00533333
672.0nm	0.004	0.005	0.007	0.00533333
673.0nm	0.004	0.005	0.007	0.00533333
674.0nm	0.004	0.005	0.007	0.00533333
675.0nm	0.004	0.005	0.007	0.00533333
676.0nm	0.004	0.005	0.007	0.00533333
677.0nm	0.004	0.005	0.007	0.00533333
678.0nm	0.004	0.005	0.007	0.00533333
679.0nm	0.004	0.005	0.007	0.00533333
680.0nm	0.004	0.005	0.006	0.005
681.0nm	0.004	0.005	0.007	0.00533333
682.0nm	0.004	0.005	0.007	0.00533333
683.0nm	0.004	0.005	0.006	0.005
684.0nm	0.004	0.005	0.006	0.005
685.0nm	0.004	0.005	0.006	0.005
686.0nm	0.004	0.005	0.006	0.005
687.0nm	0.004	0.005	0.007	0.00533333
688.0nm	0.004	0.005	0.007	0.00533333
689.0nm	0.004	0.005	0.006	0.005
690.0nm	0.004	0.005	0.006	0.005
691.0nm	0.004	0.005	0.006	0.005
692.0nm	0.004	0.005	0.007	0.00533333
693.0nm	0.004	0.005	0.007	0.00533333
694.0nm	0.004	0.005	0.006	0.005
695.0nm	0.004	0.005	0.006	0.005
696.0nm	0.004	0.005	0.006	0.005
697.0nm	0.004	0.005	0.006	0.005
698.0nm	0.004	0.005	0.007	0.00533333
699.0nm	0.004	0.005	0.007	0.00533333

## Sheet: IBS440-20%DMSO
Wave	Abs.	Abs.	Abs.
300.0nm	0.358	0.357	0.353	0.356
301.0nm	0.35	0.349	0.345	0.348
302.0nm	0.342	0.341	0.337	0.34
303.0nm	0.333	0.333	0.329	0.331667
304.0nm	0.324	0.324	0.32	0.322667
305.0nm	0.315	0.315	0.312	0.314
306.0nm	0.306	0.306	0.302	0.304667
307.0nm	0.297	0.297	0.294	0.296
308.0nm	0.289	0.288	0.285	0.287333
309.0nm	0.28	0.28	0.276	0.278667
310.0nm	0.271	0.27	0.267	0.269333
311.0nm	0.262	0.262	0.258	0.260667
312.0nm	0.253	0.253	0.249	0.251667
313.0nm	0.244	0.244	0.24	0.242667
314.0nm	0.235	0.235	0.232	0.234
315.0nm	0.226	0.227	0.223	0.225333
316.0nm	0.218	0.218	0.215	0.217
317.0nm	0.21	0.21	0.206	0.208667
318.0nm	0.201	0.201	0.198	0.2
319.0nm	0.193	0.193	0.19	0.192
320.0nm	0.185	0.185	0.182	0.184
321.0nm	0.177	0.178	0.175	0.176667
322.0nm	0.17	0.17	0.167	0.169
323.0nm	0.162	0.163	0.16	0.161667
324.0nm	0.155	0.156	0.152	0.154333
325.0nm	0.148	0.149	0.145	0.147333
326.0nm	0.141	0.142	0.139	0.140667
327.0nm	0.135	0.136	0.133	0.134667
328.0nm	0.129	0.129	0.126	0.128
329.0nm	0.123	0.124	0.121	0.122667
330.0nm	0.118	0.118	0.115	0.117
331.0nm	0.113	0.113	0.11	0.112
332.0nm	0.107	0.108	0.106	0.107
333.0nm	0.103	0.104	0.101	0.102667
334.0nm	0.098	0.099	0.096	0.0976667
335.0nm	0.093	0.094	0.091	0.0926667
336.0nm	0.088	0.089	0.087	0.088
337.0nm	0.083	0.085	0.082	0.0833333
338.0nm	0.078	0.079	0.077	0.078
339.0nm	0.074	0.075	0.072	0.0736667
340.0nm	0.056	0.055	0.052	0.0543333
341.0nm	0.061	0.061	0.058	0.06
342.0nm	0.059	0.059	0.056	0.058
343.0nm	0.057	0.057	0.055	0.0563333
344.0nm	0.055	0.055	0.052	0.054
345.0nm	0.054	0.054	0.051	0.053
346.0nm	0.053	0.053	0.051	0.0523333
347.0nm	0.053	0.053	0.051	0.0523333
348.0nm	0.053	0.053	0.051	0.0523333
349.0nm	0.054	0.054	0.052	0.0533333
350.0nm	0.055	0.054	0.052	0.0536667
351.0nm	0.056	0.056	0.054	0.0553333
352.0nm	0.058	0.057	0.055	0.0566667
353.0nm	0.059	0.059	0.057	0.0583333
354.0nm	0.061	0.061	0.059	0.0603333
355.0nm	0.063	0.063	0.061	0.0623333
356.0nm	0.066	0.066	0.064	0.0653333
357.0nm	0.069	0.069	0.066	0.068
358.0nm	0.071	0.072	0.069	0.0706667
359.0nm	0.074	0.075	0.072	0.0736667
360.0nm	0.078	0.078	0.075	0.077
361.0nm	0.081	0.081	0.079	0.0803333
362.0nm	0.085	0.084	0.082	0.0836667
363.0nm	0.088	0.088	0.086	0.0873333
364.0nm	0.092	0.092	0.09	0.0913333
365.0nm	0.096	0.095	0.093	0.0946667
366.0nm	0.1	0.099	0.097	0.0986667
367.0nm	0.103	0.103	0.101	0.102333
368.0nm	0.107	0.106	0.104	0.105667
369.0nm	0.111	0.111	0.109	0.110333
370.0nm	0.128	0.128	0.126	0.127333
371.0nm	0.133	0.134	0.132	0.133
372.0nm	0.139	0.139	0.138	0.138667
373.0nm	0.145	0.145	0.144	0.144667
374.0nm	0.151	0.151	0.15	0.150667
375.0nm	0.157	0.158	0.156	0.157
376.0nm	0.163	0.164	0.162	0.163
377.0nm	0.171	0.171	0.169	0.170333
378.0nm	0.177	0.177	0.175	0.176333
379.0nm	0.184	0.184	0.182	0.183333
380.0nm	0.191	0.191	0.189	0.190333
381.0nm	0.198	0.198	0.197	0.197667
382.0nm	0.206	0.206	0.204	0.205333
383.0nm	0.213	0.213	0.211	0.212333
384.0nm	0.221	0.221	0.219	0.220333
385.0nm	0.228	0.228	0.226	0.227333
386.0nm	0.236	0.236	0.234	0.235333
387.0nm	0.244	0.244	0.242	0.243333
388.0nm	0.252	0.252	0.25	0.251333
389.0nm	0.261	0.261	0.259	0.260333
390.0nm	0.269	0.269	0.268	0.268667
391.0nm	0.278	0.278	0.276	0.277333
392.0nm	0.287	0.287	0.285	0.286333
393.0nm	0.297	0.297	0.295	0.296333
394.0nm	0.306	0.306	0.304	0.305333
395.0nm	0.315	0.315	0.313	0.314333
396.0nm	0.325	0.325	0.323	0.324333
397.0nm	0.335	0.335	0.332	0.334
398.0nm	0.345	0.345	0.342	0.344
399.0nm	0.355	0.355	0.353	0.354333
400.0nm	0.365	0.365	0.363	0.364333
401.0nm	0.376	0.376	0.374	0.375333
402.0nm	0.387	0.387	0.385	0.386333
403.0nm	0.399	0.398	0.396	0.397667
404.0nm	0.41	0.409	0.407	0.408667
405.0nm	0.422	0.421	0.419	0.420667
406.0nm	0.433	0.432	0.43	0.431667
407.0nm	0.445	0.444	0.441	0.443333
408.0nm	0.456	0.456	0.453	0.455
409.0nm	0.468	0.468	0.465	0.467
410.0nm	0.481	0.48	0.477	0.479333
411.0nm	0.493	0.492	0.49	0.491667
412.0nm	0.505	0.504	0.502	0.503667
413.0nm	0.518	0.517	0.514	0.516333
414.0nm	0.53	0.529	0.527	0.528667
415.0nm	0.543	0.542	0.539	0.541333
416.0nm	0.555	0.554	0.551	0.553333
417.0nm	0.568	0.567	0.564	0.566333
418.0nm	0.581	0.58	0.577	0.579333
419.0nm	0.593	0.593	0.59	0.592
420.0nm	0.606	0.605	0.602	0.604333
421.0nm	0.619	0.618	0.615	0.617333
422.0nm	0.632	0.631	0.628	0.630333
423.0nm	0.645	0.644	0.641	0.643333
424.0nm	0.659	0.657	0.654	0.656667
425.0nm	0.672	0.671	0.668	0.670333
426.0nm	0.686	0.684	0.681	0.683667
427.0nm	0.699	0.698	0.695	0.697333
428.0nm	0.714	0.712	0.709	0.711667
429.0nm	0.728	0.726	0.723	0.725667
430.0nm	0.742	0.74	0.737	0.739667
431.0nm	0.756	0.754	0.751	0.753667
432.0nm	0.771	0.769	0.766	0.768667
433.0nm	0.786	0.784	0.78	0.783333
434.0nm	0.8	0.798	0.795	0.797667
435.0nm	0.814	0.812	0.809	0.811667
436.0nm	0.828	0.826	0.823	0.825667
437.0nm	0.843	0.84	0.837	0.84
438.0nm	0.857	0.854	0.85	0.853667
439.0nm	0.871	0.868	0.864	0.867667
440.0nm	0.884	0.882	0.878	0.881333
441.0nm	0.899	0.896	0.893	0.896
442.0nm	0.912	0.91	0.906	0.909333
443.0nm	0.926	0.924	0.92	0.923333
444.0nm	0.94	0.937	0.933	0.936667
445.0nm	0.953	0.95	0.946	0.949667
446.0nm	0.966	0.964	0.96	0.963333
447.0nm	0.98	0.977	0.973	0.976667
448.0nm	0.993	0.991	0.986	0.99
449.0nm	1.006	1.003	0.998	1.00233
450.0nm	1.031	1.029	1.025	1.02833
451.0nm	1.044	1.042	1.038	1.04133
452.0nm	1.058	1.056	1.052	1.05533
453.0nm	1.072	1.069	1.065	1.06867
454.0nm	1.084	1.082	1.078	1.08133
455.0nm	1.097	1.096	1.091	1.09467
456.0nm	1.11	1.108	1.104	1.10733
457.0nm	1.122	1.12	1.116	1.11933
458.0nm	1.134	1.132	1.128	1.13133
459.0nm	1.146	1.144	1.139	1.143
460.0nm	1.157	1.155	1.15	1.154
461.0nm	1.169	1.166	1.162	1.16567
462.0nm	1.179	1.177	1.172	1.176
463.0nm	1.19	1.187	1.183	1.18667
464.0nm	1.2	1.197	1.193	1.19667
465.0nm	1.21	1.208	1.203	1.207
466.0nm	1.219	1.217	1.213	1.21633
467.0nm	1.228	1.227	1.222	1.22567
468.0nm	1.238	1.235	1.231	1.23467
469.0nm	1.247	1.244	1.239	1.24333
470.0nm	1.255	1.252	1.247	1.25133
471.0nm	1.263	1.259	1.255	1.259
472.0nm	1.27	1.267	1.263	1.26667
473.0nm	1.277	1.274	1.27	1.27367
474.0nm	1.284	1.281	1.277	1.28067
475.0nm	1.29	1.287	1.282	1.28633
476.0nm	1.295	1.292	1.288	1.29167
477.0nm	1.3	1.298	1.293	1.297
478.0nm	1.305	1.302	1.297	1.30133
479.0nm	1.309	1.306	1.302	1.30567
480.0nm	1.312	1.309	1.305	1.30867
481.0nm	1.315	1.312	1.308	1.31167
482.0nm	1.318	1.315	1.31	1.31433
483.0nm	1.32	1.316	1.312	1.316
484.0nm	1.32	1.317	1.313	1.31667
485.0nm	1.321	1.318	1.313	1.31733
486.0nm	1.321	1.318	1.313	1.31733
487.0nm	1.32	1.317	1.313	1.31667
488.0nm	1.319	1.316	1.312	1.31567
489.0nm	1.317	1.313	1.309	1.313
490.0nm	1.314	1.311	1.307	1.31067
491.0nm	1.31	1.307	1.303	1.30667
492.0nm	1.307	1.304	1.3	1.30367
493.0nm	1.302	1.299	1.295	1.29867
494.0nm	1.297	1.294	1.29	1.29367
495.0nm	1.291	1.288	1.284	1.28767
496.0nm	1.284	1.281	1.277	1.28067
497.0nm	1.278	1.275	1.27	1.27433
498.0nm	1.269	1.267	1.262	1.266
499.0nm	1.26	1.258	1.253	1.257
500.0nm	1.25	1.248	1.244	1.24733
501.0nm	1.24	1.237	1.233	1.23667
502.0nm	1.229	1.227	1.222	1.226
503.0nm	1.217	1.215	1.211	1.21433
504.0nm	1.206	1.203	1.199	1.20267
505.0nm	1.193	1.19	1.187	1.19
506.0nm	1.18	1.177	1.174	1.177
507.0nm	1.166	1.164	1.16	1.16333
508.0nm	1.151	1.149	1.145	1.14833
509.0nm	1.136	1.134	1.13	1.13333
510.0nm	1.12	1.118	1.115	1.11767
511.0nm	1.104	1.102	1.098	1.10133
512.0nm	1.088	1.085	1.082	1.085
513.0nm	1.071	1.069	1.065	1.06833
514.0nm	1.054	1.051	1.048	1.051
515.0nm	1.036	1.034	1.031	1.03367
516.0nm	1.018	1.015	1.012	1.015
517.0nm	0.999	0.997	0.994	0.996667
518.0nm	0.98	0.978	0.975	0.977667
519.0nm	0.96	0.958	0.955	0.957667
520.0nm	0.94	0.939	0.935	0.938
521.0nm	0.92	0.918	0.916	0.918
522.0nm	0.899	0.897	0.895	0.897
523.0nm	0.878	0.877	0.874	0.876333
524.0nm	0.857	0.855	0.853	0.855
525.0nm	0.836	0.834	0.832	0.834
526.0nm	0.814	0.813	0.81	0.812333
527.0nm	0.793	0.791	0.789	0.791
528.0nm	0.772	0.771	0.769	0.770667
529.0nm	0.751	0.75	0.747	0.749333
530.0nm	0.73	0.728	0.726	0.728
531.0nm	0.708	0.707	0.705	0.706667
532.0nm	0.687	0.686	0.684	0.685667
533.0nm	0.666	0.665	0.663	0.664667
534.0nm	0.645	0.644	0.642	0.643667
535.0nm	0.625	0.624	0.622	0.623667
536.0nm	0.606	0.604	0.603	0.604333
537.0nm	0.586	0.585	0.583	0.584667
538.0nm	0.566	0.565	0.563	0.564667
539.0nm	0.546	0.546	0.544	0.545333
540.0nm	0.527	0.526	0.525	0.526
541.0nm	0.508	0.507	0.506	0.507
542.0nm	0.489	0.489	0.487	0.488333
543.0nm	0.471	0.47	0.469	0.47
544.0nm	0.453	0.452	0.451	0.452
545.0nm	0.435	0.434	0.433	0.434
546.0nm	0.417	0.416	0.415	0.416
547.0nm	0.399	0.399	0.397	0.398333
548.0nm	0.382	0.381	0.38	0.381
549.0nm	0.366	0.365	0.364	0.365
550.0nm	0.349	0.349	0.348	0.348667
551.0nm	0.334	0.333	0.332	0.333
552.0nm	0.318	0.318	0.317	0.317667
553.0nm	0.304	0.303	0.302	0.303
554.0nm	0.289	0.289	0.288	0.288667
555.0nm	0.275	0.275	0.274	0.274667
556.0nm	0.262	0.262	0.261	0.261667
557.0nm	0.25	0.249	0.249	0.249333
558.0nm	0.238	0.237	0.237	0.237333
559.0nm	0.226	0.226	0.225	0.225667
560.0nm	0.215	0.214	0.214	0.214333
561.0nm	0.204	0.204	0.203	0.203667
562.0nm	0.193	0.193	0.192	0.192667
563.0nm	0.183	0.183	0.182	0.182667
564.0nm	0.173	0.173	0.173	0.173
565.0nm	0.164	0.164	0.163	0.163667
566.0nm	0.155	0.155	0.154	0.154667
567.0nm	0.146	0.146	0.146	0.146
568.0nm	0.138	0.138	0.137	0.137667
569.0nm	0.13	0.129	0.129	0.129333
570.0nm	0.122	0.122	0.121	0.121667
571.0nm	0.115	0.114	0.114	0.114333
572.0nm	0.107	0.107	0.107	0.107
573.0nm	0.101	0.1	0.1	0.100333
574.0nm	0.094	0.094	0.094	0.094
575.0nm	0.088	0.088	0.088	0.088
576.0nm	0.083	0.082	0.082	0.0823333
577.0nm	0.077	0.077	0.077	0.077
578.0nm	0.072	0.072	0.072	0.072
579.0nm	0.067	0.067	0.067	0.067
580.0nm	0.063	0.063	0.062	0.0626667
581.0nm	0.059	0.059	0.058	0.0586667
582.0nm	0.055	0.055	0.055	0.055
583.0nm	0.051	0.051	0.051	0.051
584.0nm	0.048	0.047	0.047	0.0473333
585.0nm	0.044	0.044	0.044	0.044
586.0nm	0.041	0.041	0.041	0.041
587.0nm	0.038	0.038	0.038	0.038
588.0nm	0.035	0.035	0.035	0.035
589.0nm	0.033	0.033	0.032	0.0326667
590.0nm	0.03	0.03	0.03	0.03
591.0nm	0.028	0.028	0.027	0.0276667
592.0nm	0.025	0.025	0.025	0.025
593.0nm	0.023	0.023	0.023	0.023
594.0nm	0.022	0.021	0.021	0.0213333
595.0nm	0.02	0.02	0.02	0.02
596.0nm	0.019	0.019	0.018	0.0186667
597.0nm	0.017	0.017	0.017	0.017
598.0nm	0.016	0.016	0.015	0.0156667
599.0nm	0.014	0.014	0.014	0.014
600.0nm	0.013	0.013	0.013	0.013
601.0nm	0.012	0.012	0.012	0.012
602.0nm	0.011	0.011	0.011	0.011
603.0nm	0.01	0.01	0.01	0.01
604.0nm	0.009	0.009	0.009	0.009
605.0nm	0.008	0.008	0.008	0.008
606.0nm	0.008	0.007	0.007	0.00733333
607.0nm	0.007	0.007	0.007	0.007
608.0nm	0.006	0.006	0.006	0.006
609.0nm	0.005	0.005	0.005	0.005
610.0nm	0.005	0.005	0.005	0.005
611.0nm	0.004	0.004	0.004	0.004
612.0nm	0.004	0.003	0.003	0.00333333
613.0nm	0.003	0.003	0.003	0.003
614.0nm	0.003	0.003	0.003	0.003
615.0nm	0.002	0.002	0.002	0.002
616.0nm	0.002	0.002	0.002	0.002
617.0nm	0.002	0.002	0.001	0.00166667
618.0nm	0.001	0.001	0.001	0.001
619.0nm	0.001	0.001	0.001	0.001
620.0nm	0.001	0.001	0.001	0.001
621.0nm	0	0	0	0
622.0nm	0	0	0	0
623.0nm	0	0	0	0
624.0nm	0	0	0	0
625.0nm	0	0	-0.001	-0.000333333
626.0nm	0	0	-0.001	-0.000333333
627.0nm	-0.001	-0.001	-0.001	-0.001
628.0nm	-0.001	-0.001	-0.001	-0.001
629.0nm	-0.001	-0.001	-0.001	-0.001
630.0nm	-0.001	-0.001	-0.001	-0.001
631.0nm	-0.001	-0.001	-0.001	-0.001
632.0nm	-0.001	-0.001	-0.001	-0.001
633.0nm	-0.001	-0.001	-0.001	-0.001
634.0nm	-0.001	-0.001	-0.002	-0.00133333
635.0nm	-0.001	-0.001	-0.002	-0.00133333
636.0nm	-0.001	-0.001	-0.002	-0.00133333
637.0nm	-0.001	-0.001	-0.002	-0.00133333
638.0nm	-0.001	-0.002	-0.002	-0.00166667
639.0nm	-0.002	-0.002	-0.002	-0.002
640.0nm	-0.002	-0.002	-0.002	-0.002
641.0nm	-0.002	-0.002	-0.002	-0.002
642.0nm	-0.002	-0.002	-0.002	-0.002
643.0nm	-0.002	-0.002	-0.002	-0.002
644.0nm	-0.002	-0.002	-0.002	-0.002
645.0nm	-0.002	-0.002	-0.002	-0.002
646.0nm	-0.001	-0.001	-0.001	-0.001
647.0nm	-0.002	-0.001	-0.002	-0.00166667
648.0nm	-0.002	-0.002	-0.002	-0.002
649.0nm	-0.002	-0.002	-0.002	-0.002
650.0nm	-0.002	-0.002	-0.002	-0.002
651.0nm	-0.002	-0.002	-0.002	-0.002
652.0nm	-0.002	-0.002	-0.002	-0.002
653.0nm	-0.002	-0.002	-0.002	-0.002
654.0nm	-0.002	-0.002	-0.002	-0.002
655.0nm	-0.002	-0.002	-0.002	-0.002
656.0nm	-0.002	-0.002	-0.002	-0.002
657.0nm	-0.002	-0.002	-0.002	-0.002
658.0nm	-0.002	-0.002	-0.002	-0.002
659.0nm	-0.002	-0.002	-0.002	-0.002
660.0nm	-0.002	-0.002	-0.003	-0.00233333
661.0nm	-0.002	-0.002	-0.002	-0.002
662.0nm	-0.002	-0.002	-0.002	-0.002
663.0nm	-0.002	-0.002	-0.002	-0.002
664.0nm	-0.002	-0.002	-0.002	-0.002
665.0nm	-0.002	-0.002	-0.002	-0.002
666.0nm	-0.002	-0.002	-0.002	-0.002
667.0nm	-0.002	-0.002	-0.002	-0.002
668.0nm	-0.002	-0.002	-0.003	-0.00233333
669.0nm	-0.002	-0.002	-0.002	-0.002
670.0nm	-0.002	-0.002	-0.002	-0.002
671.0nm	-0.002	-0.002	-0.002	-0.002
672.0nm	-0.002	-0.002	-0.002	-0.002
673.0nm	-0.002	-0.002	-0.002	-0.002
674.0nm	-0.002	-0.002	-0.002	-0.002
675.0nm	-0.002	-0.002	-0.002	-0.002
676.0nm	-0.002	-0.002	-0.002	-0.002
677.0nm	-0.002	-0.002	-0.002	-0.002
678.0nm	-0.002	-0.002	-0.002	-0.002
679.0nm	-0.002	-0.002	-0.002	-0.002
680.0nm	-0.002	-0.002	-0.002	-0.002
681.0nm	-0.002	-0.002	-0.002	-0.002
682.0nm	-0.002	-0.002	-0.002	-0.002
683.0nm	-0.002	-0.002	-0.002	-0.002
684.0nm	-0.002	-0.002	-0.002	-0.002
685.0nm	-0.002	-0.002	-0.002	-0.002
686.0nm	-0.002	-0.002	-0.002	-0.002
687.0nm	-0.002	-0.002	-0.002	-0.002
688.0nm	-0.002	-0.002	-0.002	-0.002
689.0nm	-0.002	-0.002	-0.002	-0.002
690.0nm	-0.002	-0.002	-0.002	-0.002
691.0nm	-0.002	-0.002	-0.002	-0.002
692.0nm	-0.002	-0.002	-0.002	-0.002
693.0nm	-0.002	-0.002	-0.002	-0.002
694.0nm	-0.002	-0.002	-0.002	-0.002
695.0nm	-0.002	-0.002	-0.002	-0.002
696.0nm	-0.002	-0.002	-0.002	-0.002
697.0nm	-0.002	-0.002	-0.002	-0.002
698.0nm	-0.002	-0.002	-0.002	-0.002
699.0nm	-0.002	-0.002	-0.002	-0.002

## Sheet: IBS440 nitroreductase-20%DMSO
Wave	Abs.	Abs.	Abs.
300.0nm	0.24	0.237	0.233	0.236667
301.0nm	0.24	0.238	0.233	0.237
302.0nm	0.241	0.238	0.233	0.237333
303.0nm	0.241	0.238	0.234	0.237667
304.0nm	0.241	0.239	0.234	0.238
305.0nm	0.242	0.239	0.235	0.238667
306.0nm	0.243	0.24	0.236	0.239667
307.0nm	0.244	0.241	0.236	0.240333
308.0nm	0.245	0.242	0.237	0.241333
309.0nm	0.246	0.243	0.238	0.242333
310.0nm	0.247	0.244	0.24	0.243667
311.0nm	0.248	0.245	0.241	0.244667
312.0nm	0.25	0.246	0.242	0.246
313.0nm	0.251	0.247	0.243	0.247
314.0nm	0.252	0.248	0.245	0.248333
315.0nm	0.254	0.25	0.246	0.25
316.0nm	0.255	0.252	0.247	0.251333
317.0nm	0.256	0.253	0.249	0.252667
318.0nm	0.257	0.254	0.25	0.253667
319.0nm	0.259	0.256	0.252	0.255667
320.0nm	0.26	0.257	0.253	0.256667
321.0nm	0.262	0.259	0.255	0.258667
322.0nm	0.264	0.26	0.256	0.26
323.0nm	0.265	0.262	0.257	0.261333
324.0nm	0.267	0.263	0.259	0.263
325.0nm	0.268	0.264	0.26	0.264
326.0nm	0.27	0.267	0.262	0.266333
327.0nm	0.272	0.268	0.264	0.268
328.0nm	0.274	0.27	0.265	0.269667
329.0nm	0.277	0.273	0.268	0.272667
330.0nm	0.279	0.274	0.27	0.274333
331.0nm	0.281	0.276	0.272	0.276333
332.0nm	0.282	0.279	0.275	0.278667
333.0nm	0.284	0.281	0.276	0.280333
334.0nm	0.286	0.282	0.278	0.282
335.0nm	0.288	0.284	0.279	0.283667
336.0nm	0.289	0.286	0.281	0.285333
337.0nm	0.291	0.287	0.282	0.286667
338.0nm	0.293	0.288	0.283	0.288
339.0nm	0.294	0.289	0.285	0.289333
340.0nm	0.292	0.282	0.279	0.284333
341.0nm	0.296	0.291	0.287	0.291333
342.0nm	0.299	0.293	0.289	0.293667
343.0nm	0.301	0.296	0.292	0.296333
344.0nm	0.304	0.299	0.295	0.299333
345.0nm	0.306	0.301	0.296	0.301
346.0nm	0.308	0.304	0.299	0.303667
347.0nm	0.311	0.307	0.302	0.306667
348.0nm	0.315	0.309	0.306	0.31
349.0nm	0.319	0.313	0.31	0.314
350.0nm	0.323	0.317	0.313	0.317667
351.0nm	0.325	0.32	0.316	0.320333
352.0nm	0.329	0.324	0.319	0.324
353.0nm	0.332	0.328	0.323	0.327667
354.0nm	0.336	0.33	0.327	0.331
355.0nm	0.339	0.334	0.33	0.334333
356.0nm	0.342	0.337	0.333	0.337333
357.0nm	0.345	0.339	0.335	0.339667
358.0nm	0.348	0.343	0.338	0.343
359.0nm	0.351	0.345	0.342	0.346
360.0nm	0.353	0.348	0.344	0.348333
361.0nm	0.355	0.35	0.346	0.350333
362.0nm	0.357	0.353	0.348	0.352667
363.0nm	0.359	0.354	0.35	0.354333
364.0nm	0.361	0.355	0.351	0.355667
365.0nm	0.362	0.356	0.353	0.357
366.0nm	0.364	0.358	0.354	0.358667
367.0nm	0.366	0.36	0.355	0.360333
368.0nm	0.366	0.36	0.356	0.360667
369.0nm	0.367	0.361	0.356	0.361333
370.0nm	0.371	0.367	0.365	0.367667
371.0nm	0.372	0.368	0.366	0.368667
372.0nm	0.373	0.369	0.366	0.369333
373.0nm	0.374	0.37	0.367	0.370333
374.0nm	0.374	0.37	0.368	0.370667
375.0nm	0.374	0.37	0.369	0.371
376.0nm	0.375	0.372	0.369	0.372
377.0nm	0.375	0.371	0.369	0.371667
378.0nm	0.375	0.371	0.369	0.371667
379.0nm	0.374	0.371	0.369	0.371333
380.0nm	0.373	0.37	0.369	0.370667
381.0nm	0.373	0.37	0.368	0.370333
382.0nm	0.372	0.369	0.367	0.369333
383.0nm	0.371	0.368	0.367	0.368667
384.0nm	0.37	0.367	0.366	0.367667
385.0nm	0.369	0.366	0.364	0.366333
386.0nm	0.368	0.365	0.364	0.365667
387.0nm	0.366	0.364	0.362	0.364
388.0nm	0.365	0.362	0.361	0.362667
389.0nm	0.363	0.361	0.36	0.361333
390.0nm	0.362	0.36	0.358	0.36
391.0nm	0.361	0.358	0.357	0.358667
392.0nm	0.359	0.357	0.355	0.357
393.0nm	0.357	0.355	0.354	0.355333
394.0nm	0.356	0.354	0.352	0.354
395.0nm	0.354	0.352	0.35	0.352
396.0nm	0.352	0.35	0.349	0.350333
397.0nm	0.35	0.348	0.347	0.348333
398.0nm	0.349	0.347	0.345	0.347
399.0nm	0.347	0.345	0.343	0.345
400.0nm	0.345	0.343	0.342	0.343333
401.0nm	0.343	0.341	0.34	0.341333
402.0nm	0.341	0.339	0.338	0.339333
403.0nm	0.339	0.337	0.337	0.337667
404.0nm	0.338	0.336	0.335	0.336333
405.0nm	0.336	0.334	0.333	0.334333
406.0nm	0.334	0.333	0.331	0.332667
407.0nm	0.333	0.331	0.33	0.331333
408.0nm	0.331	0.33	0.329	0.33
409.0nm	0.33	0.328	0.327	0.328333
410.0nm	0.328	0.327	0.326	0.327
411.0nm	0.327	0.326	0.324	0.325667
412.0nm	0.326	0.325	0.324	0.325
413.0nm	0.326	0.324	0.323	0.324333
414.0nm	0.325	0.323	0.322	0.323333
415.0nm	0.324	0.322	0.322	0.322667
416.0nm	0.324	0.322	0.321	0.322333
417.0nm	0.324	0.322	0.321	0.322333
418.0nm	0.323	0.322	0.321	0.322
419.0nm	0.323	0.322	0.321	0.322
420.0nm	0.323	0.322	0.321	0.322
421.0nm	0.324	0.322	0.321	0.322333
422.0nm	0.325	0.323	0.322	0.323333
423.0nm	0.325	0.324	0.323	0.324
424.0nm	0.326	0.325	0.324	0.325
425.0nm	0.327	0.326	0.325	0.326
426.0nm	0.329	0.327	0.327	0.327667
427.0nm	0.33	0.329	0.328	0.329
428.0nm	0.332	0.331	0.33	0.331
429.0nm	0.334	0.333	0.332	0.333
430.0nm	0.337	0.335	0.334	0.335333
431.0nm	0.339	0.338	0.337	0.338
432.0nm	0.342	0.34	0.339	0.340333
433.0nm	0.345	0.343	0.343	0.343667
434.0nm	0.348	0.346	0.346	0.346667
435.0nm	0.351	0.35	0.349	0.35
436.0nm	0.354	0.353	0.352	0.353
437.0nm	0.358	0.356	0.355	0.356333
438.0nm	0.361	0.36	0.359	0.36
439.0nm	0.365	0.363	0.362	0.363333
440.0nm	0.368	0.367	0.366	0.367
441.0nm	0.372	0.371	0.37	0.371
442.0nm	0.376	0.374	0.374	0.374667
443.0nm	0.38	0.379	0.378	0.379
444.0nm	0.384	0.383	0.382	0.383
445.0nm	0.388	0.386	0.386	0.386667
446.0nm	0.392	0.391	0.39	0.391
447.0nm	0.397	0.395	0.394	0.395333
448.0nm	0.401	0.399	0.398	0.399333
449.0nm	0.405	0.404	0.403	0.404
450.0nm	0.41	0.409	0.408	0.409
451.0nm	0.415	0.413	0.413	0.413667
452.0nm	0.419	0.418	0.418	0.418333
453.0nm	0.424	0.422	0.422	0.422667
454.0nm	0.428	0.426	0.426	0.426667
455.0nm	0.433	0.431	0.43	0.431333
456.0nm	0.437	0.435	0.435	0.435667
457.0nm	0.441	0.44	0.439	0.44
458.0nm	0.445	0.444	0.443	0.444
459.0nm	0.449	0.448	0.447	0.448
460.0nm	0.453	0.452	0.451	0.452
461.0nm	0.457	0.456	0.455	0.456
462.0nm	0.461	0.459	0.459	0.459667
463.0nm	0.465	0.463	0.463	0.463667
464.0nm	0.469	0.467	0.467	0.467667
465.0nm	0.472	0.471	0.47	0.471
466.0nm	0.475	0.474	0.474	0.474333
467.0nm	0.479	0.477	0.477	0.477667
468.0nm	0.482	0.48	0.48	0.480667
469.0nm	0.485	0.484	0.483	0.484
470.0nm	0.488	0.486	0.486	0.486667
471.0nm	0.491	0.489	0.489	0.489667
472.0nm	0.493	0.492	0.491	0.492
473.0nm	0.496	0.494	0.494	0.494667
474.0nm	0.498	0.496	0.496	0.496667
475.0nm	0.5	0.499	0.498	0.499
476.0nm	0.502	0.501	0.5	0.501
477.0nm	0.504	0.502	0.502	0.502667
478.0nm	0.505	0.504	0.503	0.504
479.0nm	0.507	0.505	0.504	0.505333
480.0nm	0.508	0.506	0.506	0.506667
481.0nm	0.508	0.507	0.506	0.507
482.0nm	0.509	0.507	0.507	0.507667
483.0nm	0.509	0.508	0.507	0.508
484.0nm	0.509	0.508	0.507	0.508
485.0nm	0.509	0.508	0.508	0.508333
486.0nm	0.509	0.507	0.507	0.507667
487.0nm	0.509	0.507	0.507	0.507667
488.0nm	0.508	0.506	0.506	0.506667
489.0nm	0.507	0.505	0.505	0.505667
490.0nm	0.506	0.504	0.504	0.504667
491.0nm	0.504	0.503	0.502	0.503
492.0nm	0.503	0.501	0.501	0.501667
493.0nm	0.501	0.499	0.498	0.499333
494.0nm	0.498	0.497	0.496	0.497
495.0nm	0.496	0.494	0.494	0.494667
496.0nm	0.493	0.491	0.491	0.491667
497.0nm	0.49	0.488	0.488	0.488667
498.0nm	0.487	0.485	0.485	0.485667
499.0nm	0.484	0.482	0.482	0.482667
500.0nm	0.48	0.478	0.478	0.478667
501.0nm	0.475	0.474	0.473	0.474
502.0nm	0.471	0.469	0.469	0.469667
503.0nm	0.466	0.465	0.465	0.465333
504.0nm	0.462	0.46	0.46	0.460667
505.0nm	0.457	0.455	0.455	0.455667
506.0nm	0.452	0.451	0.45	0.451
507.0nm	0.446	0.445	0.445	0.445333
508.0nm	0.441	0.439	0.439	0.439667
509.0nm	0.435	0.434	0.433	0.434
510.0nm	0.429	0.427	0.427	0.427667
511.0nm	0.422	0.421	0.421	0.421333
512.0nm	0.416	0.415	0.414	0.415
513.0nm	0.41	0.408	0.408	0.408667
514.0nm	0.403	0.402	0.402	0.402333
515.0nm	0.396	0.395	0.395	0.395333
516.0nm	0.389	0.388	0.388	0.388333
517.0nm	0.382	0.381	0.381	0.381333
518.0nm	0.375	0.373	0.374	0.374
519.0nm	0.367	0.366	0.366	0.366333
520.0nm	0.36	0.359	0.359	0.359333
521.0nm	0.352	0.351	0.351	0.351333
522.0nm	0.344	0.343	0.343	0.343333
523.0nm	0.336	0.335	0.335	0.335333
524.0nm	0.328	0.327	0.327	0.327333
525.0nm	0.32	0.319	0.319	0.319333
526.0nm	0.312	0.311	0.311	0.311333
527.0nm	0.304	0.303	0.303	0.303333
528.0nm	0.296	0.295	0.295	0.295333
529.0nm	0.288	0.287	0.287	0.287333
530.0nm	0.28	0.279	0.279	0.279333
531.0nm	0.272	0.271	0.271	0.271333
532.0nm	0.264	0.263	0.263	0.263333
533.0nm	0.256	0.255	0.255	0.255333
534.0nm	0.248	0.247	0.247	0.247333
535.0nm	0.241	0.24	0.24	0.240333
536.0nm	0.233	0.232	0.233	0.232667
537.0nm	0.226	0.225	0.225	0.225333
538.0nm	0.218	0.217	0.218	0.217667
539.0nm	0.211	0.21	0.21	0.210333
540.0nm	0.204	0.203	0.203	0.203333
541.0nm	0.197	0.196	0.196	0.196333
542.0nm	0.19	0.189	0.189	0.189333
543.0nm	0.183	0.182	0.182	0.182333
544.0nm	0.176	0.175	0.175	0.175333
545.0nm	0.169	0.168	0.169	0.168667
546.0nm	0.162	0.162	0.162	0.162
547.0nm	0.156	0.155	0.155	0.155333
548.0nm	0.15	0.148	0.149	0.149
549.0nm	0.143	0.142	0.143	0.142667
550.0nm	0.137	0.136	0.137	0.136667
551.0nm	0.131	0.13	0.131	0.130667
552.0nm	0.125	0.125	0.125	0.125
553.0nm	0.12	0.119	0.12	0.119667
554.0nm	0.114	0.114	0.114	0.114
555.0nm	0.109	0.108	0.109	0.108667
556.0nm	0.104	0.103	0.104	0.103667
557.0nm	0.099	0.099	0.099	0.099
558.0nm	0.095	0.094	0.094	0.0943333
559.0nm	0.09	0.089	0.09	0.0896667
560.0nm	0.086	0.085	0.085	0.0853333
561.0nm	0.082	0.081	0.081	0.0813333
562.0nm	0.078	0.077	0.077	0.0773333
563.0nm	0.074	0.073	0.073	0.0733333
564.0nm	0.07	0.069	0.07	0.0696667
565.0nm	0.066	0.066	0.066	0.066
566.0nm	0.063	0.062	0.063	0.0626667
567.0nm	0.06	0.059	0.059	0.0593333
568.0nm	0.056	0.055	0.056	0.0556667
569.0nm	0.053	0.052	0.053	0.0526667
570.0nm	0.05	0.049	0.05	0.0496667
571.0nm	0.047	0.046	0.047	0.0466667
572.0nm	0.044	0.044	0.044	0.044
573.0nm	0.042	0.041	0.042	0.0416667
574.0nm	0.04	0.039	0.039	0.0393333
575.0nm	0.037	0.037	0.037	0.037
576.0nm	0.035	0.034	0.035	0.0346667
577.0nm	0.033	0.032	0.033	0.0326667
578.0nm	0.031	0.03	0.031	0.0306667
579.0nm	0.029	0.028	0.029	0.0286667
580.0nm	0.027	0.027	0.027	0.027
581.0nm	0.026	0.025	0.026	0.0256667
582.0nm	0.024	0.024	0.024	0.024
583.0nm	0.023	0.022	0.022	0.0223333
584.0nm	0.022	0.021	0.021	0.0213333
585.0nm	0.02	0.019	0.02	0.0196667
586.0nm	0.019	0.018	0.018	0.0183333
587.0nm	0.018	0.017	0.017	0.0173333
588.0nm	0.017	0.016	0.016	0.0163333
589.0nm	0.016	0.015	0.015	0.0153333
590.0nm	0.015	0.014	0.014	0.0143333
591.0nm	0.014	0.013	0.013	0.0133333
592.0nm	0.013	0.012	0.013	0.0126667
593.0nm	0.012	0.011	0.012	0.0116667
594.0nm	0.011	0.011	0.011	0.011
595.0nm	0.011	0.01	0.011	0.0106667
596.0nm	0.01	0.01	0.01	0.01
597.0nm	0.01	0.009	0.01	0.00966667
598.0nm	0.009	0.009	0.009	0.009
599.0nm	0.009	0.008	0.008	0.00833333
600.0nm	0.008	0.007	0.008	0.00766667
601.0nm	0.008	0.007	0.007	0.00733333
602.0nm	0.008	0.007	0.007	0.00733333
603.0nm	0.007	0.006	0.007	0.00666667
604.0nm	0.007	0.006	0.006	0.00633333
605.0nm	0.006	0.006	0.006	0.006
606.0nm	0.006	0.005	0.005	0.00533333
607.0nm	0.006	0.005	0.005	0.00533333
608.0nm	0.005	0.004	0.005	0.00466667
609.0nm	0.005	0.004	0.005	0.00466667
610.0nm	0.005	0.004	0.004	0.00433333
611.0nm	0.005	0.004	0.004	0.00433333
612.0nm	0.004	0.003	0.004	0.00366667
613.0nm	0.004	0.003	0.004	0.00366667
614.0nm	0.004	0.003	0.004	0.00366667
615.0nm	0.004	0.003	0.003	0.00333333
616.0nm	0.004	0.003	0.003	0.00333333
617.0nm	0.004	0.003	0.003	0.00333333
618.0nm	0.004	0.003	0.003	0.00333333
619.0nm	0.003	0.002	0.003	0.00266667
620.0nm	0.003	0.002	0.003	0.00266667
621.0nm	0.003	0.002	0.003	0.00266667
622.0nm	0.003	0.002	0.002	0.00233333
623.0nm	0.003	0.002	0.002	0.00233333
624.0nm	0.003	0.002	0.003	0.00266667
625.0nm	0.003	0.002	0.002	0.00233333
626.0nm	0.003	0.002	0.002	0.00233333
627.0nm	0.002	0.002	0.002	0.002
628.0nm	0.002	0.002	0.002	0.002
629.0nm	0.003	0.002	0.002	0.00233333
630.0nm	0.003	0.002	0.002	0.00233333
631.0nm	0.002	0.001	0.002	0.00166667
632.0nm	0.002	0.002	0.002	0.002
633.0nm	0.002	0.002	0.002	0.002
634.0nm	0.002	0.001	0.002	0.00166667
635.0nm	0.002	0.001	0.002	0.00166667
636.0nm	0.002	0.001	0.002	0.00166667
637.0nm	0.002	0.001	0.002	0.00166667
638.0nm	0.002	0.001	0.002	0.00166667
639.0nm	0.002	0.001	0.002	0.00166667
640.0nm	0.002	0.001	0.002	0.00166667
641.0nm	0.002	0.001	0.001	0.00133333
642.0nm	0.002	0.001	0.002	0.00166667
643.0nm	0.002	0.001	0.001	0.00133333
644.0nm	0.002	0.001	0.001	0.00133333
645.0nm	0.002	0.001	0.001	0.00133333
646.0nm	0.002	0.001	0.002	0.00166667
647.0nm	0.002	0.001	0.002	0.00166667
648.0nm	0.002	0.001	0.002	0.00166667
649.0nm	0.002	0.001	0.002	0.00166667
650.0nm	0.002	0.001	0.002	0.00166667
651.0nm	0.002	0.001	0.001	0.00133333
652.0nm	0.002	0.001	0.001	0.00133333
653.0nm	0.002	0.001	0.001	0.00133333
654.0nm	0.002	0.001	0.001	0.00133333
655.0nm	0.002	0.001	0.001	0.00133333
656.0nm	0.002	0.001	0.001	0.00133333
657.0nm	0.002	0.001	0.001	0.00133333
658.0nm	0.002	0.001	0.001	0.00133333
659.0nm	0.002	0.001	0.001	0.00133333
660.0nm	0.002	0.001	0.001	0.00133333
661.0nm	0.002	0.001	0.001	0.00133333
662.0nm	0.002	0.001	0.001	0.00133333
663.0nm	0.002	0	0.001	0.001
664.0nm	0.002	0.001	0.001	0.00133333
665.0nm	0.001	0.001	0.001	0.001
666.0nm	0.001	0.001	0.001	0.001
667.0nm	0.001	0.001	0.001	0.001
668.0nm	0.001	0.001	0.001	0.001
669.0nm	0.002	0.001	0.001	0.00133333
670.0nm	0.002	0.001	0.001	0.00133333
671.0nm	0.002	0.001	0.001	0.00133333
672.0nm	0.001	0.001	0.001	0.001
673.0nm	0.001	0.001	0.001	0.001
674.0nm	0.002	0.001	0.001	0.00133333
675.0nm	0.001	0.001	0.001	0.001
676.0nm	0.001	0.001	0.001	0.001
677.0nm	0.002	0.001	0.001	0.00133333
678.0nm	0.001	0.001	0.001	0.001
679.0nm	0.002	0.001	0.001	0.00133333
680.0nm	0.002	0.001	0.001	0.00133333
681.0nm	0.002	0.001	0.001	0.00133333
682.0nm	0.002	0.001	0.001	0.00133333
683.0nm	0.002	0.001	0.001	0.00133333
684.0nm	0.001	0	0.001	0.000666667
685.0nm	0.002	0	0.001	0.001
686.0nm	0.002	0.001	0.001	0.00133333
687.0nm	0.001	0	0.001	0.000666667
688.0nm	0.001	0.001	0.001	0.001
689.0nm	0.002	0	0.001	0.001
690.0nm	0.002	0.001	0.001	0.00133333
691.0nm	0.002	0.001	0.001	0.00133333
692.0nm	0.001	0	0.001	0.000666667
693.0nm	0.001	0	0.001	0.000666667
694.0nm	0.001	0.001	0.001	0.001
695.0nm	0.001	0.001	0.001	0.001
696.0nm	0.001	0.001	0.001	0.001
697.0nm	0.001	0	0.001	0.000666667
698.0nm	0.001	0.001	0.001	0.001
699.0nm	0.001	0	0.001	0.000666667

## Sheet: uv
	224	224-440	440
300	0.232667	0.236667	0.356
301	0.238333	0.237	0.348
302	0.244	0.237333	0.34
303	0.250333	0.237667	0.331667
304	0.257	0.238	0.322667
305	0.263	0.238667	0.314
306	0.27	0.239667	0.304667
307	0.277333	0.240333	0.296
308	0.284667	0.241333	0.287333
309	0.291333	0.242333	0.278667
310	0.299	0.243667	0.269333
311	0.307	0.244667	0.260667
312	0.314333	0.246	0.251667
313	0.322	0.247	0.242667
314	0.329	0.248333	0.234
315	0.337	0.25	0.225333
316	0.344	0.251333	0.217
317	0.351333	0.252667	0.208667
318	0.358	0.253667	0.2
319	0.365	0.255667	0.192
320	0.372	0.256667	0.184
321	0.379333	0.258667	0.176667
322	0.385333	0.26	0.169
323	0.392667	0.261333	0.161667
324	0.399	0.263	0.154333
325	0.405333	0.264	0.147333
326	0.411667	0.266333	0.140667
327	0.417667	0.268	0.134667
328	0.424	0.269667	0.128
329	0.43	0.272667	0.122667
330	0.435667	0.274333	0.117
331	0.441333	0.276333	0.112
332	0.447	0.278667	0.107
333	0.452333	0.280333	0.102667
334	0.457	0.282	0.0976667
335	0.461333	0.283667	0.0926667
336	0.466	0.285333	0.088
337	0.469	0.286667	0.0833333
338	0.473333	0.288	0.078
339	0.477333	0.289333	0.0736667
340	0.472333	0.284333	0.0543333
341	0.482667	0.291333	0.06
342	0.487	0.293667	0.058
343	0.492	0.296333	0.0563333
344	0.496	0.299333	0.054
345	0.501	0.301	0.053
346	0.505333	0.303667	0.0523333
347	0.509667	0.306667	0.0523333
348	0.514667	0.31	0.0523333
349	0.518667	0.314	0.0533333
350	0.523	0.317667	0.0536667
351	0.526667	0.320333	0.0553333
352	0.530667	0.324	0.0566667
353	0.534667	0.327667	0.0583333
354	0.537333	0.331	0.0603333
355	0.541	0.334333	0.0623333
356	0.544	0.337333	0.0653333
357	0.547333	0.339667	0.068
358	0.551667	0.343	0.0706667
359	0.553	0.346	0.0736667
360	0.554667	0.348333	0.077
361	0.555333	0.350333	0.0803333
362	0.556667	0.352667	0.0836667
363	0.557	0.354333	0.0873333
364	0.557	0.355667	0.0913333
365	0.555667	0.357	0.0946667
366	0.555	0.358667	0.0986667
367	0.554333	0.360333	0.102333
368	0.553	0.360667	0.105667
369	0.551	0.361333	0.110333
370	0.551	0.367667	0.127333
371	0.548667	0.368667	0.133
372	0.546	0.369333	0.138667
373	0.543333	0.370333	0.144667
374	0.540333	0.370667	0.150667
375	0.536667	0.371	0.157
376	0.533667	0.372	0.163
377	0.529333	0.371667	0.170333
378	0.525333	0.371667	0.176333
379	0.52	0.371333	0.183333
380	0.515	0.370667	0.190333
381	0.509	0.370333	0.197667
382	0.503667	0.369333	0.205333
383	0.497	0.368667	0.212333
384	0.491	0.367667	0.220333
385	0.484333	0.366333	0.227333
386	0.477667	0.365667	0.235333
387	0.470667	0.364	0.243333
388	0.463667	0.362667	0.251333
389	0.456	0.361333	0.260333
390	0.447667	0.36	0.268667
391	0.44	0.358667	0.277333
392	0.432	0.357	0.286333
393	0.424	0.355333	0.296333
394	0.416333	0.354	0.305333
395	0.408	0.352	0.314333
396	0.399	0.350333	0.324333
397	0.390333	0.348333	0.334
398	0.381333	0.347	0.344
399	0.372333	0.345	0.354333
400	0.363333	0.343333	0.364333
401	0.354333	0.341333	0.375333
402	0.345	0.339333	0.386333
403	0.336	0.337667	0.397667
404	0.326	0.336333	0.408667
405	0.316333	0.334333	0.420667
406	0.307	0.332667	0.431667
407	0.298333	0.331333	0.443333
408	0.289333	0.33	0.455
409	0.28	0.328333	0.467
410	0.271	0.327	0.479333
411	0.262333	0.325667	0.491667
412	0.253333	0.325	0.503667
413	0.244667	0.324333	0.516333
414	0.236333	0.323333	0.528667
415	0.228333	0.322667	0.541333
416	0.220667	0.322333	0.553333
417	0.213	0.322333	0.566333
418	0.205333	0.322	0.579333
419	0.198333	0.322	0.592
420	0.191667	0.322	0.604333
421	0.184667	0.322333	0.617333
422	0.178333	0.323333	0.630333
423	0.172333	0.324	0.643333
424	0.165667	0.325	0.656667
425	0.159667	0.326	0.670333
426	0.154333	0.327667	0.683667
427	0.149	0.329	0.697333
428	0.144	0.331	0.711667
429	0.138667	0.333	0.725667
430	0.134667	0.335333	0.739667
431	0.130667	0.338	0.753667
432	0.126667	0.340333	0.768667
433	0.123	0.343667	0.783333
434	0.119	0.346667	0.797667
435	0.116	0.35	0.811667
436	0.113	0.353	0.825667
437	0.110667	0.356333	0.84
438	0.107667	0.36	0.853667
439	0.105667	0.363333	0.867667
440	0.103667	0.367	0.881333
441	0.101667	0.371	0.896
442	0.1	0.374667	0.909333
443	0.0983333	0.379	0.923333
444	0.097	0.383	0.936667
445	0.0956667	0.386667	0.949667
446	0.0943333	0.391	0.963333
447	0.0933333	0.395333	0.976667
448	0.0926667	0.399333	0.99
449	0.0916667	0.404	1.00233
450	0.0906667	0.409	1.02833
451	0.09	0.413667	1.04133
452	0.0896667	0.418333	1.05533
453	0.089	0.422667	1.06867
454	0.089	0.426667	1.08133
455	0.088	0.431333	1.09467
456	0.088	0.435667	1.10733
457	0.088	0.44	1.11933
458	0.087	0.444	1.13133
459	0.087	0.448	1.143
460	0.087	0.452	1.154
461	0.087	0.456	1.16567
462	0.0866667	0.459667	1.176
463	0.087	0.463667	1.18667
464	0.0866667	0.467667	1.19667
465	0.0866667	0.471	1.207
466	0.0863333	0.474333	1.21633
467	0.0863333	0.477667	1.22567
468	0.0863333	0.480667	1.23467
469	0.0863333	0.484	1.24333
470	0.0853333	0.486667	1.25133
471	0.0853333	0.489667	1.259
472	0.0853333	0.492	1.26667
473	0.0853333	0.494667	1.27367
474	0.0853333	0.496667	1.28067
475	0.0846667	0.499	1.28633
476	0.0843333	0.501	1.29167
477	0.0843333	0.502667	1.297
478	0.0836667	0.504	1.30133
479	0.0833333	0.505333	1.30567
480	0.0826667	0.506667	1.30867
481	0.0823333	0.507	1.31167
482	0.0823333	0.507667	1.31433
483	0.0816667	0.508	1.316
484	0.0813333	0.508	1.31667
485	0.0806667	0.508333	1.31733
486	0.08	0.507667	1.31733
487	0.0796667	0.507667	1.31667
488	0.0786667	0.506667	1.31567
489	0.0783333	0.505667	1.313
490	0.0776667	0.504667	1.31067
491	0.0766667	0.503	1.30667
492	0.0766667	0.501667	1.30367
493	0.0756667	0.499333	1.29867
494	0.0746667	0.497	1.29367
495	0.0736667	0.494667	1.28767
496	0.0733333	0.491667	1.28067
497	0.0726667	0.488667	1.27433
498	0.0716667	0.485667	1.266
499	0.0706667	0.482667	1.257
500	0.0696667	0.478667	1.24733
501	0.0686667	0.474	1.23667
502	0.068	0.469667	1.226
503	0.0666667	0.465333	1.21433
504	0.0656667	0.460667	1.20267
505	0.0653333	0.455667	1.19
506	0.0646667	0.451	1.177
507	0.0633333	0.445333	1.16333
508	0.0623333	0.439667	1.14833
509	0.0613333	0.434	1.13333
510	0.0603333	0.427667	1.11767
511	0.0593333	0.421333	1.10133
512	0.0583333	0.415	1.085
513	0.0573333	0.408667	1.06833
514	0.0563333	0.402333	1.051
515	0.0553333	0.395333	1.03367
516	0.0536667	0.388333	1.015
517	0.0526667	0.381333	0.996667
518	0.0516667	0.374	0.977667
519	0.0503333	0.366333	0.957667
520	0.0493333	0.359333	0.938
521	0.0483333	0.351333	0.918
522	0.0473333	0.343333	0.897
523	0.0463333	0.335333	0.876333
524	0.0453333	0.327333	0.855
525	0.044	0.319333	0.834
526	0.0426667	0.311333	0.812333
527	0.042	0.303333	0.791
528	0.041	0.295333	0.770667
529	0.04	0.287333	0.749333
530	0.039	0.279333	0.728
531	0.038	0.271333	0.706667
532	0.037	0.263333	0.685667
533	0.036	0.255333	0.664667
534	0.035	0.247333	0.643667
535	0.034	0.240333	0.623667
536	0.033	0.232667	0.604333
537	0.0326667	0.225333	0.584667
538	0.0316667	0.217667	0.564667
539	0.0306667	0.210333	0.545333
540	0.03	0.203333	0.526
541	0.029	0.196333	0.507
542	0.0286667	0.189333	0.488333
543	0.0276667	0.182333	0.47
544	0.027	0.175333	0.452
545	0.026	0.168667	0.434
546	0.0253333	0.162	0.416
547	0.0246667	0.155333	0.398333
548	0.0236667	0.149	0.381
549	0.0233333	0.142667	0.365
550	0.0226667	0.136667	0.348667
551	0.0216667	0.130667	0.333
552	0.0213333	0.125	0.317667
553	0.0206667	0.119667	0.303
554	0.0196667	0.114	0.288667
555	0.0193333	0.108667	0.274667
556	0.0186667	0.103667	0.261667
557	0.018	0.099	0.249333
558	0.0176667	0.0943333	0.237333
559	0.017	0.0896667	0.225667
560	0.0166667	0.0853333	0.214333
561	0.016	0.0813333	0.203667
562	0.0153333	0.0773333	0.192667
563	0.015	0.0733333	0.182667
564	0.0143333	0.0696667	0.173
565	0.0143333	0.066	0.163667
566	0.014	0.0626667	0.154667
567	0.0133333	0.0593333	0.146
568	0.013	0.0556667	0.137667
569	0.0123333	0.0526667	0.129333
570	0.012	0.0496667	0.121667
571	0.0116667	0.0466667	0.114333
572	0.0113333	0.044	0.107
573	0.011	0.0416667	0.100333
574	0.0106667	0.0393333	0.094
575	0.0103333	0.037	0.088
576	0.01	0.0346667	0.0823333
577	0.01	0.0326667	0.077
578	0.00966667	0.0306667	0.072
579	0.00933333	0.0286667	0.067
580	0.00933333	0.027	0.0626667
581	0.00933333	0.0256667	0.0586667
582	0.00866667	0.024	0.055
583	0.00833333	0.0223333	0.051
584	0.00833333	0.0213333	0.0473333
585	0.00833333	0.0196667	0.044
586	0.00833333	0.0183333	0.041
587	0.008	0.0173333	0.038
588	0.00766667	0.0163333	0.035
589	0.00766667	0.0153333	0.0326667
590	0.00733333	0.0143333	0.03
591	0.00733333	0.0133333	0.0276667
592	0.00733333	0.0126667	0.025
593	0.00733333	0.0116667	0.023
594	0.007	0.011	0.0213333
595	0.00766667	0.0106667	0.02
596	0.00766667	0.01	0.0186667
597	0.00766667	0.00966667	0.017
598	0.00733333	0.009	0.0156667
599	0.00733333	0.00833333	0.014
600	0.007	0.00766667	0.013
601	0.007	0.00733333	0.012
602	0.007	0.00733333	0.011
603	0.007	0.00666667	0.01
604	0.007	0.00633333	0.009
605	0.007	0.006	0.008
606	0.007	0.00533333	0.00733333
607	0.00666667	0.00533333	0.007
608	0.00666667	0.00466667	0.006
609	0.00666667	0.00466667	0.005
610	0.00666667	0.00433333	0.005
611	0.00666667	0.00433333	0.004
612	0.00666667	0.00366667	0.00333333
613	0.00666667	0.00366667	0.003
614	0.00633333	0.00366667	0.003
615	0.00633333	0.00333333	0.002
616	0.00666667	0.00333333	0.002
617	0.00666667	0.00333333	0.00166667
618	0.00666667	0.00333333	0.001
619	0.006	0.00266667	0.001
620	0.00633333	0.00266667	0.001
621	0.006	0.00266667	0
622	0.006	0.00233333	0
623	0.006	0.00233333	0
624	0.00633333	0.00266667	0
625	0.006	0.00233333	-0.000333333
626	0.006	0.00233333	-0.000333333
627	0.006	0.002	-0.001
628	0.006	0.002	-0.001
629	0.006	0.00233333	-0.001
630	0.006	0.00233333	-0.001
631	0.006	0.00166667	-0.001
632	0.00566667	0.002	-0.001
633	0.00566667	0.002	-0.001
634	0.006	0.00166667	-0.00133333
635	0.006	0.00166667	-0.00133333
636	0.006	0.00166667	-0.00133333
637	0.006	0.00166667	-0.00133333
638	0.00566667	0.00166667	-0.00166667
639	0.00566667	0.00166667	-0.002
640	0.00566667	0.00166667	-0.002
641	0.00566667	0.00133333	-0.002
642	0.00566667	0.00166667	-0.002
643	0.00566667	0.00133333	-0.002
644	0.00566667	0.00133333	-0.002
645	0.00566667	0.00133333	-0.002
646	0.00566667	0.00166667	-0.001
647	0.006	0.00166667	-0.00166667
648	0.00566667	0.00166667	-0.002
649	0.00566667	0.00166667	-0.002
650	0.00566667	0.00166667	-0.002
651	0.00566667	0.00133333	-0.002
652	0.00566667	0.00133333	-0.002
653	0.00566667	0.00133333	-0.002
654	0.00566667	0.00133333	-0.002
655	0.00566667	0.00133333	-0.002
656	0.00566667	0.00133333	-0.002
657	0.00566667	0.00133333	-0.002
658	0.00566667	0.00133333	-0.002
659	0.00566667	0.00133333	-0.002
660	0.00566667	0.00133333	-0.00233333
661	0.00566667	0.00133333	-0.002
662	0.00566667	0.00133333	-0.002
663	0.00533333	0.001	-0.002
664	0.00566667	0.00133333	-0.002
665	0.00533333	0.001	-0.002
666	0.00533333	0.001	-0.002
667	0.00533333	0.001	-0.002
668	0.00533333	0.001	-0.00233333
669	0.00566667	0.00133333	-0.002
670	0.00533333	0.00133333	-0.002
671	0.00533333	0.00133333	-0.002
672	0.00533333	0.001	-0.002
673	0.00533333	0.001	-0.002
674	0.00533333	0.00133333	-0.002
675	0.00533333	0.001	-0.002
676	0.00533333	0.001	-0.002
677	0.00533333	0.00133333	-0.002
678	0.00533333	0.001	-0.002
679	0.00533333	0.00133333	-0.002
680	0.005	0.00133333	-0.002
681	0.00533333	0.00133333	-0.002
682	0.00533333	0.00133333	-0.002
683	0.005	0.00133333	-0.002
684	0.005	0.000666667	-0.002
685	0.005	0.001	-0.002
686	0.005	0.00133333	-0.002
687	0.00533333	0.000666667	-0.002
688	0.00533333	0.001	-0.002
689	0.005	0.001	-0.002
690	0.005	0.00133333	-0.002
691	0.005	0.00133333	-0.002
692	0.00533333	0.000666667	-0.002
693	0.00533333	0.000666667	-0.002
694	0.005	0.001	-0.002
695	0.005	0.001	-0.002
696	0.005	0.001	-0.002
697	0.005	0.000666667	-0.002
698	0.00533333	0.001	-0.002
699	0.00533333	0.000666667	-0.002
700
