# Supplementary material for: A pre-screening strategy to assess resected tumor margins by imaging cytoplasmic viscosity and hypoxia
Source: eLife. 2021 Oct 11;10:e70471. doi: 10.7554/eLife.70471 (PMC8553343; doi:10.7554/eLife.70471)
Supplement: Figure 1—source data 1. [file elife-70471-fig1-data1.zip › Figure 1-Source data/IBS440 in EtOH Glycerol mixtures/95%GLY.txt]

Labels	95%GLY-30UM
470.00	6.23563995E+1
471.00	6.22625923E+1
472.00	7.51644821E+1
473.00	8.26330795E+1
474.00	8.46542358E+1
475.00	8.69974594E+1
476.00	1.12853645E+2
477.00	9.61622849E+1
478.00	1.15133423E+2
479.00	1.26316605E+2
480.00	1.48214020E+2
481.00	1.63965088E+2
482.00	2.03439606E+2
483.00	2.17006912E+2
484.00	2.40123322E+2
485.00	2.75564117E+2
486.00	3.41271820E+2
487.00	3.42796783E+2
488.00	3.93708008E+2
489.00	4.91556244E+2
490.00	4.79109222E+2
491.00	5.74538635E+2
492.00	6.02561829E+2
493.00	6.71115173E+2
494.00	7.68060120E+2
495.00	9.76191101E+2
496.00	9.60208923E+2
497.00	1.13600085E+3
498.00	1.34675952E+3
499.00	1.44656580E+3
500.00	1.70101953E+3
501.00	1.97977600E+3
502.00	2.21448096E+3
503.00	2.43172607E+3
504.00	2.81713916E+3
505.00	3.16610522E+3
506.00	3.47589844E+3
507.00	3.91388330E+3
508.00	4.57022217E+3
509.00	4.95484180E+3
510.00	5.52599951E+3
511.00	6.34422559E+3
512.00	7.15214893E+3
513.00	7.92193652E+3
514.00	8.94400000E+3
515.00	9.97101270E+3
516.00	1.10953682E+4
517.00	1.24046533E+4
518.00	1.41510518E+4
519.00	1.54849883E+4
520.00	1.73435254E+4
521.00	1.88499590E+4
522.00	2.13144121E+4
523.00	2.41477441E+4
524.00	2.62189414E+4
525.00	2.91185176E+4
526.00	3.20084609E+4
527.00	3.54894297E+4
528.00	3.90095195E+4
529.00	4.35902930E+4
530.00	4.75707422E+4
531.00	5.25020703E+4
532.00	5.67213633E+4
533.00	6.25575000E+4
534.00	6.89567031E+4
535.00	7.52033516E+4
536.00	8.20861328E+4
537.00	8.92630625E+4
538.00	9.68241875E+4
539.00	1.05097727E+5
540.00	1.14566047E+5
541.00	1.24314836E+5
542.00	1.34331047E+5
543.00	1.44622313E+5
544.00	1.56280047E+5
545.00	1.68287531E+5
546.00	1.80244563E+5
547.00	1.93278344E+5
548.00	2.06262516E+5
549.00	2.22525016E+5
550.00	2.38079797E+5
551.00	2.53718719E+5
552.00	2.70170375E+5
553.00	2.88331938E+5
554.00	3.05695281E+5
555.00	3.23602625E+5
556.00	3.42627063E+5
557.00	3.63985125E+5
558.00	3.83707719E+5
559.00	4.05111688E+5
560.00	4.28410156E+5
561.00	4.49982375E+5
562.00	4.75224000E+5
563.00	4.97138875E+5
564.00	5.20437938E+5
565.00	5.46408375E+5
566.00	5.70455875E+5
567.00	5.96780750E+5
568.00	6.23649625E+5
569.00	6.50575250E+5
570.00	6.73439188E+5
571.00	7.01260438E+5
572.00	7.27687813E+5
573.00	7.54617000E+5
574.00	7.81457313E+5
575.00	8.09598625E+5
576.00	8.38770625E+5
577.00	8.64417250E+5
578.00	8.90296938E+5
579.00	9.18225375E+5
580.00	9.44556063E+5
581.00	9.72834750E+5
582.00	9.96467500E+5
583.00	1.02388500E+6
584.00	1.04797300E+6
585.00	1.07590025E+6
586.00	1.09799225E+6
587.00	1.12496000E+6
588.00	1.14756738E+6
589.00	1.17057150E+6
590.00	1.19097338E+6
591.00	1.21416900E+6
592.00	1.23034963E+6
593.00	1.25283388E+6
594.00	1.26929450E+6
595.00	1.28952250E+6
596.00	1.30890963E+6
597.00	1.32721875E+6
598.00	1.34045338E+6
599.00	1.35022525E+6
600.00	1.36750863E+6
601.00	1.37861925E+6
602.00	1.39142050E+6
603.00	1.39776188E+6
604.00	1.41069850E+6
605.00	1.41609200E+6
606.00	1.42287988E+6
607.00	1.42505050E+6
608.00	1.43144675E+6
609.00	1.43546675E+6
610.00	1.43113238E+6
611.00	1.43275288E+6
612.00	1.43579313E+6
613.00	1.42928763E+6
614.00	1.43087138E+6
615.00	1.42365950E+6
616.00	1.41701113E+6
617.00	1.40993763E+6
618.00	1.40442988E+6
619.00	1.40178738E+6
620.00	1.39036575E+6
621.00	1.37181025E+6
622.00	1.36588188E+6
623.00	1.35362063E+6
624.00	1.33823925E+6
625.00	1.33227175E+6
626.00	1.31174475E+6
627.00	1.29928550E+6
628.00	1.27989025E+6
629.00	1.26236175E+6
630.00	1.24694825E+6
631.00	1.22995513E+6
632.00	1.21303238E+6
633.00	1.19022925E+6
634.00	1.17442875E+6
635.00	1.15080575E+6
636.00	1.13510738E+6
637.00	1.11567625E+6
638.00	1.09363700E+6
639.00	1.07441038E+6
640.00	1.05266463E+6
641.00	1.02969094E+6
642.00	1.00663219E+6
643.00	9.92086375E+5
644.00	9.64956188E+5
645.00	9.46307313E+5
646.00	9.20644750E+5
647.00	9.05436875E+5
648.00	8.80618500E+5
649.00	8.58550000E+5
650.00	8.43152063E+5
651.00	8.22814000E+5
652.00	8.00652875E+5
653.00	7.83004938E+5
654.00	7.61764625E+5
655.00	7.41275750E+5
656.00	7.26528938E+5
657.00	7.07578938E+5
658.00	6.90089688E+5
659.00	6.74667938E+5
660.00	6.54895750E+5
661.00	6.39749938E+5
662.00	6.23758313E+5
663.00	6.02453375E+5
664.00	5.90368813E+5
665.00	5.74550188E+5
666.00	5.63086500E+5
667.00	5.44310625E+5
668.00	5.30796438E+5
669.00	5.13541000E+5
670.00	5.02194750E+5
671.00	4.90526969E+5
672.00	4.75089594E+5
673.00	4.63132813E+5
674.00	4.45529625E+5
675.00	4.37122188E+5
676.00	4.21608594E+5
677.00	4.11142063E+5
678.00	4.03687906E+5
679.00	3.93017781E+5
680.00	3.77110750E+5
681.00	3.69337375E+5
682.00	3.59733469E+5
683.00	3.51641969E+5
684.00	3.41407375E+5
685.00	3.33084188E+5
686.00	3.21502750E+5
687.00	3.11422656E+5
688.00	3.08958125E+5
689.00	2.99335469E+5
690.00	2.89194688E+5
691.00	2.82790594E+5
692.00	2.73980156E+5
693.00	2.68841594E+5
694.00	2.62702281E+5
695.00	2.54667938E+5
696.00	2.50092422E+5
697.00	2.40566828E+5
698.00	2.33205734E+5
699.00	2.28149891E+5
700.00	2.21675313E+5
701.00	2.17944844E+5
702.00	2.12431672E+5
703.00	2.07864328E+5
704.00	2.04750531E+5
705.00	1.96549125E+5
706.00	1.90645344E+5
707.00	1.87090438E+5
708.00	1.83912313E+5
709.00	1.77343672E+5
710.00	1.71205531E+5
711.00	1.68474781E+5
712.00	1.63799766E+5
713.00	1.59702375E+5
714.00	1.57964359E+5
715.00	1.52315531E+5
716.00	1.49886109E+5
717.00	1.43857969E+5
718.00	1.42315813E+5
719.00	1.37207875E+5
720.00	1.34749766E+5
721.00	1.30785891E+5
722.00	1.25667922E+5
723.00	1.27542648E+5
724.00	1.20871727E+5
725.00	1.19463313E+5
726.00	1.15218859E+5
727.00	1.12314156E+5
728.00	1.08465070E+5
729.00	1.07638281E+5
730.00	1.02381430E+5
731.00	1.01709453E+5
732.00	9.89664297E+4
733.00	9.82163125E+4
734.00	9.25141953E+4
735.00	9.28601641E+4
736.00	8.98583672E+4
737.00	8.71251484E+4
738.00	8.42751953E+4
739.00	8.51322109E+4
740.00	8.15136641E+4
741.00	7.70734531E+4
742.00	7.85748203E+4
743.00	7.72849922E+4
744.00	7.21330625E+4
745.00	6.93849141E+4
746.00	6.91042422E+4
747.00	6.45077930E+4
748.00	6.58942969E+4
749.00	6.34644336E+4
750.00	6.29940859E+4
751.00	6.14166484E+4
752.00	5.49843906E+4
753.00	5.67133672E+4
754.00	5.52566406E+4
755.00	5.54909336E+4
756.00	5.37586055E+4
757.00	5.29064297E+4
758.00	5.30005039E+4
759.00	5.04938477E+4
760.00	4.97966523E+4
761.00	4.90553281E+4
762.00	4.69805859E+4
763.00	4.56449688E+4
764.00	4.42922070E+4
765.00	4.19870664E+4
766.00	4.21797148E+4
767.00	4.23802852E+4
768.00	4.12427500E+4
769.00	3.80938633E+4
770.00	3.89883984E+4
771.00	3.74247383E+4
772.00	3.58097734E+4
773.00	3.68199961E+4
774.00	3.55578008E+4
775.00	3.49576016E+4
776.00	3.32347070E+4
777.00	3.27414043E+4
778.00	3.26369551E+4
779.00	3.22354082E+4
780.00	3.14061641E+4
781.00	3.02161719E+4
782.00	3.02852871E+4
783.00	2.93825566E+4
784.00	2.82798359E+4
785.00	2.74750547E+4
786.00	2.71786152E+4
787.00	2.64468672E+4
788.00	2.60232266E+4
789.00	2.51697676E+4
790.00	2.40641797E+4
791.00	2.38279688E+4
792.00	2.43147598E+4
793.00	2.18987148E+4
794.00	2.25182461E+4
795.00	2.09483828E+4
796.00	1.91504492E+4
797.00	2.29886953E+4
798.00	2.21826133E+4
799.00	2.03457188E+4
800.00	1.94684902E+4
801.00	1.81813184E+4
802.00	1.76776504E+4
803.00	1.67435840E+4
804.00	1.96828789E+4
805.00	1.64843086E+4
806.00	1.63518438E+4
807.00	1.45827578E+4
808.00	1.48043477E+4
809.00	1.71743984E+4
810.00	1.41304170E+4
811.00	1.77504316E+4
812.00	1.62202559E+4
813.00	1.24831025E+4
814.00	1.57636426E+4
815.00	1.37394219E+4
816.00	1.15284307E+4
817.00	1.62912344E+4
818.00	1.33992617E+4
819.00	1.22266055E+4
820.00	1.18498730E+4
821.00	1.39737578E+4
822.00	1.47742813E+4
823.00	1.24632813E+4
824.00	1.13085225E+4
825.00	1.04967480E+4
826.00	1.09012168E+4
827.00	1.32613711E+4
828.00	7.60047461E+3
829.00	1.25146006E+4
830.00	9.49264453E+3
