# Supplementary material for: A pre-screening strategy to assess resected tumor margins by imaging cytoplasmic viscosity and hypoxia
Source: eLife. 2021 Oct 11;10:e70471. doi: 10.7554/eLife.70471 (PMC8553343; doi:10.7554/eLife.70471)
Supplement: Figure 1—source data 1. [file elife-70471-fig1-data1.zip › Figure 1-Source data/IBS440 in EtOH Glycerol mixtures/70%GLY.txt]

Labels	70%GLY-30UM
470.00	3.82095184E+1
471.00	4.97067871E+1
472.00	3.79097214E+1
473.00	4.01581154E+1
474.00	5.09441185E+1
475.00	5.96974258E+1
476.00	5.95892258E+1
477.00	5.43924408E+1
478.00	7.07304459E+1
479.00	7.53074646E+1
480.00	8.14018478E+1
481.00	8.39762344E+1
482.00	9.88615036E+1
483.00	1.21450867E+2
484.00	1.30679672E+2
485.00	1.52311600E+2
486.00	1.62287109E+2
487.00	1.62195816E+2
488.00	1.72062439E+2
489.00	2.05070084E+2
490.00	2.17788956E+2
491.00	2.96054901E+2
492.00	2.88115692E+2
493.00	3.24669586E+2
494.00	3.34911316E+2
495.00	4.06303802E+2
496.00	4.70924438E+2
497.00	5.92523132E+2
498.00	6.04457397E+2
499.00	6.58465393E+2
500.00	8.27331116E+2
501.00	8.28594910E+2
502.00	9.69218445E+2
503.00	1.09689709E+3
504.00	1.21095032E+3
505.00	1.41383057E+3
506.00	1.51245142E+3
507.00	1.65726379E+3
508.00	1.82873694E+3
509.00	2.10888184E+3
510.00	2.47894946E+3
511.00	2.79974658E+3
512.00	3.06588477E+3
513.00	3.31411670E+3
514.00	3.92795435E+3
515.00	4.39507764E+3
516.00	4.61935254E+3
517.00	5.31842676E+3
518.00	5.95275586E+3
519.00	6.73205859E+3
520.00	7.29569629E+3
521.00	8.30352734E+3
522.00	9.12260254E+3
523.00	1.01697637E+4
524.00	1.09216533E+4
525.00	1.23132871E+4
526.00	1.36096582E+4
527.00	1.50954580E+4
528.00	1.62014316E+4
529.00	1.82964316E+4
530.00	2.00581934E+4
531.00	2.22322578E+4
532.00	2.41511426E+4
533.00	2.69024316E+4
534.00	2.90945039E+4
535.00	3.19297090E+4
536.00	3.49085391E+4
537.00	3.81771992E+4
538.00	4.10758633E+4
539.00	4.47058828E+4
540.00	4.86854648E+4
541.00	5.20148047E+4
542.00	5.70556563E+4
543.00	6.07074453E+4
544.00	6.64610859E+4
545.00	7.09003438E+4
546.00	7.71630391E+4
547.00	8.23110000E+4
548.00	8.81935469E+4
549.00	9.47269375E+4
550.00	1.01840234E+5
551.00	1.08024469E+5
552.00	1.15196477E+5
553.00	1.22964227E+5
554.00	1.31648922E+5
555.00	1.40143078E+5
556.00	1.47871734E+5
557.00	1.55933719E+5
558.00	1.66095016E+5
559.00	1.75578031E+5
560.00	1.84685438E+5
561.00	1.94095578E+5
562.00	2.04536984E+5
563.00	2.14633625E+5
564.00	2.24883188E+5
565.00	2.36315281E+5
566.00	2.46944688E+5
567.00	2.60286109E+5
568.00	2.70900000E+5
569.00	2.83592906E+5
570.00	2.92806625E+5
571.00	3.07486031E+5
572.00	3.18856844E+5
573.00	3.31517813E+5
574.00	3.45362563E+5
575.00	3.55535000E+5
576.00	3.67813219E+5
577.00	3.80301031E+5
578.00	3.91848094E+5
579.00	4.04945906E+5
580.00	4.17391781E+5
581.00	4.30542844E+5
582.00	4.42528000E+5
583.00	4.51774281E+5
584.00	4.64361844E+5
585.00	4.77605438E+5
586.00	4.87091906E+5
587.00	4.99651375E+5
588.00	5.08699969E+5
589.00	5.21091813E+5
590.00	5.28913000E+5
591.00	5.39399438E+5
592.00	5.49782313E+5
593.00	5.55015188E+5
594.00	5.66154438E+5
595.00	5.74424938E+5
596.00	5.80961375E+5
597.00	5.89077625E+5
598.00	5.99054063E+5
599.00	6.02112313E+5
600.00	6.08650750E+5
601.00	6.13893688E+5
602.00	6.17889563E+5
603.00	6.21202813E+5
604.00	6.27289250E+5
605.00	6.31007375E+5
606.00	6.31784000E+5
607.00	6.36440688E+5
608.00	6.36614500E+5
609.00	6.35696375E+5
610.00	6.37508625E+5
611.00	6.36243188E+5
612.00	6.35895188E+5
613.00	6.36154250E+5
614.00	6.32840313E+5
615.00	6.32477938E+5
616.00	6.27818938E+5
617.00	6.27810375E+5
618.00	6.22582313E+5
619.00	6.18390125E+5
620.00	6.13220250E+5
621.00	6.09498188E+5
622.00	6.03564688E+5
623.00	5.98802375E+5
624.00	5.93648250E+5
625.00	5.85041625E+5
626.00	5.81065625E+5
627.00	5.72246250E+5
628.00	5.63368500E+5
629.00	5.53478875E+5
630.00	5.46668063E+5
631.00	5.41413500E+5
632.00	5.34806813E+5
633.00	5.24746000E+5
634.00	5.13910344E+5
635.00	5.04628563E+5
636.00	4.96413125E+5
637.00	4.89260563E+5
638.00	4.77765469E+5
639.00	4.70668125E+5
640.00	4.61412563E+5
641.00	4.52830813E+5
642.00	4.42417813E+5
643.00	4.33145438E+5
644.00	4.23029094E+5
645.00	4.16187094E+5
646.00	4.07396625E+5
647.00	3.97467188E+5
648.00	3.82852563E+5
649.00	3.79882375E+5
650.00	3.67659594E+5
651.00	3.59971438E+5
652.00	3.48117281E+5
653.00	3.42980469E+5
654.00	3.36280031E+5
655.00	3.26281563E+5
656.00	3.18662500E+5
657.00	3.07733125E+5
658.00	3.03212406E+5
659.00	2.93930719E+5
660.00	2.85951063E+5
661.00	2.78815531E+5
662.00	2.73161875E+5
663.00	2.62696500E+5
664.00	2.57470906E+5
665.00	2.53164688E+5
666.00	2.45524344E+5
667.00	2.37612891E+5
668.00	2.31445375E+5
669.00	2.28612266E+5
670.00	2.17156500E+5
671.00	2.13674609E+5
672.00	2.10802359E+5
673.00	2.02217984E+5
674.00	1.97921625E+5
675.00	1.94523781E+5
676.00	1.87933781E+5
677.00	1.80452547E+5
678.00	1.78007875E+5
679.00	1.72796828E+5
680.00	1.66306234E+5
681.00	1.61506406E+5
682.00	1.58248188E+5
683.00	1.54201234E+5
684.00	1.52216625E+5
685.00	1.45639656E+5
686.00	1.42245313E+5
687.00	1.39103328E+5
688.00	1.35397422E+5
689.00	1.33754484E+5
690.00	1.26609367E+5
691.00	1.26442180E+5
692.00	1.20383352E+5
693.00	1.19510406E+5
694.00	1.15790281E+5
695.00	1.12788297E+5
696.00	1.11921469E+5
697.00	1.07591609E+5
698.00	1.04098063E+5
699.00	1.03660836E+5
700.00	1.00465445E+5
701.00	9.70711484E+4
702.00	9.52017656E+4
703.00	9.21706016E+4
704.00	9.01633281E+4
705.00	8.78662500E+4
706.00	8.54171797E+4
707.00	8.39380234E+4
708.00	8.19642422E+4
709.00	7.99228047E+4
710.00	7.51965703E+4
711.00	7.38473281E+4
712.00	7.35715469E+4
713.00	7.14364141E+4
714.00	7.09068047E+4
715.00	6.98356172E+4
716.00	6.86444922E+4
717.00	6.67802109E+4
718.00	6.38748516E+4
719.00	6.28735508E+4
720.00	6.09855000E+4
721.00	5.80636406E+4
722.00	5.80804414E+4
723.00	5.63188828E+4
724.00	5.50189609E+4
725.00	5.50224766E+4
726.00	5.36933242E+4
727.00	5.19825352E+4
728.00	4.93747695E+4
729.00	5.01271055E+4
730.00	4.63986055E+4
731.00	4.65361836E+4
732.00	4.46688516E+4
733.00	4.44135156E+4
734.00	4.22729414E+4
735.00	4.16402461E+4
736.00	3.87032031E+4
737.00	4.00780703E+4
738.00	3.97276445E+4
739.00	3.82775664E+4
740.00	3.68462422E+4
741.00	3.75020938E+4
742.00	3.43207383E+4
743.00	3.52047539E+4
744.00	3.39963125E+4
745.00	3.32305820E+4
746.00	3.12167910E+4
747.00	3.15054102E+4
748.00	2.91627969E+4
749.00	3.06307949E+4
750.00	2.87512324E+4
751.00	2.81739902E+4
752.00	2.73691719E+4
753.00	2.65906699E+4
754.00	2.46430508E+4
755.00	2.57477285E+4
756.00	2.63694297E+4
757.00	2.42246465E+4
758.00	2.43927227E+4
759.00	2.32079004E+4
760.00	2.28154707E+4
761.00	2.30116719E+4
762.00	2.27449453E+4
763.00	2.26853418E+4
764.00	2.09652715E+4
765.00	1.90187324E+4
766.00	1.97342402E+4
767.00	1.92656875E+4
768.00	1.93205625E+4
769.00	1.75081172E+4
770.00	1.80390781E+4
771.00	1.65671797E+4
772.00	1.68921367E+4
773.00	1.77765625E+4
774.00	1.82272578E+4
775.00	1.57197793E+4
776.00	1.52378311E+4
777.00	1.51011172E+4
778.00	1.57605254E+4
779.00	1.54773926E+4
780.00	1.45799932E+4
781.00	1.24735127E+4
782.00	1.35787393E+4
783.00	1.37135918E+4
784.00	1.20950303E+4
785.00	1.28101836E+4
786.00	1.18280088E+4
787.00	1.21457988E+4
788.00	1.18377041E+4
789.00	1.24143359E+4
790.00	1.12018193E+4
791.00	1.14184814E+4
792.00	1.19594189E+4
793.00	1.12128291E+4
794.00	1.12643027E+4
795.00	1.15739219E+4
796.00	1.03262783E+4
797.00	9.98986328E+3
798.00	1.23158311E+4
799.00	1.01572295E+4
800.00	9.94184766E+3
801.00	8.91798145E+3
802.00	8.80698633E+3
803.00	8.01101172E+3
804.00	8.48147754E+3
805.00	9.59596582E+3
806.00	8.68465234E+3
807.00	8.79687988E+3
808.00	7.69115381E+3
809.00	7.37290625E+3
810.00	7.10096436E+3
811.00	7.51331104E+3
812.00	7.21960254E+3
813.00	7.54848193E+3
814.00	8.13235254E+3
815.00	6.50341455E+3
816.00	8.38756348E+3
817.00	7.30657959E+3
818.00	6.55471387E+3
819.00	7.07063232E+3
820.00	5.58626025E+3
821.00	8.33353223E+3
822.00	6.78613428E+3
823.00	4.91842383E+3
824.00	6.55079102E+3
825.00	5.31641260E+3
826.00	7.53568506E+3
827.00	5.40491211E+3
828.00	7.31705957E+3
829.00	6.84470801E+3
830.00	3.33034766E+3
