# Supplementary material for: A pre-screening strategy to assess resected tumor margins by imaging cytoplasmic viscosity and hypoxia
Source: eLife. 2021 Oct 11;10:e70471. doi: 10.7554/eLife.70471 (PMC8553343; doi:10.7554/eLife.70471)
Supplement: Figure 1—source data 1. [file elife-70471-fig1-data1.zip › Figure 1-Source data/IBS440 in EtOH Glycerol mixtures/60%GLY.txt]

Labels	60%GLY-30UM
470.00	3.06520767E+1
471.00	3.67893524E+1
472.00	3.16611385E+1
473.00	3.68682098E+1
474.00	4.03088417E+1
475.00	5.10308685E+1
476.00	4.90286636E+1
477.00	5.46194458E+1
478.00	4.28474960E+1
479.00	6.98553085E+1
480.00	7.89315643E+1
481.00	8.04642181E+1
482.00	7.95914307E+1
483.00	9.68544083E+1
484.00	1.02367935E+2
485.00	1.16121803E+2
486.00	1.07991692E+2
487.00	1.51365982E+2
488.00	1.38590393E+2
489.00	1.95578979E+2
490.00	1.85714172E+2
491.00	2.21782303E+2
492.00	2.58941620E+2
493.00	2.77279297E+2
494.00	2.62977875E+2
495.00	3.41158722E+2
496.00	3.83885529E+2
497.00	4.34942535E+2
498.00	4.93208344E+2
499.00	5.77333130E+2
500.00	6.18026794E+2
501.00	6.70560242E+2
502.00	8.56541260E+2
503.00	9.18230835E+2
504.00	1.05051550E+3
505.00	1.18005103E+3
506.00	1.24172876E+3
507.00	1.42956836E+3
508.00	1.47830811E+3
509.00	1.84673022E+3
510.00	2.04130652E+3
511.00	2.23904614E+3
512.00	2.44317993E+3
513.00	2.88774976E+3
514.00	3.22013843E+3
515.00	3.52645386E+3
516.00	3.92850317E+3
517.00	4.49109473E+3
518.00	4.87219971E+3
519.00	5.49645898E+3
520.00	6.00913428E+3
521.00	6.69169922E+3
522.00	7.51785889E+3
523.00	8.22544629E+3
524.00	9.30387695E+3
525.00	1.01504746E+4
526.00	1.13032471E+4
527.00	1.24593477E+4
528.00	1.39162813E+4
529.00	1.50623701E+4
530.00	1.69002500E+4
531.00	1.83204805E+4
532.00	2.06447520E+4
533.00	2.24165527E+4
534.00	2.41961914E+4
535.00	2.68150918E+4
536.00	2.88663301E+4
537.00	3.17365625E+4
538.00	3.41801953E+4
539.00	3.73207500E+4
540.00	4.07643125E+4
541.00	4.39343750E+4
542.00	4.79054414E+4
543.00	5.17230039E+4
544.00	5.51608359E+4
545.00	6.04141172E+4
546.00	6.40803867E+4
547.00	6.84935938E+4
548.00	7.41081563E+4
549.00	7.88485313E+4
550.00	8.40590156E+4
551.00	9.07659063E+4
552.00	9.65504141E+4
553.00	1.02963203E+5
554.00	1.09739766E+5
555.00	1.16369633E+5
556.00	1.22504984E+5
557.00	1.30576203E+5
558.00	1.37528156E+5
559.00	1.44937063E+5
560.00	1.52955125E+5
561.00	1.60852172E+5
562.00	1.69271141E+5
563.00	1.79155688E+5
564.00	1.86032328E+5
565.00	1.96201609E+5
566.00	2.04255688E+5
567.00	2.13908203E+5
568.00	2.24332609E+5
569.00	2.34683188E+5
570.00	2.43725766E+5
571.00	2.51771406E+5
572.00	2.63294469E+5
573.00	2.73375469E+5
574.00	2.84474031E+5
575.00	2.94091719E+5
576.00	3.03725594E+5
577.00	3.14104938E+5
578.00	3.22973063E+5
579.00	3.32715938E+5
580.00	3.42528656E+5
581.00	3.53294594E+5
582.00	3.60242781E+5
583.00	3.71262219E+5
584.00	3.81642219E+5
585.00	3.89755375E+5
586.00	3.98608594E+5
587.00	4.06744719E+5
588.00	4.16143750E+5
589.00	4.23804844E+5
590.00	4.32378781E+5
591.00	4.41065094E+5
592.00	4.47109750E+5
593.00	4.54776125E+5
594.00	4.60996250E+5
595.00	4.69102281E+5
596.00	4.75853125E+5
597.00	4.80061813E+5
598.00	4.88403469E+5
599.00	4.89632500E+5
600.00	4.92606531E+5
601.00	4.99698156E+5
602.00	5.02000500E+5
603.00	5.05223375E+5
604.00	5.06280219E+5
605.00	5.08153938E+5
606.00	5.11888125E+5
607.00	5.13956375E+5
608.00	5.17271844E+5
609.00	5.16139281E+5
610.00	5.15239813E+5
611.00	5.15540438E+5
612.00	5.16554875E+5
613.00	5.12958688E+5
614.00	5.14078469E+5
615.00	5.10484406E+5
616.00	5.09171563E+5
617.00	5.04478688E+5
618.00	5.04365625E+5
619.00	4.98212906E+5
620.00	4.95773969E+5
621.00	4.93064594E+5
622.00	4.86552813E+5
623.00	4.80323125E+5
624.00	4.76682125E+5
625.00	4.73803719E+5
626.00	4.64810406E+5
627.00	4.60061969E+5
628.00	4.55128781E+5
629.00	4.50317156E+5
630.00	4.41573063E+5
631.00	4.34917188E+5
632.00	4.27954000E+5
633.00	4.23787969E+5
634.00	4.15088000E+5
635.00	4.06145625E+5
636.00	4.01239906E+5
637.00	3.92933000E+5
638.00	3.84433188E+5
639.00	3.79815219E+5
640.00	3.70536219E+5
641.00	3.62289719E+5
642.00	3.55032375E+5
643.00	3.49746844E+5
644.00	3.41495875E+5
645.00	3.34830281E+5
646.00	3.26497031E+5
647.00	3.17802813E+5
648.00	3.12171438E+5
649.00	3.03084906E+5
650.00	2.96093531E+5
651.00	2.90187563E+5
652.00	2.84955531E+5
653.00	2.76026656E+5
654.00	2.69012313E+5
655.00	2.60631297E+5
656.00	2.52498422E+5
657.00	2.49779609E+5
658.00	2.43494547E+5
659.00	2.38670641E+5
660.00	2.28643906E+5
661.00	2.24968234E+5
662.00	2.19398094E+5
663.00	2.12731594E+5
664.00	2.11459391E+5
665.00	2.01626250E+5
666.00	1.99185500E+5
667.00	1.93650281E+5
668.00	1.85818891E+5
669.00	1.82071734E+5
670.00	1.77985406E+5
671.00	1.72159188E+5
672.00	1.68107391E+5
673.00	1.64913359E+5
674.00	1.59075891E+5
675.00	1.56363813E+5
676.00	1.52563516E+5
677.00	1.46132359E+5
678.00	1.41208813E+5
679.00	1.38662625E+5
680.00	1.34858406E+5
681.00	1.32134750E+5
682.00	1.28089109E+5
683.00	1.25151047E+5
684.00	1.21629625E+5
685.00	1.18711891E+5
686.00	1.15760820E+5
687.00	1.13948906E+5
688.00	1.09457172E+5
689.00	1.05309578E+5
690.00	1.02619602E+5
691.00	1.02023156E+5
692.00	9.95494453E+4
693.00	9.54852031E+4
694.00	9.38235781E+4
695.00	9.03926719E+4
696.00	9.02152656E+4
697.00	8.86527109E+4
698.00	8.57754141E+4
699.00	8.40700938E+4
700.00	7.98855391E+4
701.00	7.74034531E+4
702.00	7.78486641E+4
703.00	7.48978203E+4
704.00	7.45168516E+4
705.00	7.05325469E+4
706.00	6.91793125E+4
707.00	6.76411563E+4
708.00	6.69446563E+4
709.00	6.39670039E+4
710.00	6.38291328E+4
711.00	6.21735547E+4
712.00	6.11528125E+4
713.00	5.79626250E+4
714.00	5.89686914E+4
715.00	5.56988008E+4
716.00	5.48245703E+4
717.00	5.31043516E+4
718.00	5.06121328E+4
719.00	5.10307422E+4
720.00	4.84799766E+4
721.00	4.66887695E+4
722.00	4.69337930E+4
723.00	4.61951641E+4
724.00	4.39224727E+4
725.00	4.34892773E+4
726.00	4.35625000E+4
727.00	4.12535117E+4
728.00	3.97439922E+4
729.00	4.06748047E+4
730.00	3.82520195E+4
731.00	3.66422852E+4
732.00	3.60155820E+4
733.00	3.61359375E+4
734.00	3.45811250E+4
735.00	3.31384023E+4
736.00	3.37509766E+4
737.00	3.19507129E+4
738.00	3.07797109E+4
739.00	3.00959648E+4
740.00	2.99001152E+4
741.00	2.90714648E+4
742.00	2.85541758E+4
743.00	2.62765703E+4
744.00	2.70829336E+4
745.00	2.57229004E+4
746.00	2.61302305E+4
747.00	2.37247500E+4
748.00	2.61244004E+4
749.00	2.38094355E+4
750.00	2.39325938E+4
751.00	2.28614316E+4
752.00	2.24404512E+4
753.00	2.04290723E+4
754.00	2.13069570E+4
755.00	2.01997441E+4
756.00	1.96923652E+4
757.00	2.09225684E+4
758.00	1.91309316E+4
759.00	1.91888535E+4
760.00	1.89491816E+4
761.00	1.78154258E+4
762.00	1.72902031E+4
763.00	1.70664941E+4
764.00	1.75863301E+4
765.00	1.62866523E+4
766.00	1.65563965E+4
767.00	1.40361309E+4
768.00	1.52651875E+4
769.00	1.45657041E+4
770.00	1.40494844E+4
771.00	1.40081660E+4
772.00	1.32075459E+4
773.00	1.36724316E+4
774.00	1.26799795E+4
775.00	1.38393330E+4
776.00	1.21742900E+4
777.00	1.36010342E+4
778.00	1.28976348E+4
779.00	1.29349629E+4
780.00	1.21046201E+4
781.00	1.14279238E+4
782.00	1.14695762E+4
783.00	1.05216270E+4
784.00	1.06255967E+4
785.00	1.19234805E+4
786.00	1.05940381E+4
787.00	1.01204492E+4
788.00	1.05432500E+4
789.00	1.07878896E+4
790.00	9.45103125E+3
791.00	9.44384473E+3
792.00	8.21177051E+3
793.00	9.76866504E+3
794.00	9.11044238E+3
795.00	7.51786523E+3
796.00	8.23880859E+3
797.00	6.68222461E+3
798.00	8.03344287E+3
799.00	7.16982715E+3
800.00	7.95698535E+3
801.00	7.55247266E+3
802.00	7.45350684E+3
803.00	6.49636475E+3
804.00	6.92677881E+3
805.00	5.93843311E+3
806.00	6.84212598E+3
807.00	7.18723682E+3
808.00	6.18421191E+3
809.00	5.46724609E+3
810.00	5.39688281E+3
811.00	7.26655811E+3
812.00	4.58463135E+3
813.00	6.24241602E+3
814.00	5.86164746E+3
815.00	5.40612012E+3
816.00	6.18771289E+3
817.00	5.68118359E+3
818.00	4.61943311E+3
819.00	5.48756543E+3
820.00	5.40984717E+3
821.00	3.97576465E+3
822.00	6.80714648E+3
823.00	6.48362256E+3
824.00	4.84705811E+3
825.00	3.43464575E+3
826.00	4.34098682E+3
827.00	3.16961548E+3
828.00	4.85888965E+3
829.00	1.89347668E+3
830.00	3.30394946E+3
