# Supplementary material for: A pre-screening strategy to assess resected tumor margins by imaging cytoplasmic viscosity and hypoxia
Source: eLife. 2021 Oct 11;10:e70471. doi: 10.7554/eLife.70471 (PMC8553343; doi:10.7554/eLife.70471)
Supplement: Figure 1—source data 1. [file elife-70471-fig1-data1.zip › Figure 1-Source data/IBS440 in EtOH Glycerol mixtures/GLY.txt]

Labels	GLY-30UM
470.00	8.17725449E+1
471.00	7.70649338E+1
472.00	8.53537903E+1
473.00	1.01508415E+2
474.00	1.11223656E+2
475.00	1.07298813E+2
476.00	1.32072464E+2
477.00	1.47486023E+2
478.00	1.78173996E+2
479.00	1.75775101E+2
480.00	1.98474869E+2
481.00	2.08162476E+2
482.00	2.43734818E+2
483.00	2.63779327E+2
484.00	3.15976746E+2
485.00	3.16676514E+2
486.00	4.49300171E+2
487.00	4.92120392E+2
488.00	4.57092041E+2
489.00	5.48602112E+2
490.00	6.15195740E+2
491.00	7.01512878E+2
492.00	8.90533020E+2
493.00	9.49552063E+2
494.00	1.03712146E+3
495.00	1.13692529E+3
496.00	1.31655627E+3
497.00	1.51268945E+3
498.00	1.62767395E+3
499.00	1.85158069E+3
500.00	2.00329797E+3
501.00	2.37913916E+3
502.00	2.60093896E+3
503.00	2.88390381E+3
504.00	3.22855078E+3
505.00	3.72883154E+3
506.00	4.11679395E+3
507.00	4.47649951E+3
508.00	5.20169824E+3
509.00	5.59746973E+3
510.00	6.32450391E+3
511.00	7.21619727E+3
512.00	7.91043701E+3
513.00	8.52477344E+3
514.00	9.82631641E+3
515.00	1.06146660E+4
516.00	1.20295889E+4
517.00	1.32870352E+4
518.00	1.44853633E+4
519.00	1.60142422E+4
520.00	1.77493496E+4
521.00	1.97886504E+4
522.00	2.21807168E+4
523.00	2.35310078E+4
524.00	2.66873887E+4
525.00	2.91331797E+4
526.00	3.19722852E+4
527.00	3.49802344E+4
528.00	3.83857656E+4
529.00	4.23434023E+4
530.00	4.58314023E+4
531.00	5.03529102E+4
532.00	5.54049688E+4
533.00	6.00645859E+4
534.00	6.47919961E+4
535.00	7.06875703E+4
536.00	7.70250547E+4
537.00	8.26928750E+4
538.00	8.90771406E+4
539.00	9.71417734E+4
540.00	1.04844703E+5
541.00	1.12867883E+5
542.00	1.21422664E+5
543.00	1.31276172E+5
544.00	1.41175000E+5
545.00	1.51460688E+5
546.00	1.60417016E+5
547.00	1.72453359E+5
548.00	1.84063000E+5
549.00	1.95189250E+5
550.00	2.08998703E+5
551.00	2.22552906E+5
552.00	2.36621906E+5
553.00	2.50581438E+5
554.00	2.66630875E+5
555.00	2.82458031E+5
556.00	2.98739031E+5
557.00	3.16355406E+5
558.00	3.33322813E+5
559.00	3.51267344E+5
560.00	3.71742219E+5
561.00	3.90257531E+5
562.00	4.06774531E+5
563.00	4.29718813E+5
564.00	4.48546563E+5
565.00	4.69285375E+5
566.00	4.90694813E+5
567.00	5.11238313E+5
568.00	5.35903500E+5
569.00	5.57221188E+5
570.00	5.80021250E+5
571.00	6.00987750E+5
572.00	6.22407625E+5
573.00	6.47337188E+5
574.00	6.69330875E+5
575.00	6.92335000E+5
576.00	7.18822500E+5
577.00	7.41259938E+5
578.00	7.64162750E+5
579.00	7.87524063E+5
580.00	8.11213813E+5
581.00	8.34192500E+5
582.00	8.57389625E+5
583.00	8.81440000E+5
584.00	8.99693875E+5
585.00	9.24281063E+5
586.00	9.41302313E+5
587.00	9.64304625E+5
588.00	9.86681875E+5
589.00	1.00650994E+6
590.00	1.02637769E+6
591.00	1.04666363E+6
592.00	1.06463963E+6
593.00	1.08185413E+6
594.00	1.10185350E+6
595.00	1.11212313E+6
596.00	1.13470100E+6
597.00	1.14834575E+6
598.00	1.16364500E+6
599.00	1.17108963E+6
600.00	1.18161175E+6
601.00	1.19189513E+6
602.00	1.20664500E+6
603.00	1.21683988E+6
604.00	1.21904550E+6
605.00	1.23014925E+6
606.00	1.23737900E+6
607.00	1.24207588E+6
608.00	1.24704500E+6
609.00	1.24507825E+6
610.00	1.24830575E+6
611.00	1.24786963E+6
612.00	1.25208488E+6
613.00	1.24735800E+6
614.00	1.24666675E+6
615.00	1.24312538E+6
616.00	1.24059875E+6
617.00	1.23859750E+6
618.00	1.22943650E+6
619.00	1.22276000E+6
620.00	1.21616325E+6
621.00	1.20696738E+6
622.00	1.19520775E+6
623.00	1.19111113E+6
624.00	1.18292550E+6
625.00	1.16780225E+6
626.00	1.16010413E+6
627.00	1.14312913E+6
628.00	1.12863700E+6
629.00	1.11375538E+6
630.00	1.09744838E+6
631.00	1.08653550E+6
632.00	1.07409088E+6
633.00	1.05567538E+6
634.00	1.03915188E+6
635.00	1.02095338E+6
636.00	1.00626088E+6
637.00	9.84592000E+5
638.00	9.72288625E+5
639.00	9.53720250E+5
640.00	9.33210938E+5
641.00	9.19279188E+5
642.00	9.00733063E+5
643.00	8.79955688E+5
644.00	8.62829313E+5
645.00	8.47640000E+5
646.00	8.22868688E+5
647.00	8.05478688E+5
648.00	7.87212875E+5
649.00	7.72101188E+5
650.00	7.55217500E+5
651.00	7.35474125E+5
652.00	7.17757063E+5
653.00	7.01170250E+5
654.00	6.85122625E+5
655.00	6.66759250E+5
656.00	6.49591750E+5
657.00	6.31238125E+5
658.00	6.15477875E+5
659.00	6.03055750E+5
660.00	5.87406125E+5
661.00	5.71467375E+5
662.00	5.58384125E+5
663.00	5.39025250E+5
664.00	5.28082688E+5
665.00	5.14181531E+5
666.00	5.01001969E+5
667.00	4.89188844E+5
668.00	4.76488594E+5
669.00	4.64652563E+5
670.00	4.48823750E+5
671.00	4.37054531E+5
672.00	4.29313844E+5
673.00	4.18506969E+5
674.00	4.03974688E+5
675.00	3.89918250E+5
676.00	3.83560500E+5
677.00	3.71843969E+5
678.00	3.64141656E+5
679.00	3.53862875E+5
680.00	3.42940375E+5
681.00	3.34828719E+5
682.00	3.25824031E+5
683.00	3.16086563E+5
684.00	3.07673313E+5
685.00	3.00521219E+5
686.00	2.92764594E+5
687.00	2.83655375E+5
688.00	2.72473281E+5
689.00	2.66519656E+5
690.00	2.60202984E+5
691.00	2.54539953E+5
692.00	2.47195125E+5
693.00	2.41426969E+5
694.00	2.35867875E+5
695.00	2.28318594E+5
696.00	2.22825688E+5
697.00	2.19149109E+5
698.00	2.14223328E+5
699.00	2.08355125E+5
700.00	2.00667109E+5
701.00	1.99841891E+5
702.00	1.93558391E+5
703.00	1.88658094E+5
704.00	1.85114750E+5
705.00	1.77791703E+5
706.00	1.74166219E+5
707.00	1.69614328E+5
708.00	1.63468406E+5
709.00	1.61609219E+5
710.00	1.57140984E+5
711.00	1.53129313E+5
712.00	1.48860938E+5
713.00	1.45839703E+5
714.00	1.43307969E+5
715.00	1.38686219E+5
716.00	1.34321813E+5
717.00	1.31654344E+5
718.00	1.27036422E+5
719.00	1.23914000E+5
720.00	1.21567023E+5
721.00	1.18630578E+5
722.00	1.16899742E+5
723.00	1.14962211E+5
724.00	1.09171961E+5
725.00	1.08494047E+5
726.00	1.04430211E+5
727.00	1.01773398E+5
728.00	9.95968047E+4
729.00	9.85325938E+4
730.00	9.68833984E+4
731.00	9.38325000E+4
732.00	9.25509531E+4
733.00	8.94880313E+4
734.00	8.67000391E+4
735.00	8.53408672E+4
736.00	8.40654766E+4
737.00	7.94289609E+4
738.00	7.75301953E+4
739.00	7.46195156E+4
740.00	7.23429375E+4
741.00	7.29830078E+4
742.00	6.90588359E+4
743.00	6.94572656E+4
744.00	6.70891328E+4
745.00	6.40915234E+4
746.00	6.48037227E+4
747.00	6.21132344E+4
748.00	5.84880195E+4
749.00	5.90088789E+4
750.00	5.83044297E+4
751.00	5.74673242E+4
752.00	5.38662695E+4
753.00	5.38137461E+4
754.00	5.34455508E+4
755.00	5.17915547E+4
756.00	5.16828945E+4
757.00	4.84285391E+4
758.00	4.84856641E+4
759.00	4.77696094E+4
760.00	4.47722578E+4
761.00	4.38635352E+4
762.00	4.51403945E+4
763.00	4.16127070E+4
764.00	4.16345977E+4
765.00	3.85177656E+4
766.00	3.84695195E+4
767.00	3.72394570E+4
768.00	3.65329336E+4
769.00	3.55599805E+4
770.00	3.57405625E+4
771.00	3.33121875E+4
772.00	3.43075742E+4
773.00	3.57833828E+4
774.00	3.69356445E+4
775.00	3.19655449E+4
776.00	3.11769766E+4
777.00	3.17644707E+4
778.00	2.94272012E+4
779.00	2.89454805E+4
780.00	2.86930195E+4
781.00	2.72255176E+4
782.00	2.77356426E+4
783.00	2.61980371E+4
784.00	2.59598652E+4
785.00	2.48394121E+4
786.00	2.55417598E+4
787.00	2.34920703E+4
788.00	2.41006855E+4
789.00	2.31284688E+4
790.00	2.55205605E+4
791.00	2.28699023E+4
792.00	2.02758379E+4
793.00	1.87710586E+4
794.00	2.08652090E+4
795.00	2.19774160E+4
796.00	1.96222539E+4
797.00	1.79142734E+4
798.00	1.75954766E+4
799.00	2.00327930E+4
800.00	1.79699180E+4
801.00	1.94586738E+4
802.00	1.71116270E+4
803.00	1.67960605E+4
804.00	1.73226348E+4
805.00	1.67218340E+4
806.00	1.81519512E+4
807.00	1.80303164E+4
808.00	1.36600977E+4
809.00	1.68067695E+4
810.00	1.48225234E+4
811.00	1.51829668E+4
812.00	1.53911172E+4
813.00	1.20051191E+4
814.00	1.36344385E+4
815.00	1.22724404E+4
816.00	1.40615645E+4
817.00	1.24546816E+4
818.00	1.28239336E+4
819.00	1.03305801E+4
820.00	1.18643662E+4
821.00	1.21489033E+4
822.00	9.46255957E+3
823.00	1.36465820E+4
824.00	1.16376318E+4
825.00	1.26900791E+4
826.00	8.97703223E+3
827.00	1.33221299E+4
828.00	7.62519385E+3
829.00	1.28494199E+4
830.00	1.19599639E+4
