# Supplementary material for: A pre-screening strategy to assess resected tumor margins by imaging cytoplasmic viscosity and hypoxia
Source: eLife. 2021 Oct 11;10:e70471. doi: 10.7554/eLife.70471 (PMC8553343; doi:10.7554/eLife.70471)
Supplement: Figure 1—source data 1. [file elife-70471-fig1-data1.zip › Figure 1-Source data/IBS440 in EtOH Glycerol mixtures/10%GLY.txt]

Labels	10%GLY-30UM
470.00	4.14514351E+1
471.00	4.24834366E+1
472.00	2.84928703E+1
473.00	2.75953064E+1
474.00	3.19216022E+1
475.00	2.66162395E+1
476.00	4.89408836E+1
477.00	4.69853935E+1
478.00	3.76637993E+1
479.00	2.80927296E+1
480.00	4.68726006E+1
481.00	3.92139969E+1
482.00	6.14896698E+1
483.00	4.18211250E+1
484.00	5.85019836E+1
485.00	5.55846596E+1
486.00	5.92519760E+1
487.00	6.64156570E+1
488.00	7.89691620E+1
489.00	8.03265915E+1
490.00	9.21584625E+1
491.00	1.03949585E+2
492.00	9.58652191E+1
493.00	1.11135353E+2
494.00	1.26364502E+2
495.00	1.32924225E+2
496.00	1.45835297E+2
497.00	1.25112587E+2
498.00	1.51153107E+2
499.00	2.13125931E+2
500.00	2.15839691E+2
501.00	2.31731430E+2
502.00	2.75341431E+2
503.00	3.12620392E+2
504.00	3.54233551E+2
505.00	3.82257324E+2
506.00	4.04514862E+2
507.00	4.35427917E+2
508.00	4.45364014E+2
509.00	4.50273560E+2
510.00	5.53305969E+2
511.00	6.49067261E+2
512.00	7.10170715E+2
513.00	7.46579224E+2
514.00	8.05297302E+2
515.00	8.46442871E+2
516.00	1.04003430E+3
517.00	1.16386646E+3
518.00	1.19241541E+3
519.00	1.38261243E+3
520.00	1.50770032E+3
521.00	1.55258997E+3
522.00	1.73588672E+3
523.00	2.03291919E+3
524.00	2.22107080E+3
525.00	2.33610693E+3
526.00	2.59002197E+3
527.00	2.92825757E+3
528.00	3.08926953E+3
529.00	3.41234570E+3
530.00	3.80695410E+3
531.00	4.10257227E+3
532.00	4.49005322E+3
533.00	4.99876953E+3
534.00	5.47926416E+3
535.00	5.98906250E+3
536.00	6.49032715E+3
537.00	6.86578271E+3
538.00	7.26790283E+3
539.00	8.10650146E+3
540.00	8.58587500E+3
541.00	9.56126074E+3
542.00	1.01835703E+4
543.00	1.09579277E+4
544.00	1.16678682E+4
545.00	1.24939648E+4
546.00	1.35807061E+4
547.00	1.46167002E+4
548.00	1.58178525E+4
549.00	1.65970605E+4
550.00	1.75627109E+4
551.00	1.91172695E+4
552.00	2.03762598E+4
553.00	2.11634824E+4
554.00	2.27329883E+4
555.00	2.42141289E+4
556.00	2.55296191E+4
557.00	2.72339922E+4
558.00	2.82481504E+4
559.00	3.00342461E+4
560.00	3.21785352E+4
561.00	3.35868789E+4
562.00	3.53759023E+4
563.00	3.72191797E+4
564.00	3.91851406E+4
565.00	4.07537109E+4
566.00	4.30697734E+4
567.00	4.42745117E+4
568.00	4.67638164E+4
569.00	4.83135586E+4
570.00	5.10183398E+4
571.00	5.31272539E+4
572.00	5.44333867E+4
573.00	5.65423477E+4
574.00	5.91405703E+4
575.00	6.14378984E+4
576.00	6.35046055E+4
577.00	6.56396641E+4
578.00	6.80603750E+4
579.00	7.02110156E+4
580.00	7.24327031E+4
581.00	7.45982891E+4
582.00	7.62638359E+4
583.00	7.85881094E+4
584.00	7.94923516E+4
585.00	8.15169688E+4
586.00	8.36777734E+4
587.00	8.69762578E+4
588.00	8.85909453E+4
589.00	8.95928203E+4
590.00	9.20777266E+4
591.00	9.34612344E+4
592.00	9.52515078E+4
593.00	9.73921875E+4
594.00	9.86245000E+4
595.00	1.00897461E+5
596.00	1.01915797E+5
597.00	1.02471602E+5
598.00	1.04376406E+5
599.00	1.04360797E+5
600.00	1.06494195E+5
601.00	1.07419570E+5
602.00	1.08448125E+5
603.00	1.09080250E+5
604.00	1.10735648E+5
605.00	1.10556406E+5
606.00	1.10452836E+5
607.00	1.10451164E+5
608.00	1.12149336E+5
609.00	1.12074266E+5
610.00	1.11983883E+5
611.00	1.12427898E+5
612.00	1.11709938E+5
613.00	1.11981047E+5
614.00	1.11363547E+5
615.00	1.12076219E+5
616.00	1.11536836E+5
617.00	1.10826867E+5
618.00	1.10217281E+5
619.00	1.09537039E+5
620.00	1.08900430E+5
621.00	1.07678273E+5
622.00	1.07542102E+5
623.00	1.06222664E+5
624.00	1.05329328E+5
625.00	1.03781711E+5
626.00	1.03721914E+5
627.00	1.02844672E+5
628.00	1.01628219E+5
629.00	9.99504297E+4
630.00	9.83974141E+4
631.00	9.74236328E+4
632.00	9.49494844E+4
633.00	9.30800156E+4
634.00	9.19326641E+4
635.00	9.04951406E+4
636.00	8.85453594E+4
637.00	8.82890547E+4
638.00	8.57703281E+4
639.00	8.46683125E+4
640.00	8.28992578E+4
641.00	8.22561875E+4
642.00	7.89025625E+4
643.00	7.80514297E+4
644.00	7.61137500E+4
645.00	7.41447734E+4
646.00	7.38620938E+4
647.00	7.15878203E+4
648.00	7.01982344E+4
649.00	6.74809219E+4
650.00	6.57164297E+4
651.00	6.46023008E+4
652.00	6.18372891E+4
653.00	6.30502305E+4
654.00	6.08346719E+4
655.00	5.85033086E+4
656.00	5.81651406E+4
657.00	5.54715039E+4
658.00	5.54718438E+4
659.00	5.43237383E+4
660.00	5.17836172E+4
661.00	5.12355156E+4
662.00	4.90507578E+4
663.00	4.85213086E+4
664.00	4.71300781E+4
665.00	4.56991797E+4
666.00	4.43745156E+4
667.00	4.37360664E+4
668.00	4.21683086E+4
669.00	4.23827188E+4
670.00	4.09137031E+4
671.00	3.91639609E+4
672.00	3.99734336E+4
673.00	3.84255078E+4
674.00	3.60797813E+4
675.00	3.61126875E+4
676.00	3.47270117E+4
677.00	3.35696133E+4
678.00	3.23828672E+4
679.00	3.25271035E+4
680.00	3.16336719E+4
681.00	3.08703691E+4
682.00	2.96630176E+4
683.00	2.90580352E+4
684.00	2.83631875E+4
685.00	2.85440020E+4
686.00	2.68893984E+4
687.00	2.57585645E+4
688.00	2.62536816E+4
689.00	2.52605391E+4
690.00	2.47835957E+4
691.00	2.35215488E+4
692.00	2.38145879E+4
693.00	2.27462383E+4
694.00	2.17439336E+4
695.00	2.19489277E+4
696.00	2.06987285E+4
697.00	2.06201152E+4
698.00	2.09754395E+4
699.00	1.97385020E+4
700.00	1.95223047E+4
701.00	1.94562227E+4
702.00	1.78755664E+4
703.00	1.76980977E+4
704.00	1.85429805E+4
705.00	1.71387676E+4
706.00	1.67994063E+4
707.00	1.65427090E+4
708.00	1.59966113E+4
709.00	1.56391523E+4
710.00	1.46101875E+4
711.00	1.44481201E+4
712.00	1.50613896E+4
713.00	1.42176094E+4
714.00	1.49812744E+4
715.00	1.36421787E+4
716.00	1.38296895E+4
717.00	1.26534160E+4
718.00	1.24146221E+4
719.00	1.29823896E+4
720.00	1.23403125E+4
721.00	1.12971299E+4
722.00	1.14987422E+4
723.00	1.24222178E+4
724.00	1.05691670E+4
725.00	1.07762334E+4
726.00	1.00595908E+4
727.00	1.04638770E+4
728.00	1.00419395E+4
729.00	9.79479492E+3
730.00	9.91257520E+3
731.00	9.68892090E+3
732.00	9.69342969E+3
733.00	9.37207324E+3
734.00	8.70917285E+3
735.00	8.28885938E+3
736.00	8.50230664E+3
737.00	8.60236035E+3
738.00	7.95544531E+3
739.00	7.99901367E+3
740.00	8.08373535E+3
741.00	7.47052686E+3
742.00	7.69392725E+3
743.00	7.19652783E+3
744.00	7.00455420E+3
745.00	6.33371777E+3
746.00	7.45519824E+3
747.00	5.57624268E+3
748.00	6.02657568E+3
749.00	6.27085352E+3
750.00	6.97325586E+3
751.00	6.05609717E+3
752.00	5.95404590E+3
753.00	5.62344385E+3
754.00	6.03186328E+3
755.00	5.03650342E+3
756.00	5.52748389E+3
757.00	5.29300439E+3
758.00	5.40679590E+3
759.00	4.97007861E+3
760.00	4.68402246E+3
761.00	4.37654102E+3
762.00	5.09081104E+3
763.00	4.68233496E+3
764.00	4.57861182E+3
765.00	4.59836279E+3
766.00	3.90886182E+3
767.00	4.61572119E+3
768.00	3.88122510E+3
769.00	4.04404858E+3
770.00	4.30571973E+3
771.00	4.06077246E+3
772.00	4.11191699E+3
773.00	4.46956299E+3
774.00	3.14864380E+3
775.00	3.82196289E+3
776.00	3.68330273E+3
777.00	3.85184521E+3
778.00	3.38813696E+3
779.00	3.33949438E+3
780.00	3.63873120E+3
781.00	3.38238940E+3
782.00	3.10133716E+3
783.00	3.33098804E+3
784.00	3.13791724E+3
785.00	3.29379492E+3
786.00	2.81649048E+3
787.00	2.72269434E+3
788.00	2.67777563E+3
789.00	3.07478027E+3
790.00	2.89934009E+3
791.00	3.05201416E+3
792.00	2.34817188E+3
793.00	2.34908618E+3
794.00	2.33568140E+3
795.00	2.39261255E+3
796.00	2.22157251E+3
797.00	1.37053979E+3
798.00	2.35485791E+3
799.00	1.99433655E+3
800.00	1.79949536E+3
801.00	1.84309790E+3
802.00	2.42459131E+3
803.00	2.83186060E+3
804.00	2.30808154E+3
805.00	1.30494055E+3
806.00	1.80113220E+3
807.00	2.89095605E+3
808.00	1.70999939E+3
809.00	1.53530237E+3
810.00	1.79524292E+3
811.00	1.79602808E+3
812.00	1.99819141E+3
813.00	1.58533740E+3
814.00	1.23687134E+3
815.00	1.44010693E+3
816.00	2.05965747E+3
817.00	2.07172827E+3
818.00	1.93786572E+3
819.00	1.12771179E+3
820.00	1.92343140E+3
821.00	2.46830688E+3
822.00	4.11914001E+2
823.00	1.56181714E+3
824.00	1.21456470E+3
825.00	2.64947681E+3
826.00	8.69886597E+2
827.00	2.22605884E+3
828.00	1.38841174E+3
829.00	2.65518115E+3
830.00	1.65316040E+3
