# Supplementary material for: A pre-screening strategy to assess resected tumor margins by imaging cytoplasmic viscosity and hypoxia
Source: eLife. 2021 Oct 11;10:e70471. doi: 10.7554/eLife.70471 (PMC8553343; doi:10.7554/eLife.70471)
Supplement: Figure 1—source data 1. [file elife-70471-fig1-data1.zip › Figure 1-Source data/IBS440 in EtOH Glycerol mixtures/40%GLY.txt]

Labels	40%GLY-30UM
470.00	2.74081783E+1
471.00	3.78618698E+1
472.00	4.20716324E+1
473.00	4.10936012E+1
474.00	2.53953133E+1
475.00	3.17430859E+1
476.00	1.59644175E+1
477.00	3.95673294E+1
478.00	4.61191597E+1
479.00	5.27052612E+1
480.00	6.80084534E+1
481.00	5.20931473E+1
482.00	6.44757614E+1
483.00	7.24335556E+1
484.00	6.95576401E+1
485.00	9.75614853E+1
486.00	9.23482742E+1
487.00	9.63163605E+1
488.00	1.06746559E+2
489.00	1.18803329E+2
490.00	1.11802948E+2
491.00	1.46838135E+2
492.00	1.63915283E+2
493.00	1.81698654E+2
494.00	1.95722366E+2
495.00	2.37389862E+2
496.00	2.64830902E+2
497.00	3.11170288E+2
498.00	2.75376282E+2
499.00	3.52109131E+2
500.00	3.69645264E+2
501.00	4.25888092E+2
502.00	5.39163269E+2
503.00	5.58567261E+2
504.00	6.65555420E+2
505.00	7.80790894E+2
506.00	7.87133118E+2
507.00	8.68197021E+2
508.00	9.40682434E+2
509.00	1.08776904E+3
510.00	1.25414270E+3
511.00	1.36968530E+3
512.00	1.53809949E+3
513.00	1.65420349E+3
514.00	1.80752063E+3
515.00	2.10691138E+3
516.00	2.23220386E+3
517.00	2.55941943E+3
518.00	2.92189380E+3
519.00	3.13547266E+3
520.00	3.58475391E+3
521.00	3.92615039E+3
522.00	4.23949707E+3
523.00	4.83264258E+3
524.00	5.39653467E+3
525.00	5.73754395E+3
526.00	6.48835400E+3
527.00	7.09493311E+3
528.00	7.85861328E+3
529.00	8.63073730E+3
530.00	9.56704199E+3
531.00	1.04233418E+4
532.00	1.14667617E+4
533.00	1.22890605E+4
534.00	1.38478896E+4
535.00	1.51443926E+4
536.00	1.65921484E+4
537.00	1.78425371E+4
538.00	1.93196016E+4
539.00	2.12193906E+4
540.00	2.28797676E+4
541.00	2.44909590E+4
542.00	2.67192578E+4
543.00	2.81971191E+4
544.00	3.07930664E+4
545.00	3.27827539E+4
546.00	3.57856094E+4
547.00	3.84605352E+4
548.00	4.15353398E+4
549.00	4.38294961E+4
550.00	4.73591680E+4
551.00	4.99702969E+4
552.00	5.40816367E+4
553.00	5.75292969E+4
554.00	6.04068477E+4
555.00	6.45899258E+4
556.00	6.78700859E+4
557.00	7.24156563E+4
558.00	7.58203594E+4
559.00	8.00463516E+4
560.00	8.46814141E+4
561.00	8.90730859E+4
562.00	9.34926250E+4
563.00	9.84293438E+4
564.00	1.02596820E+5
565.00	1.08329352E+5
566.00	1.13053531E+5
567.00	1.18257438E+5
568.00	1.23033297E+5
569.00	1.28410938E+5
570.00	1.34798734E+5
571.00	1.38929609E+5
572.00	1.43953953E+5
573.00	1.51311969E+5
574.00	1.56285828E+5
575.00	1.61204984E+5
576.00	1.67893250E+5
577.00	1.73679563E+5
578.00	1.78096609E+5
579.00	1.84207500E+5
580.00	1.89858594E+5
581.00	1.94095313E+5
582.00	2.00316875E+5
583.00	2.04561859E+5
584.00	2.09562438E+5
585.00	2.16213609E+5
586.00	2.20606469E+5
587.00	2.25558422E+5
588.00	2.29198313E+5
589.00	2.35458875E+5
590.00	2.38455750E+5
591.00	2.43139219E+5
592.00	2.45675375E+5
593.00	2.50118938E+5
594.00	2.53777969E+5
595.00	2.59202813E+5
596.00	2.61649250E+5
597.00	2.65401344E+5
598.00	2.68574406E+5
599.00	2.70124906E+5
600.00	2.74242969E+5
601.00	2.74977563E+5
602.00	2.77018938E+5
603.00	2.78587156E+5
604.00	2.82857844E+5
605.00	2.82910188E+5
606.00	2.82286906E+5
607.00	2.83278969E+5
608.00	2.84533406E+5
609.00	2.83285594E+5
610.00	2.83696250E+5
611.00	2.86017188E+5
612.00	2.84768344E+5
613.00	2.84623125E+5
614.00	2.85099375E+5
615.00	2.81174094E+5
616.00	2.79943063E+5
617.00	2.79139969E+5
618.00	2.77482781E+5
619.00	2.75678625E+5
620.00	2.73487281E+5
621.00	2.69119281E+5
622.00	2.68053844E+5
623.00	2.66718063E+5
624.00	2.63107000E+5
625.00	2.60565547E+5
626.00	2.57856375E+5
627.00	2.54858984E+5
628.00	2.49953000E+5
629.00	2.46323547E+5
630.00	2.43721344E+5
631.00	2.40207391E+5
632.00	2.37544047E+5
633.00	2.32531547E+5
634.00	2.28026656E+5
635.00	2.24823016E+5
636.00	2.21152563E+5
637.00	2.15381078E+5
638.00	2.13155922E+5
639.00	2.08300406E+5
640.00	2.02045125E+5
641.00	1.99251719E+5
642.00	1.94877531E+5
643.00	1.91257688E+5
644.00	1.87774484E+5
645.00	1.84559469E+5
646.00	1.79577500E+5
647.00	1.75241625E+5
648.00	1.69906078E+5
649.00	1.66012547E+5
650.00	1.63457969E+5
651.00	1.59023391E+5
652.00	1.55182891E+5
653.00	1.52192766E+5
654.00	1.47664969E+5
655.00	1.45022453E+5
656.00	1.38851922E+5
657.00	1.34938484E+5
658.00	1.33135969E+5
659.00	1.28153188E+5
660.00	1.25011555E+5
661.00	1.22503586E+5
662.00	1.20227953E+5
663.00	1.17664258E+5
664.00	1.13831242E+5
665.00	1.10484359E+5
666.00	1.08943711E+5
667.00	1.04095922E+5
668.00	1.02853844E+5
669.00	1.00092172E+5
670.00	9.79404844E+4
671.00	9.59176484E+4
672.00	9.23529375E+4
673.00	8.86523594E+4
674.00	8.74589375E+4
675.00	8.46125547E+4
676.00	8.26825547E+4
677.00	8.03541328E+4
678.00	7.86765391E+4
679.00	7.62920391E+4
680.00	7.36357656E+4
681.00	7.27834844E+4
682.00	7.07989375E+4
683.00	6.97329688E+4
684.00	6.79414375E+4
685.00	6.40900742E+4
686.00	6.30551133E+4
687.00	6.10435547E+4
688.00	6.00469688E+4
689.00	5.82507578E+4
690.00	5.67097617E+4
691.00	5.51772031E+4
692.00	5.26224609E+4
693.00	5.21427148E+4
694.00	5.24685273E+4
695.00	5.13900938E+4
696.00	4.99406523E+4
697.00	4.80969258E+4
698.00	4.62156953E+4
699.00	4.65201641E+4
700.00	4.44260234E+4
701.00	4.48220781E+4
702.00	4.16301406E+4
703.00	4.18668047E+4
704.00	4.09333594E+4
705.00	3.89928555E+4
706.00	3.74614297E+4
707.00	3.74901250E+4
708.00	3.68499531E+4
709.00	3.61937617E+4
710.00	3.39021641E+4
711.00	3.44853750E+4
712.00	3.33648242E+4
713.00	3.30384180E+4
714.00	3.13958242E+4
715.00	3.10735781E+4
716.00	3.03255254E+4
717.00	2.92001426E+4
718.00	2.85396699E+4
719.00	2.89314141E+4
720.00	2.65457051E+4
721.00	2.61742188E+4
722.00	2.65600020E+4
723.00	2.47841641E+4
724.00	2.47016016E+4
725.00	2.41145039E+4
726.00	2.33664395E+4
727.00	2.36778672E+4
728.00	2.21406094E+4
729.00	2.19500977E+4
730.00	2.14440098E+4
731.00	1.98221934E+4
732.00	1.99626914E+4
733.00	1.95125625E+4
734.00	1.94162793E+4
735.00	1.95017871E+4
736.00	1.82305156E+4
737.00	1.76117754E+4
738.00	1.64663223E+4
739.00	1.70847188E+4
740.00	1.74968125E+4
741.00	1.64003047E+4
742.00	1.58811572E+4
743.00	1.60897266E+4
744.00	1.56159443E+4
745.00	1.50132158E+4
746.00	1.47574326E+4
747.00	1.44338564E+4
748.00	1.37239590E+4
749.00	1.43963057E+4
750.00	1.34903027E+4
751.00	1.38685918E+4
752.00	1.21413350E+4
753.00	1.30530557E+4
754.00	1.06486436E+4
755.00	1.16050117E+4
756.00	1.13376084E+4
757.00	1.05814258E+4
758.00	1.17859561E+4
759.00	1.13151514E+4
760.00	1.13433662E+4
761.00	9.73217676E+3
762.00	9.31964746E+3
763.00	1.02792256E+4
764.00	1.03053281E+4
765.00	1.00187832E+4
766.00	9.36515332E+3
767.00	9.80932031E+3
768.00	8.61027734E+3
769.00	8.74401367E+3
770.00	8.66910059E+3
771.00	6.96501172E+3
772.00	7.08500732E+3
773.00	8.48483008E+3
774.00	7.53490527E+3
775.00	7.08062598E+3
776.00	7.40267773E+3
777.00	7.26556934E+3
778.00	7.63385352E+3
779.00	7.09249561E+3
780.00	6.71644824E+3
781.00	6.50756641E+3
782.00	6.22956543E+3
783.00	5.65023438E+3
784.00	7.07725439E+3
785.00	6.47996729E+3
786.00	4.89363086E+3
787.00	4.93340967E+3
788.00	6.38497461E+3
789.00	5.79532568E+3
790.00	5.19301416E+3
791.00	5.29441260E+3
792.00	5.61052588E+3
793.00	6.31117285E+3
794.00	5.10251758E+3
795.00	5.00235693E+3
796.00	4.55433838E+3
797.00	4.55983350E+3
798.00	3.91932080E+3
799.00	6.14114844E+3
800.00	3.58713354E+3
801.00	4.75840234E+3
802.00	3.26311865E+3
803.00	4.45085107E+3
804.00	3.96776392E+3
805.00	3.98465283E+3
806.00	3.00230273E+3
807.00	2.81523364E+3
808.00	3.42828076E+3
809.00	3.84832764E+3
810.00	5.19625000E+3
811.00	3.87793530E+3
812.00	4.18696777E+3
813.00	3.91340454E+3
814.00	3.02912695E+3
815.00	2.51464453E+3
816.00	1.92725854E+3
817.00	3.17217554E+3
818.00	3.27022510E+3
819.00	2.40850293E+3
820.00	2.43416162E+3
821.00	4.15331689E+3
822.00	3.08803027E+3
823.00	2.44971533E+3
824.00	2.17522925E+3
825.00	1.31864258E+3
826.00	2.59859546E+3
827.00	2.21780786E+3
828.00	2.77091162E+3
829.00	1.89574512E+3
830.00	8.26996643E+2
