# Supplementary material for: A pre-screening strategy to assess resected tumor margins by imaging cytoplasmic viscosity and hypoxia
Source: eLife. 2021 Oct 11;10:e70471. doi: 10.7554/eLife.70471 (PMC8553343; doi:10.7554/eLife.70471)
Supplement: Figure 1—source data 1. [file elife-70471-fig1-data1.zip › Figure 1-Source data/IBS440 in EtOH Glycerol mixtures/50%GLY.txt]

Labels	50%GLY-30UM
470.00	3.19323254E+1
471.00	2.75398140E+1
472.00	4.54910889E+1
473.00	5.31446609E+1
474.00	3.29184723E+1
475.00	4.26642647E+1
476.00	5.45404167E+1
477.00	5.27322655E+1
478.00	6.55588303E+1
479.00	6.15785599E+1
480.00	6.08516350E+1
481.00	7.09446640E+1
482.00	7.03380737E+1
483.00	8.60303040E+1
484.00	1.02206436E+2
485.00	8.02965775E+1
486.00	1.04241989E+2
487.00	1.15935715E+2
488.00	1.36762848E+2
489.00	1.70651581E+2
490.00	1.51432755E+2
491.00	1.67253510E+2
492.00	2.03322937E+2
493.00	2.72097900E+2
494.00	2.48323746E+2
495.00	2.42837723E+2
496.00	2.88710052E+2
497.00	3.75757629E+2
498.00	3.70144684E+2
499.00	4.08142578E+2
500.00	4.53436829E+2
501.00	5.45823853E+2
502.00	6.35059204E+2
503.00	7.22623169E+2
504.00	8.22936523E+2
505.00	9.51725464E+2
506.00	1.02425818E+3
507.00	1.11101294E+3
508.00	1.23467322E+3
509.00	1.35863306E+3
510.00	1.61077478E+3
511.00	1.72392273E+3
512.00	1.86207227E+3
513.00	2.12166064E+3
514.00	2.45584741E+3
515.00	2.70425098E+3
516.00	2.97672925E+3
517.00	3.22421777E+3
518.00	3.74091870E+3
519.00	4.10397510E+3
520.00	4.59469385E+3
521.00	5.04251123E+3
522.00	5.59136621E+3
523.00	6.14245557E+3
524.00	6.82375635E+3
525.00	7.46627686E+3
526.00	8.24313672E+3
527.00	9.36269141E+3
528.00	1.02345850E+4
529.00	1.12902354E+4
530.00	1.21935439E+4
531.00	1.31563809E+4
532.00	1.49034355E+4
533.00	1.63331074E+4
534.00	1.76438652E+4
535.00	1.95554199E+4
536.00	2.12324160E+4
537.00	2.29581270E+4
538.00	2.49938555E+4
539.00	2.73151699E+4
540.00	2.92967461E+4
541.00	3.14135332E+4
542.00	3.48976641E+4
543.00	3.67836094E+4
544.00	3.97856016E+4
545.00	4.33431016E+4
546.00	4.60102617E+4
547.00	4.92278203E+4
548.00	5.34741641E+4
549.00	5.63101797E+4
550.00	6.06622695E+4
551.00	6.50768516E+4
552.00	6.88873047E+4
553.00	7.30031641E+4
554.00	7.80511641E+4
555.00	8.38591953E+4
556.00	8.75117891E+4
557.00	9.23191719E+4
558.00	9.87841719E+4
559.00	1.04098563E+5
560.00	1.10162313E+5
561.00	1.15928430E+5
562.00	1.21405852E+5
563.00	1.26532063E+5
564.00	1.34075906E+5
565.00	1.39499391E+5
566.00	1.46665438E+5
567.00	1.52795406E+5
568.00	1.60653578E+5
569.00	1.66864266E+5
570.00	1.74099250E+5
571.00	1.79315500E+5
572.00	1.87744328E+5
573.00	1.93883656E+5
574.00	2.01791281E+5
575.00	2.07757219E+5
576.00	2.14259313E+5
577.00	2.21526641E+5
578.00	2.29504188E+5
579.00	2.37387609E+5
580.00	2.42591500E+5
581.00	2.50274969E+5
582.00	2.57110281E+5
583.00	2.62780250E+5
584.00	2.71320469E+5
585.00	2.76715813E+5
586.00	2.86018938E+5
587.00	2.89059063E+5
588.00	2.96857094E+5
589.00	3.01750344E+5
590.00	3.06345438E+5
591.00	3.13041313E+5
592.00	3.18131781E+5
593.00	3.25335719E+5
594.00	3.29617813E+5
595.00	3.33187000E+5
596.00	3.35556500E+5
597.00	3.42496219E+5
598.00	3.47581531E+5
599.00	3.48767750E+5
600.00	3.55440625E+5
601.00	3.53942813E+5
602.00	3.58311969E+5
603.00	3.61145875E+5
604.00	3.63281438E+5
605.00	3.65148781E+5
606.00	3.68178281E+5
607.00	3.70603188E+5
608.00	3.66849906E+5
609.00	3.67698438E+5
610.00	3.69103438E+5
611.00	3.68545125E+5
612.00	3.66617938E+5
613.00	3.64925781E+5
614.00	3.66381688E+5
615.00	3.66239719E+5
616.00	3.64480625E+5
617.00	3.62687063E+5
618.00	3.62568188E+5
619.00	3.57724781E+5
620.00	3.54193500E+5
621.00	3.49931500E+5
622.00	3.50550125E+5
623.00	3.47416375E+5
624.00	3.41668656E+5
625.00	3.35567563E+5
626.00	3.35370813E+5
627.00	3.29853875E+5
628.00	3.26602531E+5
629.00	3.21809063E+5
630.00	3.17826594E+5
631.00	3.11634531E+5
632.00	3.05667156E+5
633.00	3.01738281E+5
634.00	2.96147000E+5
635.00	2.93240563E+5
636.00	2.86517688E+5
637.00	2.83379156E+5
638.00	2.76044844E+5
639.00	2.72559813E+5
640.00	2.63857063E+5
641.00	2.59483313E+5
642.00	2.55594906E+5
643.00	2.50097906E+5
644.00	2.44433047E+5
645.00	2.35702266E+5
646.00	2.33095063E+5
647.00	2.28394094E+5
648.00	2.21619141E+5
649.00	2.18195453E+5
650.00	2.12901406E+5
651.00	2.08794266E+5
652.00	2.01862391E+5
653.00	1.97127656E+5
654.00	1.92983016E+5
655.00	1.87862469E+5
656.00	1.82176391E+5
657.00	1.77793250E+5
658.00	1.73981297E+5
659.00	1.69616844E+5
660.00	1.63581938E+5
661.00	1.59576266E+5
662.00	1.56055938E+5
663.00	1.51065734E+5
664.00	1.48561516E+5
665.00	1.43415766E+5
666.00	1.42264625E+5
667.00	1.36832016E+5
668.00	1.32216734E+5
669.00	1.29451461E+5
670.00	1.27272578E+5
671.00	1.22367828E+5
672.00	1.20712445E+5
673.00	1.18635164E+5
674.00	1.14512109E+5
675.00	1.12025898E+5
676.00	1.06162422E+5
677.00	1.06026891E+5
678.00	1.01441633E+5
679.00	1.00162219E+5
680.00	9.61220625E+4
681.00	9.65178047E+4
682.00	9.25722344E+4
683.00	8.83096719E+4
684.00	8.66980703E+4
685.00	8.40009297E+4
686.00	8.22641719E+4
687.00	8.08602813E+4
688.00	7.83559063E+4
689.00	7.64150938E+4
690.00	7.44289219E+4
691.00	7.18552813E+4
692.00	7.06259219E+4
693.00	6.99658359E+4
694.00	6.86782500E+4
695.00	6.56955703E+4
696.00	6.10717539E+4
697.00	6.33100703E+4
698.00	6.04796367E+4
699.00	5.94994727E+4
700.00	5.70746484E+4
701.00	5.68864297E+4
702.00	5.45030313E+4
703.00	5.29366523E+4
704.00	5.19614844E+4
705.00	5.18157539E+4
706.00	4.97930273E+4
707.00	5.01103203E+4
708.00	4.97434063E+4
709.00	4.64485664E+4
710.00	4.35445039E+4
711.00	4.40932930E+4
712.00	4.30562969E+4
713.00	4.21016797E+4
714.00	4.16463242E+4
715.00	3.99620000E+4
716.00	3.76474258E+4
717.00	3.83765039E+4
718.00	3.53377617E+4
719.00	3.61234023E+4
720.00	3.47373398E+4
721.00	3.50668789E+4
722.00	3.34021719E+4
723.00	3.33055977E+4
724.00	3.28145156E+4
725.00	3.18555449E+4
726.00	3.08270684E+4
727.00	3.16195508E+4
728.00	2.98847715E+4
729.00	2.74499590E+4
730.00	2.85500176E+4
731.00	2.63886621E+4
732.00	2.58954883E+4
733.00	2.59707148E+4
734.00	2.50162090E+4
735.00	2.49673789E+4
736.00	2.32753809E+4
737.00	2.41717402E+4
738.00	2.24202246E+4
739.00	2.35514902E+4
740.00	2.19794199E+4
741.00	2.12209102E+4
742.00	2.00319980E+4
743.00	1.98625625E+4
744.00	2.03109492E+4
745.00	2.05365684E+4
746.00	1.90095352E+4
747.00	1.77492578E+4
748.00	1.71820723E+4
749.00	1.74000176E+4
750.00	1.67677305E+4
751.00	1.59958066E+4
752.00	1.65601680E+4
753.00	1.61785391E+4
754.00	1.56094570E+4
755.00	1.44582939E+4
756.00	1.41898730E+4
757.00	1.37440313E+4
758.00	1.50575996E+4
759.00	1.45422715E+4
760.00	1.42322246E+4
761.00	1.24626387E+4
762.00	1.28831934E+4
763.00	1.29895801E+4
764.00	1.06082188E+4
765.00	1.24591738E+4
766.00	1.17655879E+4
767.00	1.13635488E+4
768.00	1.14293828E+4
769.00	9.47172168E+3
770.00	1.16009688E+4
771.00	9.71882715E+3
772.00	1.04397520E+4
773.00	1.01424238E+4
774.00	9.52687305E+3
775.00	9.43575488E+3
776.00	1.06828555E+4
777.00	1.04737480E+4
778.00	8.72281445E+3
779.00	8.79061328E+3
780.00	8.13026758E+3
781.00	8.61745996E+3
782.00	7.58920068E+3
783.00	8.12405225E+3
784.00	7.60742090E+3
785.00	7.05482227E+3
786.00	8.55082617E+3
787.00	6.61736133E+3
788.00	7.38036133E+3
789.00	7.15107031E+3
790.00	7.30397803E+3
791.00	6.56461084E+3
792.00	6.33767822E+3
793.00	6.35679932E+3
794.00	6.04662256E+3
795.00	6.40299561E+3
796.00	5.82428613E+3
797.00	6.40290967E+3
798.00	5.55671729E+3
799.00	5.33186426E+3
800.00	4.97224805E+3
801.00	5.36579541E+3
802.00	5.54284912E+3
803.00	5.89954834E+3
804.00	4.93478027E+3
805.00	5.17023486E+3
806.00	4.46493652E+3
807.00	5.11914014E+3
808.00	4.44286914E+3
809.00	4.75304150E+3
810.00	4.88663330E+3
811.00	5.52015869E+3
812.00	6.32114941E+3
813.00	4.99681934E+3
814.00	4.30760889E+3
815.00	4.59377930E+3
816.00	5.18570459E+3
817.00	3.48633765E+3
818.00	4.05270996E+3
819.00	3.71842798E+3
820.00	5.44148389E+3
821.00	3.80046777E+3
822.00	4.96307031E+3
823.00	2.69653296E+3
824.00	2.68424487E+3
825.00	4.25890479E+3
826.00	8.72620789E+2
827.00	5.10382861E+3
828.00	5.22534473E+3
829.00	2.29089893E+3
830.00	3.32587671E+3
