# Supplementary material for: A pre-screening strategy to assess resected tumor margins by imaging cytoplasmic viscosity and hypoxia
Source: eLife. 2021 Oct 11;10:e70471. doi: 10.7554/eLife.70471 (PMC8553343; doi:10.7554/eLife.70471)
Supplement: Figure 1—source data 1. [file elife-70471-fig1-data1.zip › Figure 1-Source data/IBS440 in EtOH Glycerol mixtures/ETOH.txt]

Labels	ETOH-30UM
470.00	2.54327202E+1
471.00	2.01237221E+1
472.00	2.74871311E+1
473.00	2.42804985E+1
474.00	2.12452488E+1
475.00	2.88020267E+1
476.00	2.46175613E+1
477.00	3.11404285E+1
478.00	2.80523148E+1
479.00	3.25419159E+1
480.00	3.25817604E+1
481.00	4.25942993E+1
482.00	3.19172707E+1
483.00	3.86615906E+1
484.00	4.33905029E+1
485.00	5.02031822E+1
486.00	4.72213020E+1
487.00	3.60924644E+1
488.00	5.43300018E+1
489.00	5.81157150E+1
490.00	4.69417915E+1
491.00	8.29227753E+1
492.00	5.68330841E+1
493.00	7.37012329E+1
494.00	7.32008591E+1
495.00	8.55722122E+1
496.00	1.09839691E+2
497.00	7.44973068E+1
498.00	1.41806442E+2
499.00	1.27793427E+2
500.00	1.29880493E+2
501.00	1.43316010E+2
502.00	1.79716843E+2
503.00	1.92374527E+2
504.00	1.90730865E+2
505.00	2.35533234E+2
506.00	2.29876297E+2
507.00	2.99503906E+2
508.00	2.77990662E+2
509.00	3.06835236E+2
510.00	3.25108612E+2
511.00	3.66112305E+2
512.00	3.87438599E+2
513.00	4.30762146E+2
514.00	4.70986237E+2
515.00	5.50444946E+2
516.00	5.75139465E+2
517.00	6.36363464E+2
518.00	7.25666016E+2
519.00	8.54667908E+2
520.00	8.52089722E+2
521.00	9.36827881E+2
522.00	1.08505212E+3
523.00	1.22401050E+3
524.00	1.33066870E+3
525.00	1.41632654E+3
526.00	1.53571655E+3
527.00	1.66743494E+3
528.00	1.90310889E+3
529.00	2.05296167E+3
530.00	2.26839648E+3
531.00	2.45995972E+3
532.00	2.62425732E+3
533.00	3.01280981E+3
534.00	3.17682617E+3
535.00	3.38264185E+3
536.00	3.97865527E+3
537.00	4.02442310E+3
538.00	4.45680322E+3
539.00	4.93243652E+3
540.00	5.48194092E+3
541.00	5.90319336E+3
542.00	6.52906738E+3
543.00	6.74223047E+3
544.00	7.11618408E+3
545.00	7.97025488E+3
546.00	8.55351660E+3
547.00	8.81255371E+3
548.00	9.80443750E+3
549.00	1.04830410E+4
550.00	1.12324053E+4
551.00	1.18939561E+4
552.00	1.27996035E+4
553.00	1.38215176E+4
554.00	1.45597559E+4
555.00	1.57319922E+4
556.00	1.64487949E+4
557.00	1.74261289E+4
558.00	1.81165215E+4
559.00	1.96004316E+4
560.00	2.06142363E+4
561.00	2.21995313E+4
562.00	2.32773340E+4
563.00	2.46955977E+4
564.00	2.52552148E+4
565.00	2.65524688E+4
566.00	2.83967031E+4
567.00	2.97299395E+4
568.00	3.08018594E+4
569.00	3.28483594E+4
570.00	3.42616211E+4
571.00	3.56261016E+4
572.00	3.68262734E+4
573.00	3.81214609E+4
574.00	3.95889961E+4
575.00	4.13297734E+4
576.00	4.30378789E+4
577.00	4.47927500E+4
578.00	4.56955820E+4
579.00	4.80379102E+4
580.00	5.02092617E+4
581.00	5.16167969E+4
582.00	5.30086250E+4
583.00	5.42231172E+4
584.00	5.56738477E+4
585.00	5.70499453E+4
586.00	5.85084492E+4
587.00	5.97884258E+4
588.00	6.13832930E+4
589.00	6.25830781E+4
590.00	6.53813750E+4
591.00	6.63837266E+4
592.00	6.66114922E+4
593.00	6.78914609E+4
594.00	7.01593281E+4
595.00	7.07494297E+4
596.00	7.14756328E+4
597.00	7.31407813E+4
598.00	7.32360078E+4
599.00	7.48052500E+4
600.00	7.56309297E+4
601.00	7.61348750E+4
602.00	7.68638750E+4
603.00	7.72361797E+4
604.00	7.81331719E+4
605.00	7.84347734E+4
606.00	7.95475703E+4
607.00	7.96229297E+4
608.00	7.92396016E+4
609.00	7.97703359E+4
610.00	8.08161406E+4
611.00	8.15108672E+4
612.00	8.10105859E+4
613.00	8.01875469E+4
614.00	8.07717188E+4
615.00	8.07321172E+4
616.00	8.02543047E+4
617.00	7.98205313E+4
618.00	7.88772344E+4
619.00	7.89561094E+4
620.00	7.86837656E+4
621.00	7.78970547E+4
622.00	7.82985234E+4
623.00	7.73572578E+4
624.00	7.66921641E+4
625.00	7.39704375E+4
626.00	7.48826328E+4
627.00	7.41867813E+4
628.00	7.34712266E+4
629.00	7.25148438E+4
630.00	7.10794844E+4
631.00	6.97220313E+4
632.00	6.92265625E+4
633.00	6.70448672E+4
634.00	6.65726563E+4
635.00	6.56258516E+4
636.00	6.37584961E+4
637.00	6.36710469E+4
638.00	6.22726523E+4
639.00	6.04102383E+4
640.00	5.97192344E+4
641.00	5.83777852E+4
642.00	5.73273398E+4
643.00	5.57472813E+4
644.00	5.46816602E+4
645.00	5.45672266E+4
646.00	5.40617148E+4
647.00	5.24534102E+4
648.00	5.04904688E+4
649.00	4.95237500E+4
650.00	4.85430078E+4
651.00	4.72863516E+4
652.00	4.58014414E+4
653.00	4.54342461E+4
654.00	4.35817617E+4
655.00	4.20418438E+4
656.00	4.23757813E+4
657.00	4.09504570E+4
658.00	4.01177695E+4
659.00	3.87983359E+4
660.00	3.78717422E+4
661.00	3.84965039E+4
662.00	3.63525664E+4
663.00	3.56670547E+4
664.00	3.36879453E+4
665.00	3.36641367E+4
666.00	3.28153164E+4
667.00	3.18516914E+4
668.00	3.18285078E+4
669.00	2.94480137E+4
670.00	2.90369648E+4
671.00	2.87080781E+4
672.00	2.83138223E+4
673.00	2.76075703E+4
674.00	2.60407949E+4
675.00	2.58878594E+4
676.00	2.58059453E+4
677.00	2.48358926E+4
678.00	2.40609141E+4
679.00	2.40664805E+4
680.00	2.30845586E+4
681.00	2.30757793E+4
682.00	2.09118945E+4
683.00	2.09082793E+4
684.00	2.07990215E+4
685.00	2.04557813E+4
686.00	1.86458281E+4
687.00	1.91984492E+4
688.00	1.91580488E+4
689.00	1.81836992E+4
690.00	1.84545879E+4
691.00	1.70818652E+4
692.00	1.68021758E+4
693.00	1.67279648E+4
694.00	1.64653184E+4
695.00	1.63275977E+4
696.00	1.61502275E+4
697.00	1.54090889E+4
698.00	1.43237998E+4
699.00	1.41520938E+4
700.00	1.44072080E+4
701.00	1.42797354E+4
702.00	1.40351279E+4
703.00	1.39424180E+4
704.00	1.33298555E+4
705.00	1.23058867E+4
706.00	1.19242129E+4
707.00	1.21301025E+4
708.00	1.24294258E+4
709.00	1.12384658E+4
710.00	1.13632412E+4
711.00	1.10459014E+4
712.00	1.08690273E+4
713.00	1.10906445E+4
714.00	1.05276895E+4
715.00	1.01866943E+4
716.00	9.62979883E+3
717.00	9.88938867E+3
718.00	9.31670313E+3
719.00	9.21126172E+3
720.00	8.95334180E+3
721.00	9.05283398E+3
722.00	8.63090625E+3
723.00	9.01845313E+3
724.00	8.62541309E+3
725.00	7.48399951E+3
726.00	7.97063965E+3
727.00	7.59440918E+3
728.00	7.64339063E+3
729.00	7.85080469E+3
730.00	6.29725732E+3
731.00	6.79535498E+3
732.00	6.86383447E+3
733.00	7.18123584E+3
734.00	6.35569873E+3
735.00	6.68799316E+3
736.00	6.49582471E+3
737.00	6.33696045E+3
738.00	5.42990967E+3
739.00	6.49645361E+3
740.00	5.95172168E+3
741.00	5.42287988E+3
742.00	5.57619482E+3
743.00	5.71193311E+3
744.00	4.81749365E+3
745.00	4.79595361E+3
746.00	4.95024170E+3
747.00	4.97535791E+3
748.00	4.89583887E+3
749.00	4.24258594E+3
750.00	5.02112598E+3
751.00	4.68328906E+3
752.00	4.69527197E+3
753.00	5.05970654E+3
754.00	4.38016406E+3
755.00	4.13487207E+3
756.00	3.90207813E+3
757.00	3.89129590E+3
758.00	3.01753247E+3
759.00	3.31684253E+3
760.00	4.00737524E+3
761.00	3.35592798E+3
762.00	3.30494263E+3
763.00	4.10848438E+3
764.00	3.36718335E+3
765.00	3.08520728E+3
766.00	3.23095898E+3
767.00	3.02413086E+3
768.00	2.87748462E+3
769.00	2.83845923E+3
770.00	3.18741504E+3
771.00	3.11468164E+3
772.00	2.80315234E+3
773.00	2.23879810E+3
774.00	2.53198218E+3
775.00	2.54519434E+3
776.00	1.72716907E+3
777.00	3.14374487E+3
778.00	2.99824097E+3
779.00	2.22157397E+3
780.00	2.30377271E+3
781.00	2.05683496E+3
782.00	3.06186230E+3
783.00	2.27170801E+3
784.00	2.67086182E+3
785.00	1.96533240E+3
786.00	1.82149487E+3
787.00	1.90026733E+3
788.00	2.50051221E+3
789.00	1.97224719E+3
790.00	2.30938062E+3
791.00	2.40876001E+3
792.00	2.31280737E+3
793.00	1.46674597E+3
794.00	1.86955115E+3
795.00	1.25481848E+3
796.00	1.84100598E+3
797.00	1.54579810E+3
798.00	2.06468457E+3
799.00	2.47192993E+3
800.00	1.60759912E+3
801.00	1.59330310E+3
802.00	1.57026782E+3
803.00	1.55903906E+3
804.00	1.26282507E+3
805.00	7.25727173E+2
806.00	2.03954773E+3
807.00	1.17638098E+3
808.00	1.31157007E+3
809.00	1.11552490E+3
810.00	1.80337964E+3
811.00	1.61541663E+3
812.00	1.50436938E+3
813.00	1.06346265E+3
814.00	1.69955176E+3
815.00	1.32907007E+3
816.00	9.05026733E+2
817.00	1.52773315E+3
818.00	1.35059448E+3
819.00	6.46945190E+2
820.00	1.05116345E+3
821.00	7.62232666E+2
822.00	2.69625513E+3
823.00	2.69168188E+3
824.00	7.32206177E+2
825.00	-2.66384369E+2
826.00	1.45230640E+3
827.00	1.27925354E+3
828.00	0.00000000E+0
829.00	3.82180542E+2
830.00	1.66268567E+3
