# Supplementary material for: A pre-screening strategy to assess resected tumor margins by imaging cytoplasmic viscosity and hypoxia
Source: eLife. 2021 Oct 11;10:e70471. doi: 10.7554/eLife.70471 (PMC8553343; doi:10.7554/eLife.70471)
Supplement: Figure 1—source data 1. [file elife-70471-fig1-data1.zip › Figure 1-Source data/IBS440 in EtOH Glycerol mixtures/30%GLY.txt]

Labels	30%GLY-30UM
470.00	2.64759998E+1
471.00	3.80689507E+1
472.00	4.43899536E+1
473.00	4.23507690E+1
474.00	4.33924103E+1
475.00	3.82277451E+1
476.00	3.40870895E+1
477.00	4.81851006E+1
478.00	4.41769218E+1
479.00	5.60556679E+1
480.00	5.64486122E+1
481.00	6.66657715E+1
482.00	6.48215332E+1
483.00	7.49031067E+1
484.00	7.76052704E+1
485.00	7.34878311E+1
486.00	7.96532822E+1
487.00	8.20640793E+1
488.00	9.97136230E+1
489.00	1.05990501E+2
490.00	1.28288132E+2
491.00	1.37136276E+2
492.00	1.36061920E+2
493.00	1.64001007E+2
494.00	1.74737534E+2
495.00	2.14668930E+2
496.00	2.32229126E+2
497.00	2.47532730E+2
498.00	2.53930664E+2
499.00	2.82071228E+2
500.00	3.37398590E+2
501.00	4.01878418E+2
502.00	4.07509674E+2
503.00	4.62587463E+2
504.00	5.21861328E+2
505.00	6.13269836E+2
506.00	6.56872925E+2
507.00	7.71093018E+2
508.00	7.04851990E+2
509.00	8.63552490E+2
510.00	9.40507263E+2
511.00	1.07935583E+3
512.00	1.18153699E+3
513.00	1.19367090E+3
514.00	1.48008374E+3
515.00	1.56069861E+3
516.00	1.88047888E+3
517.00	2.00119080E+3
518.00	2.17949072E+3
519.00	2.42009619E+3
520.00	2.62069824E+3
521.00	2.91541528E+3
522.00	3.17037866E+3
523.00	3.63008276E+3
524.00	3.97008472E+3
525.00	4.47473242E+3
526.00	4.83031689E+3
527.00	5.30273535E+3
528.00	5.81361279E+3
529.00	6.26785889E+3
530.00	7.17156836E+3
531.00	7.46803369E+3
532.00	8.40353125E+3
533.00	9.06283887E+3
534.00	1.01283174E+4
535.00	1.12208750E+4
536.00	1.18746436E+4
537.00	1.28737451E+4
538.00	1.34504248E+4
539.00	1.53602090E+4
540.00	1.63519307E+4
541.00	1.78289141E+4
542.00	1.89798125E+4
543.00	2.06526250E+4
544.00	2.20151055E+4
545.00	2.36472910E+4
546.00	2.55864004E+4
547.00	2.73784199E+4
548.00	2.87832695E+4
549.00	3.07337910E+4
550.00	3.32656172E+4
551.00	3.53457773E+4
552.00	3.80789492E+4
553.00	4.01710625E+4
554.00	4.29166055E+4
555.00	4.50700977E+4
556.00	4.81730664E+4
557.00	5.10407031E+4
558.00	5.33760117E+4
559.00	5.65813203E+4
560.00	5.97082813E+4
561.00	6.22085078E+4
562.00	6.62843828E+4
563.00	6.91570078E+4
564.00	7.23876094E+4
565.00	7.63603828E+4
566.00	7.95665781E+4
567.00	8.29813984E+4
568.00	8.61388672E+4
569.00	9.02597109E+4
570.00	9.46122656E+4
571.00	9.72212969E+4
572.00	1.02662852E+5
573.00	1.05938336E+5
574.00	1.09129172E+5
575.00	1.12856969E+5
576.00	1.17105625E+5
577.00	1.19991469E+5
578.00	1.23414914E+5
579.00	1.28892945E+5
580.00	1.30996461E+5
581.00	1.35678391E+5
582.00	1.40314500E+5
583.00	1.43749859E+5
584.00	1.47607375E+5
585.00	1.49729344E+5
586.00	1.53509781E+5
587.00	1.58856563E+5
588.00	1.61351000E+5
589.00	1.63892719E+5
590.00	1.65997594E+5
591.00	1.70593734E+5
592.00	1.72097703E+5
593.00	1.76498328E+5
594.00	1.80518953E+5
595.00	1.79746844E+5
596.00	1.84140016E+5
597.00	1.86279141E+5
598.00	1.88581625E+5
599.00	1.89937516E+5
600.00	1.91622391E+5
601.00	1.93518984E+5
602.00	1.95017328E+5
603.00	1.96020484E+5
604.00	1.98738531E+5
605.00	1.98177828E+5
606.00	2.00630109E+5
607.00	2.00694359E+5
608.00	2.00731219E+5
609.00	2.01353078E+5
610.00	2.01488953E+5
611.00	2.01837734E+5
612.00	1.99555781E+5
613.00	2.01115125E+5
614.00	1.99221688E+5
615.00	2.00100359E+5
616.00	1.97987938E+5
617.00	1.97766141E+5
618.00	1.97069422E+5
619.00	1.95309234E+5
620.00	1.93115047E+5
621.00	1.92149156E+5
622.00	1.88852531E+5
623.00	1.88814766E+5
624.00	1.86663047E+5
625.00	1.82845563E+5
626.00	1.81183281E+5
627.00	1.79573359E+5
628.00	1.79009859E+5
629.00	1.75222297E+5
630.00	1.70813078E+5
631.00	1.70388078E+5
632.00	1.66464266E+5
633.00	1.65754406E+5
634.00	1.61005141E+5
635.00	1.59560719E+5
636.00	1.57458641E+5
637.00	1.54936719E+5
638.00	1.49715000E+5
639.00	1.48931250E+5
640.00	1.45832594E+5
641.00	1.42259984E+5
642.00	1.40768391E+5
643.00	1.35382859E+5
644.00	1.32596953E+5
645.00	1.31470266E+5
646.00	1.25421445E+5
647.00	1.24889906E+5
648.00	1.21184695E+5
649.00	1.19307313E+5
650.00	1.15911305E+5
651.00	1.12181844E+5
652.00	1.10035547E+5
653.00	1.08645250E+5
654.00	1.04862391E+5
655.00	1.03023266E+5
656.00	9.86452813E+4
657.00	9.68780391E+4
658.00	9.36782813E+4
659.00	9.24700156E+4
660.00	9.05453984E+4
661.00	8.78595547E+4
662.00	8.67323438E+4
663.00	8.45731094E+4
664.00	8.17493828E+4
665.00	7.85586719E+4
666.00	7.65589922E+4
667.00	7.58124688E+4
668.00	7.34010703E+4
669.00	7.13839531E+4
670.00	6.97641719E+4
671.00	6.88875938E+4
672.00	6.52064844E+4
673.00	6.44981406E+4
674.00	6.07758398E+4
675.00	6.18907656E+4
676.00	5.99887617E+4
677.00	5.78621133E+4
678.00	5.55145156E+4
679.00	5.34148359E+4
680.00	5.36488672E+4
681.00	5.18238555E+4
682.00	5.13694336E+4
683.00	4.96578516E+4
684.00	4.78316172E+4
685.00	4.81900234E+4
686.00	4.61322773E+4
687.00	4.55790000E+4
688.00	4.35165000E+4
689.00	4.22150273E+4
690.00	4.14372148E+4
691.00	4.14615234E+4
692.00	4.04867500E+4
693.00	3.82682461E+4
694.00	3.79153516E+4
695.00	3.57375195E+4
696.00	3.66192109E+4
697.00	3.49707656E+4
698.00	3.45786758E+4
699.00	3.30482773E+4
700.00	3.19528652E+4
701.00	3.18867754E+4
702.00	3.14340703E+4
703.00	3.05574883E+4
704.00	2.88594902E+4
705.00	2.85656758E+4
706.00	2.85351602E+4
707.00	2.69179277E+4
708.00	2.69443398E+4
709.00	2.67936133E+4
710.00	2.56681074E+4
711.00	2.56674219E+4
712.00	2.51789883E+4
713.00	2.42416680E+4
714.00	2.32212539E+4
715.00	2.32852813E+4
716.00	2.26934238E+4
717.00	2.11515762E+4
718.00	2.16435469E+4
719.00	2.10954570E+4
720.00	1.94961582E+4
721.00	2.03438633E+4
722.00	1.96913867E+4
723.00	1.86599004E+4
724.00	1.99325020E+4
725.00	1.80904785E+4
726.00	1.64772676E+4
727.00	1.70615918E+4
728.00	1.72006484E+4
729.00	1.64229453E+4
730.00	1.59463779E+4
731.00	1.53843721E+4
732.00	1.53480371E+4
733.00	1.41235713E+4
734.00	1.42360664E+4
735.00	1.41008379E+4
736.00	1.36052852E+4
737.00	1.41917490E+4
738.00	1.27731846E+4
739.00	1.18201143E+4
740.00	1.36011094E+4
741.00	1.28419492E+4
742.00	1.12520947E+4
743.00	1.17886201E+4
744.00	1.17403418E+4
745.00	1.21943516E+4
746.00	1.03396084E+4
747.00	9.98341211E+3
748.00	1.03828203E+4
749.00	9.66490332E+3
750.00	9.16516797E+3
751.00	9.92254199E+3
752.00	9.98668066E+3
753.00	1.03768096E+4
754.00	9.13596191E+3
755.00	9.73771582E+3
756.00	8.74618457E+3
757.00	8.24112793E+3
758.00	7.47800293E+3
759.00	8.28963379E+3
760.00	7.98187793E+3
761.00	8.08464502E+3
762.00	8.38843262E+3
763.00	7.50359277E+3
764.00	7.78352295E+3
765.00	7.12845996E+3
766.00	6.34038672E+3
767.00	7.41518359E+3
768.00	6.64418896E+3
769.00	6.47502686E+3
770.00	6.16870898E+3
771.00	5.93663281E+3
772.00	5.12882568E+3
773.00	5.40976074E+3
774.00	6.06151221E+3
775.00	6.15940771E+3
776.00	6.05351709E+3
777.00	5.08448730E+3
778.00	5.49876807E+3
779.00	5.13905566E+3
780.00	4.49344922E+3
781.00	5.73653955E+3
782.00	4.81484424E+3
783.00	4.88285107E+3
784.00	4.58847559E+3
785.00	4.99328516E+3
786.00	4.77427490E+3
787.00	5.18926416E+3
788.00	5.38630029E+3
789.00	4.23906592E+3
790.00	4.56939453E+3
791.00	3.45922070E+3
792.00	4.35548193E+3
793.00	3.97658276E+3
794.00	4.68924365E+3
795.00	4.25089453E+3
796.00	4.28748975E+3
797.00	4.07018066E+3
798.00	3.35418604E+3
799.00	3.67593896E+3
800.00	3.89435327E+3
801.00	3.44066382E+3
802.00	3.60740332E+3
803.00	3.11433569E+3
804.00	4.29228467E+3
805.00	3.48833887E+3
806.00	3.38868335E+3
807.00	2.43660962E+3
808.00	3.19824805E+3
809.00	3.26270630E+3
810.00	2.98002808E+3
811.00	3.14165625E+3
812.00	2.31082153E+3
813.00	3.72494922E+3
814.00	3.05485034E+3
815.00	2.53564355E+3
816.00	2.83703857E+3
817.00	2.49509253E+3
818.00	3.43355591E+3
819.00	3.06696851E+3
820.00	2.10411182E+3
821.00	2.09216162E+3
822.00	1.44549292E+3
823.00	2.90939087E+3
824.00	9.75816711E+2
825.00	2.12223511E+3
826.00	2.61233325E+3
827.00	2.54271606E+3
828.00	2.09032324E+3
829.00	7.61177673E+2
830.00	5.39573340E+3
