# Supplementary material for: A pre-screening strategy to assess resected tumor margins by imaging cytoplasmic viscosity and hypoxia
Source: eLife. 2021 Oct 11;10:e70471. doi: 10.7554/eLife.70471 (PMC8553343; doi:10.7554/eLife.70471)
Supplement: Figure 1—source data 1. [file elife-70471-fig1-data1.zip › Figure 1-Source data/IBS440 in EtOH Glycerol mixtures/20%GLY.txt]

Labels	20%GLY-30UM
470.00	3.61646881E+1
471.00	2.76675854E+1
472.00	4.03099365E+1
473.00	2.32679272E+1
474.00	3.71017113E+1
475.00	3.40627556E+1
476.00	4.70038414E+1
477.00	4.39008713E+1
478.00	3.87762222E+1
479.00	4.42804642E+1
480.00	5.30670662E+1
481.00	5.34448318E+1
482.00	5.14275513E+1
483.00	5.84305954E+1
484.00	7.21095047E+1
485.00	7.23240280E+1
486.00	6.82941284E+1
487.00	6.84666977E+1
488.00	8.83231659E+1
489.00	1.10351891E+2
490.00	1.25156357E+2
491.00	1.18863449E+2
492.00	1.34929825E+2
493.00	1.40663391E+2
494.00	1.73310181E+2
495.00	1.55502213E+2
496.00	2.01617294E+2
497.00	2.00096100E+2
498.00	2.22063721E+2
499.00	2.14415314E+2
500.00	2.49663147E+2
501.00	3.24746674E+2
502.00	3.29279663E+2
503.00	4.21476471E+2
504.00	4.42007355E+2
505.00	4.77449280E+2
506.00	4.98033386E+2
507.00	5.89136475E+2
508.00	5.50551453E+2
509.00	6.93676819E+2
510.00	7.65554565E+2
511.00	8.05589844E+2
512.00	8.75781555E+2
513.00	9.84669861E+2
514.00	1.14940735E+3
515.00	1.18682288E+3
516.00	1.32835144E+3
517.00	1.41144324E+3
518.00	1.71134436E+3
519.00	1.87995093E+3
520.00	1.98926709E+3
521.00	2.22152734E+3
522.00	2.39966602E+3
523.00	2.55974878E+3
524.00	2.98085083E+3
525.00	3.29074243E+3
526.00	3.55004883E+3
527.00	3.90467871E+3
528.00	4.41320850E+3
529.00	4.76519922E+3
530.00	5.09863721E+3
531.00	5.47251367E+3
532.00	6.18250146E+3
533.00	6.80105371E+3
534.00	7.02588086E+3
535.00	7.83362598E+3
536.00	8.65052832E+3
537.00	9.28259570E+3
538.00	1.01145088E+4
539.00	1.08405840E+4
540.00	1.19075371E+4
541.00	1.28713750E+4
542.00	1.36885986E+4
543.00	1.45916201E+4
544.00	1.58888047E+4
545.00	1.68396094E+4
546.00	1.81975664E+4
547.00	1.94166621E+4
548.00	2.07009102E+4
549.00	2.23829551E+4
550.00	2.45003477E+4
551.00	2.53480195E+4
552.00	2.72569551E+4
553.00	2.88080801E+4
554.00	3.04047930E+4
555.00	3.26261152E+4
556.00	3.42407578E+4
557.00	3.61626016E+4
558.00	3.82900469E+4
559.00	3.97498711E+4
560.00	4.21411602E+4
561.00	4.47591641E+4
562.00	4.76379844E+4
563.00	4.96037930E+4
564.00	5.18358359E+4
565.00	5.43633867E+4
566.00	5.61989648E+4
567.00	5.91103047E+4
568.00	6.23126797E+4
569.00	6.52246328E+4
570.00	6.66683125E+4
571.00	6.95543672E+4
572.00	7.33984063E+4
573.00	7.61489688E+4
574.00	7.81728438E+4
575.00	8.07085547E+4
576.00	8.36905938E+4
577.00	8.62030313E+4
578.00	8.89720078E+4
579.00	9.10885000E+4
580.00	9.48231016E+4
581.00	9.71823672E+4
582.00	9.95693438E+4
583.00	1.01913828E+5
584.00	1.06385914E+5
585.00	1.08399078E+5
586.00	1.10650813E+5
587.00	1.12766422E+5
588.00	1.15715250E+5
589.00	1.18194906E+5
590.00	1.19264820E+5
591.00	1.21726109E+5
592.00	1.24096289E+5
593.00	1.26785070E+5
594.00	1.27775641E+5
595.00	1.30787820E+5
596.00	1.32378906E+5
597.00	1.34235375E+5
598.00	1.36136828E+5
599.00	1.36621031E+5
600.00	1.36991547E+5
601.00	1.39456688E+5
602.00	1.40859172E+5
603.00	1.42177969E+5
604.00	1.42680219E+5
605.00	1.42113359E+5
606.00	1.43958141E+5
607.00	1.44665828E+5
608.00	1.45327609E+5
609.00	1.44410703E+5
610.00	1.45707953E+5
611.00	1.46092563E+5
612.00	1.45944531E+5
613.00	1.44783438E+5
614.00	1.43061297E+5
615.00	1.44426500E+5
616.00	1.44125453E+5
617.00	1.43113125E+5
618.00	1.42002531E+5
619.00	1.42089734E+5
620.00	1.40991984E+5
621.00	1.40247688E+5
622.00	1.38710656E+5
623.00	1.36784141E+5
624.00	1.36687953E+5
625.00	1.34775422E+5
626.00	1.34117969E+5
627.00	1.31337594E+5
628.00	1.30483953E+5
629.00	1.27933898E+5
630.00	1.27217813E+5
631.00	1.26238375E+5
632.00	1.22005680E+5
633.00	1.21652641E+5
634.00	1.17817555E+5
635.00	1.16293961E+5
636.00	1.14836813E+5
637.00	1.13553305E+5
638.00	1.09471633E+5
639.00	1.09355875E+5
640.00	1.06884789E+5
641.00	1.03901484E+5
642.00	1.01989797E+5
643.00	9.96139453E+4
644.00	9.73547188E+4
645.00	9.56253359E+4
646.00	9.21377891E+4
647.00	9.07161016E+4
648.00	8.95973516E+4
649.00	8.78105781E+4
650.00	8.39802813E+4
651.00	8.37157266E+4
652.00	8.18620547E+4
653.00	7.95622422E+4
654.00	7.70999609E+4
655.00	7.57045000E+4
656.00	7.36948672E+4
657.00	7.03703438E+4
658.00	7.00134844E+4
659.00	6.97696875E+4
660.00	6.65267031E+4
661.00	6.55283203E+4
662.00	6.23781523E+4
663.00	6.23156484E+4
664.00	5.92434063E+4
665.00	5.91151328E+4
666.00	5.72763242E+4
667.00	5.62220313E+4
668.00	5.36755000E+4
669.00	5.38506016E+4
670.00	5.20574844E+4
671.00	5.03811016E+4
672.00	4.94519922E+4
673.00	4.81084063E+4
674.00	4.75204375E+4
675.00	4.51923828E+4
676.00	4.50339258E+4
677.00	4.50674453E+4
678.00	4.14997031E+4
679.00	4.11473203E+4
680.00	4.04085313E+4
681.00	3.79304883E+4
682.00	3.95527188E+4
683.00	3.84593711E+4
684.00	3.60703672E+4
685.00	3.49346016E+4
686.00	3.50209727E+4
687.00	3.43860820E+4
688.00	3.24801250E+4
689.00	3.20935156E+4
690.00	3.10741660E+4
691.00	3.03629043E+4
692.00	2.90564336E+4
693.00	2.89992715E+4
694.00	2.78816758E+4
695.00	2.81994844E+4
696.00	2.73975117E+4
697.00	2.63611172E+4
698.00	2.51391855E+4
699.00	2.46742031E+4
700.00	2.40933906E+4
701.00	2.33822324E+4
702.00	2.42546836E+4
703.00	2.34003262E+4
704.00	2.16890938E+4
705.00	2.22906133E+4
706.00	2.16310137E+4
707.00	2.10845391E+4
708.00	2.05362598E+4
709.00	1.96064590E+4
710.00	1.98685410E+4
711.00	1.86303848E+4
712.00	1.83464297E+4
713.00	1.79491602E+4
714.00	1.72782148E+4
715.00	1.61050986E+4
716.00	1.64635879E+4
717.00	1.60939053E+4
718.00	1.52526074E+4
719.00	1.53062803E+4
720.00	1.55997412E+4
721.00	1.38766074E+4
722.00	1.55870879E+4
723.00	1.47595371E+4
724.00	1.42531846E+4
725.00	1.33135479E+4
726.00	1.33553330E+4
727.00	1.27777227E+4
728.00	1.31402764E+4
729.00	1.27521279E+4
730.00	1.26842559E+4
731.00	1.11257725E+4
732.00	1.11420645E+4
733.00	1.17006328E+4
734.00	1.11616260E+4
735.00	1.04030859E+4
736.00	1.02232324E+4
737.00	1.02016807E+4
738.00	1.03881592E+4
739.00	9.22046973E+3
740.00	9.22844727E+3
741.00	9.02173633E+3
742.00	1.00282549E+4
743.00	9.66381250E+3
744.00	8.24453711E+3
745.00	7.80993750E+3
746.00	7.86219629E+3
747.00	7.74172754E+3
748.00	7.58051221E+3
749.00	7.50492236E+3
750.00	7.73736572E+3
751.00	7.15066602E+3
752.00	8.20233301E+3
753.00	7.04327930E+3
754.00	6.48244287E+3
755.00	7.20606738E+3
756.00	7.09197803E+3
757.00	6.17919336E+3
758.00	6.45115186E+3
759.00	6.84889307E+3
760.00	6.41741016E+3
761.00	6.51363379E+3
762.00	6.18652393E+3
763.00	5.69093262E+3
764.00	5.16632959E+3
765.00	6.05177490E+3
766.00	5.42716943E+3
767.00	5.29130273E+3
768.00	5.12302686E+3
769.00	5.54209180E+3
770.00	4.72390527E+3
771.00	4.83460449E+3
772.00	5.19683008E+3
773.00	5.22326660E+3
774.00	3.78020654E+3
775.00	4.54439160E+3
776.00	5.08527295E+3
777.00	3.94809888E+3
778.00	3.93778662E+3
779.00	4.21396436E+3
780.00	3.64999048E+3
781.00	3.33999927E+3
782.00	3.44348462E+3
783.00	3.51699023E+3
784.00	3.80834351E+3
785.00	4.51281934E+3
786.00	3.22958765E+3
787.00	3.67032983E+3
788.00	3.06717065E+3
789.00	3.52394971E+3
790.00	3.74312720E+3
791.00	2.91372021E+3
792.00	2.62301245E+3
793.00	2.98523267E+3
794.00	2.55676782E+3
795.00	2.83346362E+3
796.00	2.73275073E+3
797.00	3.66968579E+3
798.00	2.24251099E+3
799.00	3.57663330E+3
800.00	2.23785229E+3
801.00	2.74688062E+3
802.00	2.69429932E+3
803.00	2.58024219E+3
804.00	2.31784863E+3
805.00	2.62618872E+3
806.00	2.80246411E+3
807.00	2.44078516E+3
808.00	1.97470898E+3
809.00	2.41164453E+3
810.00	2.62623853E+3
811.00	1.43333521E+3
812.00	1.71275220E+3
813.00	1.70987598E+3
814.00	2.03881506E+3
815.00	1.57337256E+3
816.00	2.71776538E+3
817.00	1.67123193E+3
818.00	1.64748389E+3
819.00	2.59861011E+3
820.00	1.05452808E+3
821.00	7.62919373E+2
822.00	1.44849829E+3
823.00	2.01641125E+3
824.00	9.76262390E+2
825.00	1.33144836E+3
826.00	1.17161682E+3
827.00	6.36806519E+2
828.00	1.04607629E+3
829.00	3.42118579E+3
830.00	8.31121765E+2
