# Supplementary material for: A pre-screening strategy to assess resected tumor margins by imaging cytoplasmic viscosity and hypoxia
Source: eLife. 2021 Oct 11;10:e70471. doi: 10.7554/eLife.70471 (PMC8553343; doi:10.7554/eLife.70471)
Supplement: Figure 1—source data 1. [file elife-70471-fig1-data1.zip › Figure 1-Source data/IBS440 in EtOH Glycerol mixtures/90%GLY.txt]

Labels	90%GLY-30UM
470.00	5.49276772E+1
471.00	7.26543808E+1
472.00	5.78703117E+1
473.00	4.85591583E+1
474.00	8.75957718E+1
475.00	9.63976669E+1
476.00	8.48162231E+1
477.00	9.14441910E+1
478.00	9.49814835E+1
479.00	1.11696800E+2
480.00	1.41489166E+2
481.00	1.49374802E+2
482.00	1.84261932E+2
483.00	2.04818146E+2
484.00	2.06682693E+2
485.00	2.32176483E+2
486.00	2.64999329E+2
487.00	3.31916321E+2
488.00	3.23124939E+2
489.00	3.70477325E+2
490.00	4.35451569E+2
491.00	4.62264069E+2
492.00	5.22460388E+2
493.00	6.62483276E+2
494.00	6.77121643E+2
495.00	8.24591858E+2
496.00	8.82677490E+2
497.00	1.02460986E+3
498.00	1.11094116E+3
499.00	1.25360645E+3
500.00	1.43252625E+3
501.00	1.65011536E+3
502.00	1.90195374E+3
503.00	2.13099414E+3
504.00	2.24267603E+3
505.00	2.64393140E+3
506.00	2.90938770E+3
507.00	3.26071997E+3
508.00	3.68345117E+3
509.00	4.21359131E+3
510.00	4.82722949E+3
511.00	5.13038330E+3
512.00	5.98428906E+3
513.00	6.66165918E+3
514.00	7.27601611E+3
515.00	8.10558301E+3
516.00	8.96136230E+3
517.00	1.02681631E+4
518.00	1.12471689E+4
519.00	1.27716426E+4
520.00	1.40537520E+4
521.00	1.54128574E+4
522.00	1.72994922E+4
523.00	1.89315859E+4
524.00	2.16243770E+4
525.00	2.31858359E+4
526.00	2.54638691E+4
527.00	2.84769082E+4
528.00	3.14751719E+4
529.00	3.45308164E+4
530.00	3.81288477E+4
531.00	4.08857109E+4
532.00	4.52561602E+4
533.00	4.94912148E+4
534.00	5.41097500E+4
535.00	5.89482305E+4
536.00	6.47938945E+4
537.00	7.00900156E+4
538.00	7.65658281E+4
539.00	8.31295703E+4
540.00	9.03947656E+4
541.00	9.68843359E+4
542.00	1.05054938E+5
543.00	1.12971805E+5
544.00	1.21946078E+5
545.00	1.30751922E+5
546.00	1.40403109E+5
547.00	1.49630922E+5
548.00	1.60646438E+5
549.00	1.72219063E+5
550.00	1.84499422E+5
551.00	1.96676688E+5
552.00	2.09453047E+5
553.00	2.23277953E+5
554.00	2.36208609E+5
555.00	2.50104875E+5
556.00	2.65328063E+5
557.00	2.81104938E+5
558.00	2.96573719E+5
559.00	3.12074094E+5
560.00	3.29835438E+5
561.00	3.45538656E+5
562.00	3.63694344E+5
563.00	3.81684063E+5
564.00	4.00856125E+5
565.00	4.15934813E+5
566.00	4.37957469E+5
567.00	4.59301594E+5
568.00	4.75845219E+5
569.00	4.97696250E+5
570.00	5.17849438E+5
571.00	5.38989875E+5
572.00	5.59259938E+5
573.00	5.78834438E+5
574.00	6.00893125E+5
575.00	6.20891000E+5
576.00	6.42036813E+5
577.00	6.63411438E+5
578.00	6.82100500E+5
579.00	7.00261938E+5
580.00	7.24291500E+5
581.00	7.45849000E+5
582.00	7.61965438E+5
583.00	7.84781250E+5
584.00	8.02885563E+5
585.00	8.21425313E+5
586.00	8.40727688E+5
587.00	8.62690000E+5
588.00	8.78308000E+5
589.00	8.94183000E+5
590.00	9.15043750E+5
591.00	9.25370125E+5
592.00	9.45494938E+5
593.00	9.58152563E+5
594.00	9.70245813E+5
595.00	9.85523875E+5
596.00	9.95943875E+5
597.00	1.01470056E+6
598.00	1.02385438E+6
599.00	1.03233019E+6
600.00	1.03967331E+6
601.00	1.05139550E+6
602.00	1.06166650E+6
603.00	1.06745700E+6
604.00	1.07515200E+6
605.00	1.07674138E+6
606.00	1.08103338E+6
607.00	1.08657175E+6
608.00	1.08759038E+6
609.00	1.08741938E+6
610.00	1.09526463E+6
611.00	1.09008000E+6
612.00	1.08932950E+6
613.00	1.08831600E+6
614.00	1.08718513E+6
615.00	1.08057150E+6
616.00	1.07708150E+6
617.00	1.07274075E+6
618.00	1.06376138E+6
619.00	1.06397688E+6
620.00	1.05042338E+6
621.00	1.04273856E+6
622.00	1.03232056E+6
623.00	1.02628831E+6
624.00	1.01760100E+6
625.00	1.00673488E+6
626.00	9.99431500E+5
627.00	9.79488625E+5
628.00	9.70659250E+5
629.00	9.53601938E+5
630.00	9.44372000E+5
631.00	9.29740125E+5
632.00	9.16581438E+5
633.00	9.00337188E+5
634.00	8.83143625E+5
635.00	8.69991688E+5
636.00	8.52946375E+5
637.00	8.36620000E+5
638.00	8.25353750E+5
639.00	8.07184438E+5
640.00	7.96893438E+5
641.00	7.77253750E+5
642.00	7.62400688E+5
643.00	7.43461188E+5
644.00	7.27761500E+5
645.00	7.17257625E+5
646.00	6.99606563E+5
647.00	6.78630625E+5
648.00	6.63781250E+5
649.00	6.51634563E+5
650.00	6.35129438E+5
651.00	6.22877500E+5
652.00	6.04661438E+5
653.00	5.87050438E+5
654.00	5.78304438E+5
655.00	5.60938313E+5
656.00	5.43828875E+5
657.00	5.33667688E+5
658.00	5.19189063E+5
659.00	5.08218875E+5
660.00	4.95492188E+5
661.00	4.79223656E+5
662.00	4.70208563E+5
663.00	4.51638156E+5
664.00	4.45625406E+5
665.00	4.31914250E+5
666.00	4.21547156E+5
667.00	4.13543625E+5
668.00	3.97680750E+5
669.00	3.88733750E+5
670.00	3.80833781E+5
671.00	3.69359875E+5
672.00	3.59334188E+5
673.00	3.46809188E+5
674.00	3.38755906E+5
675.00	3.28995656E+5
676.00	3.20506188E+5
677.00	3.08755906E+5
678.00	3.03048438E+5
679.00	2.94935594E+5
680.00	2.85351094E+5
681.00	2.78007344E+5
682.00	2.69503781E+5
683.00	2.65841938E+5
684.00	2.59646578E+5
685.00	2.51368188E+5
686.00	2.44863406E+5
687.00	2.38518703E+5
688.00	2.30977141E+5
689.00	2.23436859E+5
690.00	2.19993766E+5
691.00	2.15210875E+5
692.00	2.05599234E+5
693.00	2.03306016E+5
694.00	1.97018109E+5
695.00	1.93740750E+5
696.00	1.86322844E+5
697.00	1.81213281E+5
698.00	1.78363547E+5
699.00	1.73024422E+5
700.00	1.69169703E+5
701.00	1.62972625E+5
702.00	1.62523594E+5
703.00	1.56835141E+5
704.00	1.54089734E+5
705.00	1.48681875E+5
706.00	1.45307344E+5
707.00	1.41987172E+5
708.00	1.37139188E+5
709.00	1.34129891E+5
710.00	1.30200836E+5
711.00	1.27511789E+5
712.00	1.26596430E+5
713.00	1.20006008E+5
714.00	1.17571141E+5
715.00	1.15261031E+5
716.00	1.12099914E+5
717.00	1.09313023E+5
718.00	1.07299844E+5
719.00	1.05094445E+5
720.00	1.02343336E+5
721.00	9.79660859E+4
722.00	9.62976328E+4
723.00	9.42298984E+4
724.00	9.08630000E+4
725.00	9.00197891E+4
726.00	8.75027813E+4
727.00	8.64346172E+4
728.00	8.25551016E+4
729.00	8.30289688E+4
730.00	7.73843203E+4
731.00	7.82001797E+4
732.00	7.52733672E+4
733.00	7.27891016E+4
734.00	7.27840234E+4
735.00	7.19301250E+4
736.00	6.93311719E+4
737.00	6.48135234E+4
738.00	6.54475195E+4
739.00	6.19504102E+4
740.00	6.15328477E+4
741.00	6.01552891E+4
742.00	5.90664141E+4
743.00	5.63261680E+4
744.00	5.56255234E+4
745.00	5.35175469E+4
746.00	5.42567461E+4
747.00	5.07635898E+4
748.00	5.03279727E+4
749.00	4.96541328E+4
750.00	4.76397109E+4
751.00	4.57758906E+4
752.00	4.42195859E+4
753.00	4.36657188E+4
754.00	4.21474805E+4
755.00	4.34663477E+4
756.00	4.13168477E+4
757.00	4.09882695E+4
758.00	4.00031953E+4
759.00	3.73922656E+4
760.00	3.73637188E+4
761.00	3.72568125E+4
762.00	3.67680352E+4
763.00	3.47329141E+4
764.00	3.42226719E+4
765.00	3.33825391E+4
766.00	3.34712930E+4
767.00	3.23360586E+4
768.00	3.02236504E+4
769.00	3.11018867E+4
770.00	2.96831660E+4
771.00	2.86152949E+4
772.00	2.88755391E+4
773.00	2.85980684E+4
774.00	2.84744375E+4
775.00	2.67064746E+4
776.00	2.48312344E+4
777.00	2.62598535E+4
778.00	2.53625566E+4
779.00	2.57889609E+4
780.00	2.44774746E+4
781.00	2.31147402E+4
782.00	2.27470605E+4
783.00	2.30130391E+4
784.00	2.14456504E+4
785.00	2.17207051E+4
786.00	1.98446387E+4
787.00	2.01543320E+4
788.00	2.06652363E+4
789.00	1.81712090E+4
790.00	2.00352227E+4
791.00	1.81220762E+4
792.00	1.88478242E+4
793.00	1.89083125E+4
794.00	1.79340645E+4
795.00	1.73993789E+4
796.00	1.41154521E+4
797.00	1.70483047E+4
798.00	1.64769121E+4
799.00	1.51892334E+4
800.00	1.50539355E+4
801.00	1.54315762E+4
802.00	1.56467246E+4
803.00	1.43967207E+4
804.00	1.54124883E+4
805.00	1.50189473E+4
806.00	1.38989482E+4
807.00	1.30319629E+4
808.00	1.34641709E+4
809.00	1.26157686E+4
810.00	1.18110898E+4
811.00	1.26350605E+4
812.00	1.09449033E+4
813.00	9.67297656E+3
814.00	1.16113037E+4
815.00	1.09677744E+4
816.00	9.62962500E+3
817.00	1.12086484E+4
818.00	1.20558428E+4
819.00	1.21105889E+4
820.00	9.97961035E+3
821.00	6.84724805E+3
822.00	1.21642041E+4
823.00	8.92084668E+3
824.00	9.47073438E+3
825.00	9.80554102E+3
826.00	7.54197119E+3
827.00	9.55548828E+3
828.00	9.38682910E+3
829.00	8.36131152E+3
830.00	7.89365771E+3
