# Supplementary material for: A pre-screening strategy to assess resected tumor margins by imaging cytoplasmic viscosity and hypoxia
Source: eLife. 2021 Oct 11;10:e70471. doi: 10.7554/eLife.70471 (PMC8553343; doi:10.7554/eLife.70471)
Supplement: Figure 1—source data 1. [file elife-70471-fig1-data1.zip › Figure 1-Source data/IBS440 in EtOH Glycerol mixtures/80%GLY.txt]

Labels	80%GLY-30UM
470.00	3.29510880E+1
471.00	3.18500500E+1
472.00	5.52561989E+1
473.00	5.93691063E+1
474.00	5.20712891E+1
475.00	5.32897949E+1
476.00	5.44059677E+1
477.00	8.47845917E+1
478.00	6.00750427E+1
479.00	1.00589897E+2
480.00	9.86577377E+1
481.00	9.70339737E+1
482.00	1.17496620E+2
483.00	1.16941101E+2
484.00	1.39730194E+2
485.00	1.85770142E+2
486.00	1.89522690E+2
487.00	1.91570999E+2
488.00	2.24572098E+2
489.00	2.45464783E+2
490.00	3.00578705E+2
491.00	3.40175171E+2
492.00	3.78881744E+2
493.00	3.70103210E+2
494.00	4.89871674E+2
495.00	5.58094177E+2
496.00	6.20759216E+2
497.00	6.82277954E+2
498.00	7.70708130E+2
499.00	9.17686157E+2
500.00	1.00419330E+3
501.00	1.14561145E+3
502.00	1.28305811E+3
503.00	1.39630273E+3
504.00	1.55898120E+3
505.00	1.83729248E+3
506.00	2.03527649E+3
507.00	2.13253955E+3
508.00	2.36985181E+3
509.00	2.74379468E+3
510.00	3.07120142E+3
511.00	3.65905469E+3
512.00	3.77618311E+3
513.00	4.43292773E+3
514.00	4.75615723E+3
515.00	5.51571240E+3
516.00	5.99193457E+3
517.00	6.72167383E+3
518.00	7.80205811E+3
519.00	8.62332129E+3
520.00	9.52731152E+3
521.00	1.06040684E+4
522.00	1.16336348E+4
523.00	1.27105654E+4
524.00	1.42495186E+4
525.00	1.60497148E+4
526.00	1.76107402E+4
527.00	1.94954375E+4
528.00	2.16204141E+4
529.00	2.39014512E+4
530.00	2.62585293E+4
531.00	2.89152871E+4
532.00	3.19169961E+4
533.00	3.48555469E+4
534.00	3.76892227E+4
535.00	4.15176641E+4
536.00	4.55895664E+4
537.00	4.94968281E+4
538.00	5.38052461E+4
539.00	5.82755547E+4
540.00	6.29600742E+4
541.00	6.86088984E+4
542.00	7.47352344E+4
543.00	7.99585625E+4
544.00	8.64731406E+4
545.00	9.41446797E+4
546.00	1.00129281E+5
547.00	1.08555656E+5
548.00	1.15585680E+5
549.00	1.25112555E+5
550.00	1.33902156E+5
551.00	1.42013516E+5
552.00	1.52289906E+5
553.00	1.61283063E+5
554.00	1.72561953E+5
555.00	1.83765938E+5
556.00	1.94590547E+5
557.00	2.06440766E+5
558.00	2.18270078E+5
559.00	2.29517531E+5
560.00	2.44008641E+5
561.00	2.55602828E+5
562.00	2.69886906E+5
563.00	2.83851875E+5
564.00	2.96448844E+5
565.00	3.12602750E+5
566.00	3.27066375E+5
567.00	3.43355219E+5
568.00	3.57232750E+5
569.00	3.72756969E+5
570.00	3.89054625E+5
571.00	4.05324625E+5
572.00	4.20848188E+5
573.00	4.36381656E+5
574.00	4.53186031E+5
575.00	4.69282125E+5
576.00	4.84613938E+5
577.00	5.03304688E+5
578.00	5.18236094E+5
579.00	5.34491875E+5
580.00	5.47099313E+5
581.00	5.66364250E+5
582.00	5.80657125E+5
583.00	5.99057500E+5
584.00	6.11156500E+5
585.00	6.30722438E+5
586.00	6.45334750E+5
587.00	6.58737375E+5
588.00	6.74034750E+5
589.00	6.83158063E+5
590.00	6.99052563E+5
591.00	7.12393500E+5
592.00	7.24815375E+5
593.00	7.37634750E+5
594.00	7.46873438E+5
595.00	7.58498625E+5
596.00	7.69878500E+5
597.00	7.77258375E+5
598.00	7.88542000E+5
599.00	7.95261063E+5
600.00	8.03966125E+5
601.00	8.13953000E+5
602.00	8.18474063E+5
603.00	8.24420688E+5
604.00	8.31912625E+5
605.00	8.35054750E+5
606.00	8.40517688E+5
607.00	8.39677688E+5
608.00	8.41710938E+5
609.00	8.42778063E+5
610.00	8.48046500E+5
611.00	8.47400750E+5
612.00	8.47575625E+5
613.00	8.46806688E+5
614.00	8.44252438E+5
615.00	8.38468625E+5
616.00	8.38912125E+5
617.00	8.33872750E+5
618.00	8.28078688E+5
619.00	8.23073188E+5
620.00	8.19810438E+5
621.00	8.14223563E+5
622.00	8.05824250E+5
623.00	7.96357875E+5
624.00	7.92157500E+5
625.00	7.83772188E+5
626.00	7.72900625E+5
627.00	7.61355875E+5
628.00	7.53328250E+5
629.00	7.44360188E+5
630.00	7.34137688E+5
631.00	7.25307125E+5
632.00	7.11839938E+5
633.00	7.01830438E+5
634.00	6.90627750E+5
635.00	6.81163125E+5
636.00	6.65018875E+5
637.00	6.54168813E+5
638.00	6.42396250E+5
639.00	6.30678563E+5
640.00	6.18058188E+5
641.00	6.06415625E+5
642.00	5.92063063E+5
643.00	5.81185188E+5
644.00	5.70830875E+5
645.00	5.57903750E+5
646.00	5.41553500E+5
647.00	5.33478813E+5
648.00	5.21418063E+5
649.00	5.07759313E+5
650.00	4.98307875E+5
651.00	4.83926656E+5
652.00	4.69637844E+5
653.00	4.59485531E+5
654.00	4.49741438E+5
655.00	4.40959656E+5
656.00	4.27920094E+5
657.00	4.17925438E+5
658.00	4.04269656E+5
659.00	3.92744656E+5
660.00	3.83456250E+5
661.00	3.78027844E+5
662.00	3.65809250E+5
663.00	3.59363375E+5
664.00	3.47073781E+5
665.00	3.39724781E+5
666.00	3.31249563E+5
667.00	3.21777719E+5
668.00	3.12394125E+5
669.00	3.06307750E+5
670.00	2.93804156E+5
671.00	2.86355438E+5
672.00	2.80199594E+5
673.00	2.72311844E+5
674.00	2.64957531E+5
675.00	2.57973750E+5
676.00	2.50494219E+5
677.00	2.45053313E+5
678.00	2.34720266E+5
679.00	2.31753422E+5
680.00	2.25404078E+5
681.00	2.16672016E+5
682.00	2.10817031E+5
683.00	2.08842422E+5
684.00	2.02106516E+5
685.00	1.95376406E+5
686.00	1.90709219E+5
687.00	1.86640984E+5
688.00	1.83257266E+5
689.00	1.77523313E+5
690.00	1.70809266E+5
691.00	1.70020953E+5
692.00	1.63782156E+5
693.00	1.57515344E+5
694.00	1.53425047E+5
695.00	1.52484594E+5
696.00	1.46281188E+5
697.00	1.42446078E+5
698.00	1.40993484E+5
699.00	1.35195344E+5
700.00	1.32887063E+5
701.00	1.30152945E+5
702.00	1.25720695E+5
703.00	1.23702320E+5
704.00	1.20292063E+5
705.00	1.18302891E+5
706.00	1.14406117E+5
707.00	1.11790391E+5
708.00	1.05968273E+5
709.00	1.07665852E+5
710.00	1.01630961E+5
711.00	1.00493125E+5
712.00	9.70988828E+4
713.00	9.34379688E+4
714.00	9.33632656E+4
715.00	9.24056953E+4
716.00	8.81713438E+4
717.00	8.64695078E+4
718.00	8.51954844E+4
719.00	8.07513750E+4
720.00	8.02111797E+4
721.00	7.84259766E+4
722.00	7.83854844E+4
723.00	7.58107891E+4
724.00	7.27136875E+4
725.00	6.99773047E+4
726.00	7.05852656E+4
727.00	6.68462734E+4
728.00	6.64948984E+4
729.00	6.51931992E+4
730.00	6.14343750E+4
731.00	6.18879648E+4
732.00	5.89607617E+4
733.00	5.83306680E+4
734.00	5.58567852E+4
735.00	5.50545195E+4
736.00	5.56253164E+4
737.00	5.41478203E+4
738.00	5.06451523E+4
739.00	5.02458242E+4
740.00	4.80834375E+4
741.00	4.72014531E+4
742.00	4.66326992E+4
743.00	4.64556055E+4
744.00	4.45165781E+4
745.00	4.32523555E+4
746.00	4.10072344E+4
747.00	4.25170859E+4
748.00	4.13022617E+4
749.00	3.93903008E+4
750.00	3.80535078E+4
751.00	3.72460078E+4
752.00	3.54188945E+4
753.00	3.60853828E+4
754.00	3.48695156E+4
755.00	3.43758086E+4
756.00	3.31981836E+4
757.00	3.08258789E+4
758.00	3.31703633E+4
759.00	3.05464570E+4
760.00	3.04706680E+4
761.00	2.83579277E+4
762.00	2.75679375E+4
763.00	2.83801484E+4
764.00	2.73697129E+4
765.00	2.73566699E+4
766.00	2.60474512E+4
767.00	2.50050117E+4
768.00	2.44439102E+4
769.00	2.46658320E+4
770.00	2.49351563E+4
771.00	2.27732754E+4
772.00	2.43719766E+4
773.00	2.17681660E+4
774.00	2.11529141E+4
775.00	2.09001973E+4
776.00	1.99778652E+4
777.00	2.00685234E+4
778.00	1.87786582E+4
779.00	1.95766816E+4
780.00	1.86012695E+4
781.00	1.89248926E+4
782.00	1.96605488E+4
783.00	1.90224414E+4
784.00	1.62719805E+4
785.00	1.59509834E+4
786.00	1.73578887E+4
787.00	1.66340781E+4
788.00	1.65803516E+4
789.00	1.55250918E+4
790.00	1.55955723E+4
791.00	1.47924150E+4
792.00	1.47510518E+4
793.00	1.34231797E+4
794.00	1.40208203E+4
795.00	1.22508809E+4
796.00	1.28819902E+4
797.00	1.33759297E+4
798.00	1.30764160E+4
799.00	1.22192021E+4
800.00	1.23265605E+4
801.00	1.24217891E+4
802.00	1.09744805E+4
803.00	1.20755352E+4
804.00	1.13708945E+4
805.00	1.10758330E+4
806.00	9.82228516E+3
807.00	9.51545996E+3
808.00	1.11640430E+4
809.00	9.94384570E+3
810.00	1.09064424E+4
811.00	1.11116768E+4
812.00	9.53430469E+3
813.00	8.72050391E+3
814.00	8.80381152E+3
815.00	9.04876074E+3
816.00	1.00517334E+4
817.00	1.10818750E+4
818.00	8.96434961E+3
819.00	9.20090625E+3
820.00	8.05810400E+3
821.00	5.71174902E+3
822.00	6.20934521E+3
823.00	7.81548779E+3
824.00	8.76090625E+3
825.00	6.10969287E+3
826.00	6.67250244E+3
827.00	4.12867578E+3
828.00	5.89926074E+3
829.00	7.21611621E+3
830.00	7.87581494E+3
