# Supplementary material for: A pre-screening strategy to assess resected tumor margins by imaging cytoplasmic viscosity and hypoxia
Source: eLife. 2021 Oct 11;10:e70471. doi: 10.7554/eLife.70471 (PMC8553343; doi:10.7554/eLife.70471)
Supplement: Figure 1—source data 1. [file elife-70471-fig1-data1.zip › Figure 1-Source data/IBS440 in EtOH Glycerol mixtures/5%GLY.txt]

Labels	5%GLY-30UM
470.00	3.07109966E+1
471.00	2.43862114E+1
472.00	3.49289780E+1
473.00	3.38887520E+1
474.00	2.76657429E+1
475.00	3.51645851E+1
476.00	3.41539154E+1
477.00	2.77959938E+1
478.00	4.08610954E+1
479.00	3.78032684E+1
480.00	4.33392029E+1
481.00	3.37987823E+1
482.00	5.05324173E+1
483.00	4.06928139E+1
484.00	4.64543495E+1
485.00	4.90042839E+1
486.00	5.24752045E+1
487.00	5.50472031E+1
488.00	5.76839714E+1
489.00	6.60320892E+1
490.00	9.39538040E+1
491.00	8.64556122E+1
492.00	1.00887276E+2
493.00	8.05385895E+1
494.00	9.74559174E+1
495.00	9.71412354E+1
496.00	1.33163834E+2
497.00	1.46030212E+2
498.00	1.67477066E+2
499.00	1.65545990E+2
500.00	1.76992935E+2
501.00	1.99914993E+2
502.00	2.18968735E+2
503.00	2.41737823E+2
504.00	2.96283478E+2
505.00	3.03808563E+2
506.00	3.13172333E+2
507.00	3.64579193E+2
508.00	3.79360107E+2
509.00	4.48346741E+2
510.00	4.62570221E+2
511.00	4.91437531E+2
512.00	5.50123474E+2
513.00	6.35247375E+2
514.00	6.67541992E+2
515.00	7.61090149E+2
516.00	8.60480896E+2
517.00	8.99020813E+2
518.00	1.04304089E+3
519.00	1.12270337E+3
520.00	1.23142493E+3
521.00	1.36476099E+3
522.00	1.57022705E+3
523.00	1.60798181E+3
524.00	1.77991541E+3
525.00	2.02713293E+3
526.00	2.21007544E+3
527.00	2.41737061E+3
528.00	2.60806689E+3
529.00	2.87694849E+3
530.00	3.19998535E+3
531.00	3.57845020E+3
532.00	3.62576660E+3
533.00	4.04046948E+3
534.00	4.48741553E+3
535.00	4.87457080E+3
536.00	5.31820605E+3
537.00	5.68124512E+3
538.00	6.18023340E+3
539.00	6.73452832E+3
540.00	7.38040869E+3
541.00	7.85731982E+3
542.00	8.38088379E+3
543.00	9.24713770E+3
544.00	1.00483242E+4
545.00	1.05539600E+4
546.00	1.12746787E+4
547.00	1.20718955E+4
548.00	1.30611211E+4
549.00	1.39496064E+4
550.00	1.50518242E+4
551.00	1.61786455E+4
552.00	1.71114180E+4
553.00	1.78835410E+4
554.00	1.87980039E+4
555.00	2.03388164E+4
556.00	2.16304668E+4
557.00	2.28890352E+4
558.00	2.43535020E+4
559.00	2.52372852E+4
560.00	2.70476309E+4
561.00	2.87147969E+4
562.00	3.05020996E+4
563.00	3.14769766E+4
564.00	3.30876133E+4
565.00	3.46939336E+4
566.00	3.63838945E+4
567.00	3.82355938E+4
568.00	3.96515000E+4
569.00	4.22146523E+4
570.00	4.35441211E+4
571.00	4.57207031E+4
572.00	4.67742969E+4
573.00	4.90325117E+4
574.00	5.08510273E+4
575.00	5.25490000E+4
576.00	5.41128008E+4
577.00	5.61031680E+4
578.00	5.81907266E+4
579.00	5.97624258E+4
580.00	6.22226250E+4
581.00	6.37548008E+4
582.00	6.58599531E+4
583.00	6.80080313E+4
584.00	6.82513516E+4
585.00	7.06043438E+4
586.00	7.26569688E+4
587.00	7.47009219E+4
588.00	7.60233516E+4
589.00	7.78083984E+4
590.00	7.95831719E+4
591.00	8.12123906E+4
592.00	8.29579922E+4
593.00	8.43199531E+4
594.00	8.55376719E+4
595.00	8.63975781E+4
596.00	8.82851563E+4
597.00	8.97276094E+4
598.00	9.04205703E+4
599.00	9.13818672E+4
600.00	9.12160234E+4
601.00	9.24546406E+4
602.00	9.34107422E+4
603.00	9.53426250E+4
604.00	9.50793516E+4
605.00	9.57434531E+4
606.00	9.76181328E+4
607.00	9.74508438E+4
608.00	9.61090234E+4
609.00	9.74643359E+4
610.00	9.63487266E+4
611.00	9.73870938E+4
612.00	9.71486406E+4
613.00	9.85315313E+4
614.00	9.65505625E+4
615.00	9.74178750E+4
616.00	9.65030234E+4
617.00	9.72195156E+4
618.00	9.55062578E+4
619.00	9.60402578E+4
620.00	9.46169297E+4
621.00	9.47163828E+4
622.00	9.32980234E+4
623.00	9.24819297E+4
624.00	9.16910781E+4
625.00	9.13948125E+4
626.00	8.89273516E+4
627.00	8.98979219E+4
628.00	8.78491641E+4
629.00	8.69640625E+4
630.00	8.54663828E+4
631.00	8.43461563E+4
632.00	8.27521094E+4
633.00	8.22319063E+4
634.00	8.05912031E+4
635.00	7.95026328E+4
636.00	7.89941016E+4
637.00	7.72936016E+4
638.00	7.56973047E+4
639.00	7.39325781E+4
640.00	7.19357500E+4
641.00	7.01612578E+4
642.00	6.86764844E+4
643.00	6.86793906E+4
644.00	6.65011328E+4
645.00	6.54874570E+4
646.00	6.41724180E+4
647.00	6.27247188E+4
648.00	6.15256133E+4
649.00	5.96325820E+4
650.00	5.91218672E+4
651.00	5.68302891E+4
652.00	5.53357031E+4
653.00	5.47858945E+4
654.00	5.39621211E+4
655.00	5.18358711E+4
656.00	5.07535313E+4
657.00	5.00953359E+4
658.00	4.83176914E+4
659.00	4.68949688E+4
660.00	4.64833203E+4
661.00	4.43645859E+4
662.00	4.28955000E+4
663.00	4.22044258E+4
664.00	4.10105078E+4
665.00	3.94124688E+4
666.00	3.84526094E+4
667.00	3.91109258E+4
668.00	3.75221367E+4
669.00	3.63862852E+4
670.00	3.54112891E+4
671.00	3.50207227E+4
672.00	3.41594180E+4
673.00	3.39495000E+4
674.00	3.21327695E+4
675.00	3.12182871E+4
676.00	3.05606680E+4
677.00	2.98693125E+4
678.00	3.03093965E+4
679.00	2.77848887E+4
680.00	2.72210859E+4
681.00	2.69171895E+4
682.00	2.63883555E+4
683.00	2.60852988E+4
684.00	2.48305371E+4
685.00	2.53026074E+4
686.00	2.40383926E+4
687.00	2.40359121E+4
688.00	2.25194922E+4
689.00	2.27641445E+4
690.00	2.20239355E+4
691.00	2.07381699E+4
692.00	2.07989434E+4
693.00	2.01128262E+4
694.00	1.95818906E+4
695.00	1.96962813E+4
696.00	1.87264004E+4
697.00	1.80697246E+4
698.00	1.78920234E+4
699.00	1.78613008E+4
700.00	1.77198613E+4
701.00	1.71661973E+4
702.00	1.64395879E+4
703.00	1.55804531E+4
704.00	1.55489619E+4
705.00	1.59138936E+4
706.00	1.59726826E+4
707.00	1.48343301E+4
708.00	1.42045469E+4
709.00	1.47172324E+4
710.00	1.43986836E+4
711.00	1.24956953E+4
712.00	1.30622930E+4
713.00	1.24451973E+4
714.00	1.24536611E+4
715.00	1.28710303E+4
716.00	1.20077275E+4
717.00	1.22122852E+4
718.00	1.12793369E+4
719.00	1.13963037E+4
720.00	1.09685469E+4
721.00	1.12113721E+4
722.00	1.11356768E+4
723.00	9.72829004E+3
724.00	9.99270605E+3
725.00	1.00793037E+4
726.00	8.88765430E+3
727.00	8.76115723E+3
728.00	8.93978418E+3
729.00	9.03581934E+3
730.00	8.77930469E+3
731.00	8.38033691E+3
732.00	7.63399072E+3
733.00	7.70817236E+3
734.00	7.95480469E+3
735.00	8.59824707E+3
736.00	7.08400391E+3
737.00	7.46766699E+3
738.00	7.25542285E+3
739.00	7.05774609E+3
740.00	7.08750879E+3
741.00	6.54652588E+3
742.00	6.49527686E+3
743.00	6.51290723E+3
744.00	6.56497070E+3
745.00	5.89075928E+3
746.00	6.87479004E+3
747.00	5.48128662E+3
748.00	5.72656006E+3
749.00	5.68908008E+3
750.00	5.55036816E+3
751.00	5.22954150E+3
752.00	5.05281299E+3
753.00	5.85048584E+3
754.00	5.45875635E+3
755.00	5.24256250E+3
756.00	4.60480176E+3
757.00	4.79134473E+3
758.00	4.52722314E+3
759.00	5.05985596E+3
760.00	4.22809131E+3
761.00	5.12279199E+3
762.00	4.34829639E+3
763.00	4.07028833E+3
764.00	4.71714502E+3
765.00	3.45394019E+3
766.00	3.52896753E+3
767.00	3.81778076E+3
768.00	3.50327954E+3
769.00	4.02726294E+3
770.00	3.10034399E+3
771.00	3.69921191E+3
772.00	3.59234839E+3
773.00	3.98664478E+3
774.00	3.19137695E+3
775.00	3.31918872E+3
776.00	3.62122632E+3
777.00	3.35141064E+3
778.00	3.10692310E+3
779.00	2.93172290E+3
780.00	2.26284058E+3
781.00	2.83793091E+3
782.00	3.87042212E+3
783.00	3.16748511E+3
784.00	2.05271899E+3
785.00	3.12503906E+3
786.00	2.31946240E+3
787.00	2.36383716E+3
788.00	2.79178662E+3
789.00	2.50973315E+3
790.00	2.36831592E+3
791.00	2.46215283E+3
792.00	2.51657007E+3
793.00	1.72811755E+3
794.00	1.49626624E+3
795.00	2.23670874E+3
796.00	1.78501477E+3
797.00	2.23573315E+3
798.00	2.71069580E+3
799.00	2.17723853E+3
800.00	1.85865137E+3
801.00	1.71974414E+3
802.00	2.03761768E+3
803.00	2.04060107E+3
804.00	1.96927917E+3
805.00	1.81902954E+3
806.00	1.96620142E+3
807.00	1.33274304E+3
808.00	1.39421436E+3
809.00	1.54863098E+3
810.00	1.62608850E+3
811.00	1.04687354E+3
812.00	1.20653284E+3
813.00	2.24415503E+3
814.00	1.35767700E+3
815.00	8.47082214E+2
816.00	1.42407898E+3
817.00	2.92053931E+3
818.00	2.09491260E+3
819.00	1.28827710E+3
820.00	1.74923730E+3
821.00	1.52392456E+3
822.00	2.48550317E+3
823.00	1.12106543E+3
824.00	1.70631604E+3
825.00	1.33121179E+3
826.00	8.73207397E+2
827.00	9.58598389E+2
828.00	1.74410193E+3
829.00	1.90639526E+3
830.00	2.49159888E+3
