# Supplementary material for: A pre-screening strategy to assess resected tumor margins by imaging cytoplasmic viscosity and hypoxia
Source: eLife. 2021 Oct 11;10:e70471. doi: 10.7554/eLife.70471 (PMC8553343; doi:10.7554/eLife.70471)
Supplement: Figure 1—source data 1. [file elife-70471-fig1-data1.zip › Figure 1-Source data/IBS224 in different pH/6.00.txt]

6.00-ALL

Labels,6,6,6,
420.00,9.94589310E+1,7.86667633E+1,8.86843414E+1,
421.00,1.06639290E+2,1.13082397E+2,8.41799545E+1,
422.00,1.10282494E+2,8.17870712E+1,1.08192421E+2,
423.00,1.28132858E+2,1.05851418E+2,1.71319122E+2,
424.00,1.47866226E+2,1.62643829E+2,1.54135803E+2,
425.00,1.51782120E+2,1.31849121E+2,1.37325531E+2,
426.00,1.35486206E+2,1.27526115E+2,1.35599625E+2,
427.00,1.89935440E+2,1.41062485E+2,1.24760201E+2,
428.00,1.64745834E+2,1.14484695E+2,1.70651535E+2,
429.00,1.34380737E+2,1.56408615E+2,1.28102173E+2,
430.00,1.39616638E+2,1.32059250E+2,1.63791748E+2,
431.00,1.55482132E+2,1.50146133E+2,1.57994446E+2,
432.00,1.96480316E+2,1.75941177E+2,1.43616425E+2,
433.00,1.47975342E+2,1.99814407E+2,1.73851349E+2,
434.00,2.00213593E+2,2.29923141E+2,2.17126816E+2,
435.00,1.96827072E+2,2.00262131E+2,2.72289642E+2,
436.00,2.53163467E+2,2.95460358E+2,2.16792358E+2,
437.00,3.14814240E+2,2.71267334E+2,2.97929993E+2,
438.00,3.44902924E+2,3.00025116E+2,2.95129974E+2,
439.00,3.65613892E+2,2.61738800E+2,2.97831543E+2,
440.00,4.55471649E+2,3.61984985E+2,3.68724091E+2,
441.00,4.51210632E+2,3.77838287E+2,4.49467651E+2,
442.00,3.93755280E+2,4.62436523E+2,4.28723145E+2,
443.00,5.73268188E+2,4.92482422E+2,4.29550201E+2,
444.00,5.66495728E+2,5.16823059E+2,4.80221527E+2,
445.00,6.90188904E+2,5.77384705E+2,6.01238586E+2,
446.00,7.21010193E+2,6.99798584E+2,6.75746582E+2,
447.00,9.14740784E+2,7.48216919E+2,7.21313110E+2,
448.00,8.64724243E+2,7.74889587E+2,8.14028442E+2,
449.00,9.20772156E+2,8.32166504E+2,9.13114197E+2,
450.00,1.13053711E+3,9.11526001E+2,1.06223572E+3,
451.00,1.22504810E+3,1.08061584E+3,1.13612134E+3,
452.00,1.48039355E+3,1.30292200E+3,1.25041101E+3,
453.00,1.71160413E+3,1.52077429E+3,1.52046362E+3,
454.00,1.82134033E+3,1.62204065E+3,1.69782874E+3,
455.00,1.94988135E+3,1.83928662E+3,1.78111877E+3,
456.00,1.97194995E+3,1.88128137E+3,1.86310657E+3,
457.00,2.14887793E+3,2.11839648E+3,1.97001221E+3,
458.00,2.42047900E+3,2.29656641E+3,2.25658984E+3,
459.00,2.83100903E+3,2.52241040E+3,2.35131421E+3,
460.00,3.12998730E+3,2.71465991E+3,2.95383496E+3,
461.00,3.31555615E+3,2.98661987E+3,2.96375342E+3,
462.00,3.61569678E+3,3.28697852E+3,3.24529053E+3,
463.00,3.83429297E+3,3.69431592E+3,3.53446387E+3,
464.00,4.13265088E+3,3.79938721E+3,3.61047754E+3,
465.00,4.27081494E+3,4.03299365E+3,3.85429004E+3,
466.00,4.46021875E+3,4.31419629E+3,4.38537061E+3,
467.00,4.86247266E+3,4.65740869E+3,4.46212256E+3,
468.00,5.22245459E+3,4.91589648E+3,4.91982910E+3,
469.00,5.46149561E+3,5.08585986E+3,4.99654883E+3,
470.00,6.06154004E+3,5.40156152E+3,5.52232568E+3,
471.00,6.09362012E+3,5.84555664E+3,5.95982617E+3,
472.00,6.90502490E+3,6.34901709E+3,6.34275781E+3,
473.00,7.20501758E+3,6.89287109E+3,6.93305176E+3,
474.00,7.55418896E+3,7.18147900E+3,7.20017285E+3,
475.00,8.21173926E+3,7.86582861E+3,7.78726416E+3,
476.00,8.66145020E+3,8.20464551E+3,8.27919043E+3,
477.00,9.13792578E+3,8.80657324E+3,8.94478223E+3,
478.00,9.86704688E+3,9.31843164E+3,9.42582617E+3,
479.00,1.03542295E+4,9.91881836E+3,1.00161367E+4,
480.00,1.11446230E+4,1.08180996E+4,1.03825195E+4,
481.00,1.17150420E+4,1.10836602E+4,1.09728291E+4,
482.00,1.19058330E+4,1.16860391E+4,1.16900264E+4,
483.00,1.30339248E+4,1.26224473E+4,1.23854307E+4,
484.00,1.36906143E+4,1.29397100E+4,1.27473828E+4,
485.00,1.43784570E+4,1.36132402E+4,1.33461289E+4,
486.00,1.50097158E+4,1.45310840E+4,1.44463408E+4,
487.00,1.57380234E+4,1.51638184E+4,1.47927930E+4,
488.00,1.66870137E+4,1.56732861E+4,1.55542881E+4,
489.00,1.72239785E+4,1.67145469E+4,1.66698359E+4,
490.00,1.76771309E+4,1.68717129E+4,1.69252559E+4,
491.00,1.86496660E+4,1.77085273E+4,1.79540449E+4,
492.00,1.96531660E+4,1.85966289E+4,1.85943457E+4,
493.00,2.04255137E+4,1.92887988E+4,1.94295371E+4,
494.00,2.09020098E+4,2.02185605E+4,1.96315273E+4,
495.00,2.13414844E+4,2.07937383E+4,2.09341523E+4,
496.00,2.18337969E+4,2.15101074E+4,2.10272988E+4,
497.00,2.32548477E+4,2.23630234E+4,2.21334219E+4,
498.00,2.34842793E+4,2.33654297E+4,2.27218203E+4,
499.00,2.41149121E+4,2.37506113E+4,2.32099922E+4,
500.00,2.46976367E+4,2.41721406E+4,2.43447871E+4,
501.00,2.56171582E+4,2.47522773E+4,2.52823770E+4,
502.00,2.67449277E+4,2.56256055E+4,2.60027305E+4,
503.00,2.67109727E+4,2.66889941E+4,2.64769297E+4,
504.00,2.81853340E+4,2.73066660E+4,2.68311406E+4,
505.00,2.80755820E+4,2.72189707E+4,2.77579805E+4,
506.00,2.88741992E+4,2.81862188E+4,2.78451133E+4,
507.00,2.94189434E+4,2.86385449E+4,2.91942031E+4,
508.00,2.97892090E+4,2.93830801E+4,2.90770762E+4,
509.00,3.05577266E+4,2.97897559E+4,2.99026816E+4,
510.00,3.11656406E+4,3.01152363E+4,3.03126465E+4,
511.00,3.18014395E+4,3.12712168E+4,3.07268262E+4,
512.00,3.24226250E+4,3.09238633E+4,3.13705938E+4,
513.00,3.25513633E+4,3.20563594E+4,3.18282051E+4,
514.00,3.26289004E+4,3.15322207E+4,3.24718301E+4,
515.00,3.32896953E+4,3.20373496E+4,3.28147070E+4,
516.00,3.34579727E+4,3.26485215E+4,3.21762051E+4,
517.00,3.35682500E+4,3.35141016E+4,3.24160234E+4,
518.00,3.47247578E+4,3.38842188E+4,3.39017305E+4,
519.00,3.47681484E+4,3.34777539E+4,3.32451484E+4,
520.00,3.47605977E+4,3.43815117E+4,3.37997852E+4,
521.00,3.46934453E+4,3.43003867E+4,3.39459102E+4,
522.00,3.55065117E+4,3.40045000E+4,3.46266016E+4,
523.00,3.50555508E+4,3.42941445E+4,3.47119141E+4,
524.00,3.49554141E+4,3.48601406E+4,3.38633789E+4,
525.00,3.50601563E+4,3.45236172E+4,3.48493086E+4,
526.00,3.54756914E+4,3.44467773E+4,3.50534570E+4,
527.00,3.55035000E+4,3.47502852E+4,3.47685898E+4,
528.00,3.54392734E+4,3.51681016E+4,3.48305977E+4,
529.00,3.56723086E+4,3.39012500E+4,3.47435273E+4,
530.00,3.54173594E+4,3.43135977E+4,3.50616602E+4,
531.00,3.51173906E+4,3.47701445E+4,3.51400664E+4,
532.00,3.54751914E+4,3.48565859E+4,3.44593164E+4,
533.00,3.52290313E+4,3.39755820E+4,3.43744219E+4,
534.00,3.51988906E+4,3.42168047E+4,3.43256406E+4,
535.00,3.49274727E+4,3.40895742E+4,3.48504805E+4,
536.00,3.53190625E+4,3.31640195E+4,3.35283477E+4,
537.00,3.44267383E+4,3.39129844E+4,3.39609844E+4,
538.00,3.38899570E+4,3.33170547E+4,3.35249336E+4,
539.00,3.42493672E+4,3.29779336E+4,3.33312383E+4,
540.00,3.33495430E+4,3.25822207E+4,3.25828398E+4,
541.00,3.33204883E+4,3.31336523E+4,3.27456680E+4,
542.00,3.41077266E+4,3.25783398E+4,3.27411777E+4,
543.00,3.27046660E+4,3.24571719E+4,3.23303828E+4,
544.00,3.24257949E+4,3.14573203E+4,3.20262109E+4,
545.00,3.22246113E+4,3.12700371E+4,3.12710762E+4,
546.00,3.12089004E+4,3.12509863E+4,3.09191758E+4,
547.00,3.12482969E+4,3.11187168E+4,3.11353789E+4,
548.00,3.11076953E+4,3.10257813E+4,3.07556484E+4,
549.00,3.05780020E+4,2.97676035E+4,3.00685293E+4,
550.00,3.00091699E+4,2.95333105E+4,2.99728516E+4,
551.00,3.01100430E+4,2.97748125E+4,2.98810273E+4,
552.00,2.95097266E+4,2.93802617E+4,2.88887559E+4,
553.00,2.88096660E+4,2.89977207E+4,2.91451406E+4,
554.00,2.86637598E+4,2.83239082E+4,2.86024277E+4,
555.00,2.81254141E+4,2.78125469E+4,2.87103477E+4,
556.00,2.78477520E+4,2.84005156E+4,2.76100137E+4,
557.00,2.74374297E+4,2.80151855E+4,2.77169707E+4,
558.00,2.76357852E+4,2.70123203E+4,2.72480801E+4,
559.00,2.72586387E+4,2.66350977E+4,2.71856719E+4,
560.00,2.66480977E+4,2.67395898E+4,2.58963867E+4,
561.00,2.62469434E+4,2.57691484E+4,2.54636621E+4,
562.00,2.68953438E+4,2.55140117E+4,2.55682363E+4,
563.00,2.57653320E+4,2.54174023E+4,2.50917539E+4,
564.00,2.50295020E+4,2.43755977E+4,2.51402656E+4,
565.00,2.50480957E+4,2.45562539E+4,2.48901660E+4,
566.00,2.45452813E+4,2.38170566E+4,2.47456133E+4,
567.00,2.36427227E+4,2.41855234E+4,2.34888438E+4,
568.00,2.31017715E+4,2.34773281E+4,2.38863691E+4,
569.00,2.35865332E+4,2.33004512E+4,2.35582109E+4,
570.00,2.29977773E+4,2.31807715E+4,2.34227402E+4,
571.00,2.27840801E+4,2.30709883E+4,2.29032754E+4,
572.00,2.22582383E+4,2.27462324E+4,2.27122168E+4,
573.00,2.18075957E+4,2.15530625E+4,2.22331133E+4,
574.00,2.17754219E+4,2.23553535E+4,2.14315801E+4,
575.00,2.19090430E+4,2.10167520E+4,2.21819180E+4,
576.00,2.19933809E+4,2.15912676E+4,2.20304492E+4,
577.00,2.14250234E+4,2.12596777E+4,2.15158555E+4,
578.00,2.07533398E+4,2.06176582E+4,2.09616719E+4,
579.00,2.08902676E+4,2.04056309E+4,2.04015977E+4,
580.00,2.01088398E+4,1.98870273E+4,2.08793691E+4,
581.00,2.01904648E+4,1.97322461E+4,2.02910410E+4,
582.00,1.96935879E+4,1.99357090E+4,1.96772598E+4,
583.00,1.92070020E+4,1.94866191E+4,1.93059746E+4,
584.00,1.87746113E+4,1.93176934E+4,1.91800488E+4,
585.00,1.92453594E+4,1.85523574E+4,1.91241777E+4,
586.00,1.92643477E+4,1.89852402E+4,1.81746836E+4,
587.00,1.90042168E+4,1.85332266E+4,1.90530137E+4,
588.00,1.83454160E+4,1.85311719E+4,1.83175527E+4,
589.00,1.80964902E+4,1.81036758E+4,1.82121328E+4,
590.00,1.84716211E+4,1.80377266E+4,1.77173145E+4,
591.00,1.82776152E+4,1.83479785E+4,1.79420566E+4,
592.00,1.76089922E+4,1.77020313E+4,1.80630938E+4,
593.00,1.72448320E+4,1.79752500E+4,1.75827656E+4,
594.00,1.76105762E+4,1.72917871E+4,1.69533320E+4,
595.00,1.66097031E+4,1.70363848E+4,1.76379277E+4,
596.00,1.70689785E+4,1.69156055E+4,1.69983652E+4,
597.00,1.72207148E+4,1.67250352E+4,1.59959844E+4,
598.00,1.68797461E+4,1.59920273E+4,1.65190781E+4,
599.00,1.60173262E+4,1.57788389E+4,1.58134219E+4,
600.00,1.62684678E+4,1.62891523E+4,1.56078711E+4,
601.00,1.59223066E+4,1.55743379E+4,1.57250430E+4,
602.00,1.53980303E+4,1.54730947E+4,1.54703018E+4,
603.00,1.56486992E+4,1.56538828E+4,1.54055547E+4,
604.00,1.59368525E+4,1.54666191E+4,1.49693525E+4,
605.00,1.59258770E+4,1.46418574E+4,1.49496943E+4,
606.00,1.44775986E+4,1.46245361E+4,1.54355049E+4,
607.00,1.40198369E+4,1.43165156E+4,1.44857881E+4,
608.00,1.44688223E+4,1.44194619E+4,1.44305664E+4,
609.00,1.45660869E+4,1.42142246E+4,1.43845869E+4,
610.00,1.38190488E+4,1.43967695E+4,1.43948613E+4,
611.00,1.35733242E+4,1.33891436E+4,1.35577188E+4,
612.00,1.40602637E+4,1.37424004E+4,1.32658975E+4,
613.00,1.35240566E+4,1.36060791E+4,1.34381211E+4,
614.00,1.29152188E+4,1.29163916E+4,1.28795713E+4,
615.00,1.27659795E+4,1.28331172E+4,1.25533271E+4,
616.00,1.26952637E+4,1.31386221E+4,1.29224014E+4,
617.00,1.21480742E+4,1.26573525E+4,1.22624229E+4,
618.00,1.18176650E+4,1.19224482E+4,1.23502686E+4,
619.00,1.15897598E+4,1.26795488E+4,1.23262002E+4,
620.00,1.20099229E+4,1.22162676E+4,1.10597930E+4,
621.00,1.16420645E+4,1.17450166E+4,1.18085732E+4,
622.00,1.19825469E+4,1.22419775E+4,1.14477578E+4,
623.00,1.13016865E+4,1.08838809E+4,1.11228174E+4,
624.00,1.11137119E+4,1.09982773E+4,1.10029375E+4,
625.00,1.11003535E+4,1.05319238E+4,1.02428311E+4,
626.00,1.07700859E+4,1.03495420E+4,1.04215068E+4,
627.00,1.06208096E+4,1.01477090E+4,1.00679990E+4,
628.00,1.02402451E+4,1.04016367E+4,9.84255371E+3,
629.00,1.00031895E+4,9.52442383E+3,9.65098926E+3,
630.00,9.37435059E+3,9.53808594E+3,9.75044922E+3,
631.00,9.39250977E+3,1.00303711E+4,1.00054072E+4,
632.00,9.38140625E+3,9.35401270E+3,9.31489063E+3,
633.00,8.82275586E+3,9.64240039E+3,8.54678125E+3,
634.00,9.07131641E+3,9.10064453E+3,8.93189844E+3,
635.00,9.22057324E+3,8.68492676E+3,8.80984375E+3,
636.00,8.34302930E+3,9.15817871E+3,8.77515332E+3,
637.00,8.92384180E+3,8.24148926E+3,8.27479102E+3,
638.00,8.40561719E+3,7.85576172E+3,8.17564063E+3,
639.00,7.75154297E+3,7.93760986E+3,8.02461572E+3,
640.00,7.48223291E+3,7.94905371E+3,7.63255908E+3,
641.00,7.63603662E+3,8.00171191E+3,7.71975098E+3,
642.00,7.50300635E+3,6.98991260E+3,7.44841211E+3,
643.00,6.94678467E+3,6.87554395E+3,7.13849951E+3,
644.00,7.21127100E+3,7.59547314E+3,7.30954688E+3,
645.00,6.95673047E+3,6.67175928E+3,7.32578174E+3,
646.00,6.62063086E+3,6.77638818E+3,6.36482910E+3,
647.00,6.85746875E+3,6.66536719E+3,6.67440918E+3,
648.00,7.24139209E+3,6.21520361E+3,6.18692236E+3,
649.00,6.00484180E+3,5.92423145E+3,6.24407129E+3,
650.00,6.09932666E+3,5.91511719E+3,6.02767432E+3,
651.00,6.11392773E+3,5.62889600E+3,6.30267920E+3,
652.00,5.84635645E+3,5.71004590E+3,5.61295605E+3,
653.00,5.40419434E+3,5.67480664E+3,5.51724072E+3,
654.00,5.62358887E+3,5.51209033E+3,5.76215967E+3,
655.00,4.99563037E+3,5.57631836E+3,5.66515967E+3,
656.00,5.11114648E+3,4.89271924E+3,5.72054004E+3,
657.00,5.03474707E+3,4.97163770E+3,5.34410547E+3,
658.00,4.86825391E+3,4.99891602E+3,5.37332129E+3,
659.00,4.70142578E+3,4.88660156E+3,4.86508740E+3,
660.00,4.30646582E+3,4.69807959E+3,4.63020752E+3,
661.00,4.90293848E+3,4.94193018E+3,4.79410010E+3,
662.00,4.70713916E+3,4.70887158E+3,4.49177881E+3,
663.00,4.16417383E+3,4.48945947E+3,4.46207959E+3,
664.00,4.23882617E+3,4.11383838E+3,4.12310791E+3,
665.00,4.27042383E+3,4.18086963E+3,4.10585303E+3,
666.00,4.18369873E+3,3.79853589E+3,3.99872559E+3,
667.00,3.58812451E+3,3.77900415E+3,3.76084448E+3,
668.00,3.67341870E+3,3.90001929E+3,3.82187012E+3,
669.00,4.14720996E+3,3.81308740E+3,3.50573804E+3,
670.00,3.29081958E+3,3.84150806E+3,3.92119653E+3,
671.00,3.58622534E+3,4.18035449E+3,3.66087769E+3,
672.00,3.59278491E+3,3.64106885E+3,3.41288745E+3,
673.00,3.66106909E+3,3.42975000E+3,3.48780615E+3,
674.00,3.17595142E+3,3.22956812E+3,3.22260620E+3,
675.00,2.99504419E+3,3.37437915E+3,3.18790454E+3,
676.00,3.66412622E+3,2.54503003E+3,2.79712158E+3,
677.00,3.10457690E+3,3.26845020E+3,2.94035547E+3,
678.00,3.00185522E+3,2.88727026E+3,3.29187354E+3,
679.00,2.98413770E+3,2.81767993E+3,2.73518896E+3,
680.00,3.29577759E+3,3.11880200E+3,2.82960425E+3,
681.00,2.96814917E+3,2.29565112E+3,2.64040063E+3,
682.00,2.85412622E+3,2.52563135E+3,2.69637085E+3,
683.00,2.54558032E+3,2.73669702E+3,2.55171802E+3,
684.00,2.78339771E+3,3.24431323E+3,2.68102417E+3,
685.00,2.94139209E+3,2.19616968E+3,2.63605371E+3,
686.00,2.59079053E+3,2.19862598E+3,2.82113623E+3,
687.00,2.38619946E+3,2.41506030E+3,2.46107813E+3,
688.00,2.31502051E+3,2.59436719E+3,2.55872217E+3,
689.00,2.63920361E+3,2.42582422E+3,2.42493213E+3,
690.00,1.84288232E+3,2.29052368E+3,2.25239673E+3,
691.00,1.86691724E+3,2.15370435E+3,2.59679028E+3,
692.00,2.06607593E+3,1.97893494E+3,2.19854150E+3,
693.00,1.99582092E+3,2.07759619E+3,2.45029004E+3,
694.00,2.10758691E+3,1.78703687E+3,1.83487354E+3,
695.00,2.11034814E+3,2.14069971E+3,1.68865112E+3,
696.00,2.14159937E+3,1.97581177E+3,2.02762048E+3,
697.00,1.78326367E+3,1.89343237E+3,2.10696826E+3,
698.00,1.74891614E+3,1.64478943E+3,1.88055615E+3,
699.00,1.53779407E+3,1.97473022E+3,1.50148413E+3,
700.00,1.57121021E+3,1.72761548E+3,1.93150452E+3,
