# Supplementary material for: A pre-screening strategy to assess resected tumor margins by imaging cytoplasmic viscosity and hypoxia
Source: eLife. 2021 Oct 11;10:e70471. doi: 10.7554/eLife.70471 (PMC8553343; doi:10.7554/eLife.70471)
Supplement: Figure 1—source data 1. [file elife-70471-fig1-data1.zip › Figure 1-Source data/IBS224 in different pH/4.00.txt]

4.00-ALL

Labels,4,4,4,
420.00,5.40117035E+1,4.34204025E+1,4.54334259E+1,
421.00,3.10165958E+1,5.32700653E+1,5.55009079E+1,
422.00,5.72664261E+1,2.86254749E+1,4.70241013E+1,
423.00,6.93981323E+1,7.31774597E+1,7.09376144E+1,
424.00,8.08995056E+1,9.51571732E+1,8.49215851E+1,
425.00,5.27370491E+1,7.68670578E+1,3.82699432E+1,
426.00,6.85820847E+1,5.03143997E+1,5.02934608E+1,
427.00,7.67483826E+1,5.02215157E+1,6.80944519E+1,
428.00,8.64399490E+1,5.00478745E+1,6.99984894E+1,
429.00,7.82678299E+1,7.19215240E+1,6.97289352E+1,
430.00,4.41663246E+1,4.98887596E+1,3.58794403E+1,
431.00,5.60338631E+1,4.18728905E+1,3.18672123E+1,
432.00,5.60253487E+1,4.97229042E+1,2.99039516E+1,
433.00,5.59686546E+1,6.37074814E+1,5.18003540E+1,
434.00,7.60306473E+1,5.38417053E+1,7.15364532E+1,
435.00,6.62214432E+1,6.99509354E+1,6.77018661E+1,
436.00,6.78293304E+1,6.77278214E+1,5.16234207E+1,
437.00,7.02281647E+1,7.00041656E+1,3.19352989E+1,
438.00,7.52409439E+1,8.50670624E+1,7.07503433E+1,
439.00,6.16808319E+1,6.78589172E+1,4.70955544E+1,
440.00,8.79088211E+1,6.67060623E+1,6.46531372E+1,
441.00,7.47909622E+1,4.04912643E+1,6.58917465E+1,
442.00,6.29453812E+1,6.08779716E+1,7.14066467E+1,
443.00,5.51002808E+1,5.06114998E+1,5.93335114E+1,
444.00,6.48378296E+1,9.36334534E+1,8.68600998E+1,
445.00,9.73245087E+1,8.79285278E+1,6.73132935E+1,
446.00,8.40872803E+1,7.00840759E+1,6.32971001E+1,
447.00,1.09199463E+2,9.56787262E+1,7.25183487E+1,
448.00,7.55713577E+1,1.11485603E+2,9.07527313E+1,
449.00,6.81550980E+1,1.04681854E+2,8.36962128E+1,
450.00,1.40566010E+2,8.13826981E+1,9.92170334E+1,
451.00,1.21352356E+2,1.25494919E+2,9.82680283E+1,
452.00,2.17268875E+2,2.17418350E+2,2.16291687E+2,
453.00,3.11562439E+2,2.51542435E+2,2.85880981E+2,
454.00,2.65075378E+2,2.80307251E+2,2.88459076E+2,
455.00,2.91724243E+2,3.31371765E+2,2.41728821E+2,
456.00,2.54679810E+2,2.45207153E+2,1.88967346E+2,
457.00,2.30819183E+2,2.59015167E+2,2.25850159E+2,
458.00,3.22007111E+2,2.72255615E+2,3.25597961E+2,
459.00,3.78513733E+2,3.45317139E+2,3.15926422E+2,
460.00,3.62562927E+2,3.75951202E+2,3.92831024E+2,
461.00,4.56687073E+2,4.27961151E+2,3.78674103E+2,
462.00,4.85958160E+2,4.38882080E+2,3.98136780E+2,
463.00,5.27364563E+2,4.81350616E+2,4.89715820E+2,
464.00,4.46188751E+2,4.73487213E+2,4.50079712E+2,
465.00,4.71620392E+2,4.86582184E+2,4.61254700E+2,
466.00,3.81658630E+2,4.08955933E+2,4.22405396E+2,
467.00,3.55422882E+2,3.45935699E+2,3.00971802E+2,
468.00,3.16560730E+2,2.85772766E+2,2.92697968E+2,
469.00,2.16403473E+2,2.21963791E+2,2.83695313E+2,
470.00,2.09002487E+2,2.66349609E+2,2.73839661E+2,
471.00,2.57074463E+2,2.11296066E+2,2.82911255E+2,
472.00,2.97224426E+2,2.68480560E+2,2.60113251E+2,
473.00,2.99680420E+2,3.05225891E+2,2.73189148E+2,
474.00,3.29300079E+2,2.87847229E+2,2.93064453E+2,
475.00,3.77110138E+2,3.44410980E+2,3.02749176E+2,
476.00,3.31146973E+2,3.45034760E+2,3.66740967E+2,
477.00,4.11046936E+2,4.31011505E+2,3.87664886E+2,
478.00,3.90916077E+2,3.60698242E+2,3.98430817E+2,
479.00,4.43394745E+2,4.03998566E+2,4.26812225E+2,
480.00,4.22223175E+2,4.51803772E+2,3.95983948E+2,
481.00,4.50171082E+2,4.72692078E+2,4.40596497E+2,
482.00,4.70564575E+2,5.20968994E+2,4.05959106E+2,
483.00,4.62026398E+2,4.72108276E+2,5.13727905E+2,
484.00,5.10856262E+2,5.11923706E+2,5.26986572E+2,
485.00,5.76651184E+2,5.24327515E+2,5.25685303E+2,
486.00,5.54611084E+2,5.85725037E+2,5.53921875E+2,
487.00,6.11491272E+2,6.14290710E+2,6.00980103E+2,
488.00,6.72814026E+2,6.43069641E+2,6.36347107E+2,
489.00,6.63550537E+2,7.30817566E+2,7.02324646E+2,
490.00,6.96972534E+2,6.78708679E+2,6.68904785E+2,
491.00,6.74784180E+2,6.48936279E+2,7.35416260E+2,
492.00,7.07294434E+2,7.61892578E+2,6.81786316E+2,
493.00,7.61122192E+2,7.63754700E+2,7.91279358E+2,
494.00,7.73214050E+2,7.16703674E+2,8.01832581E+2,
495.00,8.47155945E+2,8.33079773E+2,6.93701843E+2,
496.00,8.49047668E+2,8.18866455E+2,8.70308167E+2,
497.00,9.19789001E+2,8.95271667E+2,8.27111816E+2,
498.00,8.42642456E+2,8.38924133E+2,9.25991089E+2,
499.00,9.96342224E+2,9.62551147E+2,9.58532104E+2,
500.00,1.00952484E+3,9.43438843E+2,9.00604980E+2,
501.00,1.01068768E+3,1.02312848E+3,1.03381274E+3,
502.00,1.09084167E+3,1.06268518E+3,9.41112488E+2,
503.00,1.08033496E+3,1.05078442E+3,1.01229388E+3,
504.00,1.11657825E+3,1.23515479E+3,1.11348303E+3,
505.00,1.11921204E+3,1.19311499E+3,1.14847693E+3,
506.00,1.23617468E+3,1.10490063E+3,1.26546289E+3,
507.00,1.03399902E+3,1.22678845E+3,1.24275708E+3,
508.00,1.27674805E+3,1.24825745E+3,1.24228333E+3,
509.00,1.16376917E+3,1.28183533E+3,1.26581055E+3,
510.00,1.27647778E+3,1.31258850E+3,1.40753027E+3,
511.00,1.25117480E+3,1.25224573E+3,1.32519897E+3,
512.00,1.30560876E+3,1.33261658E+3,1.39921191E+3,
513.00,1.53685425E+3,1.40846448E+3,1.38753479E+3,
514.00,1.40852490E+3,1.38008582E+3,1.37258972E+3,
515.00,1.40472229E+3,1.39479504E+3,1.54077466E+3,
516.00,1.38480310E+3,1.58294897E+3,1.34962500E+3,
517.00,1.50268567E+3,1.47373767E+3,1.48662720E+3,
518.00,1.48330347E+3,1.58394995E+3,1.55738940E+3,
519.00,1.57403223E+3,1.59438330E+3,1.60060034E+3,
520.00,1.59864612E+3,1.66124683E+3,1.58018030E+3,
521.00,1.57462732E+3,1.78594702E+3,1.60601941E+3,
522.00,1.69655042E+3,1.59328210E+3,1.60115527E+3,
523.00,1.74038940E+3,1.60400269E+3,1.80273596E+3,
524.00,1.72787524E+3,1.71346912E+3,1.66059253E+3,
525.00,1.66724536E+3,1.71787549E+3,1.85162866E+3,
526.00,1.83973303E+3,1.77966455E+3,1.72970251E+3,
527.00,1.92231750E+3,1.83940466E+3,1.78404260E+3,
528.00,1.90802161E+3,1.76306812E+3,1.85426514E+3,
529.00,1.94464783E+3,1.91979871E+3,1.74044250E+3,
530.00,1.76980859E+3,2.00406006E+3,1.92360791E+3,
531.00,1.91623926E+3,1.92202417E+3,2.03747717E+3,
532.00,2.00105542E+3,1.93185413E+3,2.02510376E+3,
533.00,1.95264111E+3,2.12388550E+3,2.04046790E+3,
534.00,2.04074634E+3,2.22298022E+3,2.09332153E+3,
535.00,2.19378540E+3,2.08370947E+3,2.30202979E+3,
536.00,2.17049658E+3,2.34092383E+3,2.22376514E+3,
537.00,2.22756665E+3,2.17579272E+3,2.34037793E+3,
538.00,2.25745630E+3,2.15762769E+3,2.34397607E+3,
539.00,2.32854785E+3,2.27468384E+3,2.33839526E+3,
540.00,2.57065576E+3,2.35486304E+3,2.52301367E+3,
541.00,2.40481592E+3,2.34097144E+3,2.61104199E+3,
542.00,2.49984448E+3,2.45154834E+3,2.53157324E+3,
543.00,2.57185156E+3,2.64045068E+3,2.57550269E+3,
544.00,2.84130298E+3,2.82677612E+3,2.72796704E+3,
545.00,2.88917871E+3,2.80561865E+3,2.72319824E+3,
546.00,2.82553711E+3,2.96959570E+3,2.77026929E+3,
547.00,3.12751099E+3,3.15644556E+3,3.02077515E+3,
548.00,2.86270654E+3,3.08324292E+3,3.10876172E+3,
549.00,3.19358496E+3,3.24903345E+3,3.30373901E+3,
550.00,3.32462671E+3,3.35393750E+3,3.32294971E+3,
551.00,3.53474561E+3,3.40860498E+3,3.52157959E+3,
552.00,3.57370264E+3,3.74818921E+3,3.69729175E+3,
553.00,3.65364941E+3,3.65933130E+3,3.69724658E+3,
554.00,3.85344067E+3,3.72569604E+3,4.20041650E+3,
555.00,3.86135596E+3,3.93041040E+3,3.93445410E+3,
556.00,4.01774146E+3,3.96705493E+3,4.25412354E+3,
557.00,4.27203271E+3,3.94287720E+3,4.28675391E+3,
558.00,4.23071045E+3,4.26487598E+3,4.30019580E+3,
559.00,4.53150146E+3,4.50324561E+3,4.50594141E+3,
560.00,4.62550391E+3,4.64955859E+3,4.54508496E+3,
561.00,5.04564990E+3,4.78785693E+3,4.77611816E+3,
562.00,4.77027930E+3,5.15556006E+3,5.23699463E+3,
563.00,5.07001416E+3,5.15673633E+3,5.29422363E+3,
564.00,5.23096875E+3,5.39752686E+3,5.15723633E+3,
565.00,5.37078369E+3,5.61403418E+3,5.66716504E+3,
566.00,5.74363721E+3,5.83861035E+3,5.52927637E+3,
567.00,6.05259668E+3,5.76268457E+3,6.12756396E+3,
568.00,5.96214258E+3,5.97053564E+3,5.92782520E+3,
569.00,6.28430127E+3,6.44069873E+3,6.25686377E+3,
570.00,6.47776465E+3,6.53778516E+3,6.48913379E+3,
571.00,6.54775098E+3,6.54714160E+3,6.69450781E+3,
572.00,6.84759229E+3,7.13064355E+3,6.96455957E+3,
573.00,6.97348291E+3,7.14928418E+3,7.36729980E+3,
574.00,7.36782813E+3,7.47532568E+3,7.28928760E+3,
575.00,7.68564404E+3,7.46104639E+3,7.92274658E+3,
576.00,7.60658350E+3,7.68689697E+3,7.78133203E+3,
577.00,8.08086621E+3,8.14706689E+3,7.89970410E+3,
578.00,7.98463477E+3,8.17942920E+3,8.02033154E+3,
579.00,8.12432666E+3,8.51896094E+3,7.84629102E+3,
580.00,8.94579590E+3,8.60423438E+3,8.28259277E+3,
581.00,8.85825684E+3,8.78047754E+3,8.96409570E+3,
582.00,8.97389941E+3,9.23748535E+3,8.73551855E+3,
583.00,9.09588281E+3,9.08655078E+3,9.31233008E+3,
584.00,9.46277539E+3,9.21703809E+3,9.40668457E+3,
585.00,9.73495117E+3,9.31956543E+3,9.49700879E+3,
586.00,9.66896387E+3,9.05034473E+3,9.60286621E+3,
587.00,1.04648848E+4,9.65395508E+3,1.01479424E+4,
588.00,9.90762988E+3,9.88307129E+3,9.72767773E+3,
589.00,1.02900527E+4,1.02917266E+4,1.05865869E+4,
590.00,1.08373252E+4,1.05152549E+4,1.05563877E+4,
591.00,1.04564082E+4,1.09020342E+4,1.07336172E+4,
592.00,1.09238564E+4,1.05320898E+4,1.09475664E+4,
593.00,1.11721709E+4,1.13786162E+4,1.04956484E+4,
594.00,1.14027822E+4,1.11459043E+4,1.07009639E+4,
595.00,1.09450244E+4,1.13929775E+4,1.12595879E+4,
596.00,1.17299248E+4,1.13139502E+4,1.14866152E+4,
597.00,1.14157881E+4,1.13476201E+4,1.19212275E+4,
598.00,1.14755391E+4,1.17040723E+4,1.14673975E+4,
599.00,1.15049082E+4,1.19190039E+4,1.17009844E+4,
600.00,1.19402744E+4,1.15441719E+4,1.18469697E+4,
601.00,1.19367012E+4,1.17124277E+4,1.17111436E+4,
602.00,1.15839189E+4,1.20963809E+4,1.21376094E+4,
603.00,1.18548301E+4,1.19724170E+4,1.17108955E+4,
604.00,1.19329648E+4,1.20461426E+4,1.17671123E+4,
605.00,1.24197803E+4,1.19428398E+4,1.20752324E+4,
606.00,1.28047227E+4,1.22426064E+4,1.17829346E+4,
607.00,1.21434297E+4,1.20034199E+4,1.18359854E+4,
608.00,1.19193223E+4,1.22201904E+4,1.24137383E+4,
609.00,1.24134531E+4,1.19312148E+4,1.20605596E+4,
610.00,1.16802295E+4,1.20299082E+4,1.23466572E+4,
611.00,1.20993086E+4,1.18519336E+4,1.21217021E+4,
612.00,1.19371934E+4,1.21775322E+4,1.20779902E+4,
613.00,1.19624668E+4,1.22206572E+4,1.17115752E+4,
614.00,1.14776055E+4,1.16937402E+4,1.24189443E+4,
615.00,1.19328594E+4,1.15535322E+4,1.20185449E+4,
616.00,1.20283184E+4,1.21614297E+4,1.12015908E+4,
617.00,1.23370996E+4,1.21079482E+4,1.17826367E+4,
618.00,1.16920566E+4,1.15663994E+4,1.15560020E+4,
619.00,1.18282100E+4,1.14245322E+4,1.14941953E+4,
620.00,1.17304922E+4,1.10967061E+4,1.15348994E+4,
621.00,1.11544277E+4,1.11636484E+4,1.07792178E+4,
622.00,1.08598330E+4,1.11640742E+4,1.09512734E+4,
623.00,1.13885586E+4,1.14464395E+4,1.10159443E+4,
624.00,1.08062363E+4,1.08292432E+4,1.09392441E+4,
625.00,1.10008066E+4,1.02222979E+4,1.07657256E+4,
626.00,1.03726152E+4,1.03361904E+4,1.05734307E+4,
627.00,1.04469268E+4,1.06789141E+4,1.12426104E+4,
628.00,1.06545918E+4,1.04401514E+4,1.04385684E+4,
629.00,1.01986152E+4,1.02329961E+4,1.01979951E+4,
630.00,1.03348008E+4,1.03131572E+4,9.80268359E+3,
631.00,9.88231836E+3,1.02651123E+4,1.01916719E+4,
632.00,9.72141406E+3,9.44886816E+3,9.90396094E+3,
633.00,9.50567969E+3,9.40720020E+3,9.56385449E+3,
634.00,9.46703906E+3,9.84439160E+3,8.70075684E+3,
635.00,1.00994199E+4,9.85305859E+3,9.11025879E+3,
636.00,9.11132520E+3,9.06696875E+3,9.27475293E+3,
637.00,9.55623535E+3,8.74752246E+3,9.35310547E+3,
638.00,9.15680762E+3,8.72820508E+3,9.23183203E+3,
639.00,8.43983301E+3,8.87783984E+3,8.18239404E+3,
640.00,8.17702881E+3,8.36705078E+3,8.59693945E+3,
641.00,7.98567432E+3,8.56592383E+3,8.51494922E+3,
642.00,8.48510059E+3,8.19470996E+3,7.99911426E+3,
643.00,8.19087695E+3,8.03992188E+3,7.71573877E+3,
644.00,8.28258789E+3,7.96256152E+3,8.20374512E+3,
645.00,8.07319385E+3,7.39213721E+3,7.13158838E+3,
646.00,7.08986084E+3,7.38246533E+3,7.78706348E+3,
647.00,7.84794092E+3,7.08038623E+3,7.22472119E+3,
648.00,7.31000098E+3,7.17364355E+3,6.96591846E+3,
649.00,6.82841162E+3,6.99217529E+3,6.87380322E+3,
650.00,7.09550098E+3,6.77588916E+3,6.57886426E+3,
651.00,6.72415039E+3,6.64939209E+3,6.36330371E+3,
652.00,6.17695361E+3,6.36949170E+3,6.99643945E+3,
653.00,6.43203613E+3,6.70202051E+3,6.89614648E+3,
654.00,5.91585010E+3,6.11317676E+3,6.79383545E+3,
655.00,6.13136865E+3,5.82564502E+3,6.33974219E+3,
656.00,6.39462988E+3,5.95368457E+3,5.93524365E+3,
657.00,5.70821631E+3,5.91873193E+3,6.19079492E+3,
658.00,5.66082031E+3,6.02250830E+3,5.84805469E+3,
659.00,5.43674219E+3,6.13978760E+3,5.81196143E+3,
660.00,5.34362305E+3,5.47892383E+3,5.56979980E+3,
661.00,5.40122900E+3,5.67120166E+3,5.48269922E+3,
662.00,5.08901807E+3,5.48211621E+3,5.09346240E+3,
663.00,5.59927002E+3,4.60413965E+3,4.65247266E+3,
664.00,4.99562549E+3,5.20049316E+3,4.90665137E+3,
665.00,5.02408252E+3,5.41319336E+3,4.73832568E+3,
666.00,4.70855811E+3,4.64682617E+3,4.36367480E+3,
667.00,4.55392529E+3,4.68090234E+3,4.18382129E+3,
668.00,4.61211670E+3,4.94018945E+3,4.41279443E+3,
669.00,4.59662256E+3,4.90343701E+3,4.37672998E+3,
670.00,4.40982910E+3,4.35390967E+3,4.59004346E+3,
671.00,4.08786646E+3,3.86404663E+3,4.06142310E+3,
672.00,4.61001855E+3,4.68002393E+3,4.26516748E+3,
673.00,3.79213379E+3,4.25381055E+3,3.62545654E+3,
674.00,3.78196729E+3,3.95758447E+3,3.79031250E+3,
675.00,3.84330005E+3,3.69787012E+3,3.63404297E+3,
676.00,3.75361182E+3,3.93507422E+3,3.60823438E+3,
677.00,4.07663574E+3,3.92104907E+3,3.48658325E+3,
678.00,3.81227124E+3,3.55619775E+3,3.42375269E+3,
679.00,3.44691821E+3,3.37360059E+3,3.70306812E+3,
680.00,3.41166846E+3,3.46334814E+3,3.43721582E+3,
681.00,3.30361523E+3,3.61778833E+3,3.58116260E+3,
682.00,3.02402930E+3,3.16561060E+3,3.27898950E+3,
683.00,3.03429590E+3,3.51972559E+3,2.90692700E+3,
684.00,3.24810254E+3,3.20917017E+3,3.25128296E+3,
685.00,3.26861621E+3,3.28504712E+3,3.23741675E+3,
686.00,3.02774731E+3,3.21548047E+3,2.86046802E+3,
687.00,2.98934375E+3,2.74354517E+3,2.84947974E+3,
688.00,2.94008813E+3,2.80928394E+3,3.15111548E+3,
689.00,2.86519800E+3,2.49329639E+3,3.05213208E+3,
690.00,2.83303149E+3,2.59345947E+3,2.38277466E+3,
691.00,2.85388647E+3,2.61420776E+3,2.68610107E+3,
692.00,2.88718530E+3,2.65737500E+3,2.42552344E+3,
693.00,2.43604126E+3,2.18795313E+3,2.83163330E+3,
694.00,2.48217993E+3,2.33866797E+3,2.28394409E+3,
695.00,2.24430664E+3,2.14789258E+3,2.63172119E+3,
696.00,2.37895581E+3,2.26577466E+3,2.32331299E+3,
697.00,2.09108228E+3,2.49963110E+3,2.46464233E+3,
698.00,2.53161548E+3,2.75118115E+3,2.20726685E+3,
699.00,2.49213428E+3,2.57921924E+3,2.17357275E+3,
700.00,2.09940918E+3,1.75354333E+3,2.27614331E+3,
