# Supplementary material for: A pre-screening strategy to assess resected tumor margins by imaging cytoplasmic viscosity and hypoxia
Source: eLife. 2021 Oct 11;10:e70471. doi: 10.7554/eLife.70471 (PMC8553343; doi:10.7554/eLife.70471)
Supplement: Figure 1—source data 1. [file elife-70471-fig1-data1.zip › Figure 1-Source data/IBS224 in different pH/8.14.txt]

8.14-456

Labels,8,8,8,
420.00,8.82932434E+1,9.05340729E+1,9.64478149E+1,
421.00,8.17239685E+1,1.06223007E+2,7.99696808E+1,
422.00,1.11607155E+2,1.17766594E+2,9.96139984E+1,
423.00,1.55807343E+2,1.68462540E+2,1.20991600E+2,
424.00,1.20828224E+2,1.55165085E+2,1.81397202E+2,
425.00,1.30683731E+2,1.49556213E+2,1.06745171E+2,
426.00,1.32599487E+2,1.40856186E+2,1.44802643E+2,
427.00,1.71978546E+2,1.40424194E+2,2.00895889E+2,
428.00,1.43565033E+2,1.54155014E+2,1.62115433E+2,
429.00,1.39060333E+2,1.47089066E+2,1.67550049E+2,
430.00,1.94325180E+2,1.65541397E+2,1.47014709E+2,
431.00,1.64597626E+2,1.86384521E+2,1.85028778E+2,
432.00,1.74563538E+2,2.09302017E+2,1.78139801E+2,
433.00,2.40065628E+2,2.22643845E+2,2.51760956E+2,
434.00,2.28040268E+2,2.43165558E+2,2.20307114E+2,
435.00,2.57497375E+2,2.99100861E+2,3.00433929E+2,
436.00,2.33759308E+2,3.36070007E+2,3.59457550E+2,
437.00,2.78764984E+2,3.59280914E+2,3.31101715E+2,
438.00,3.43274628E+2,4.19238495E+2,3.67703705E+2,
439.00,3.84701019E+2,4.80430237E+2,3.44069641E+2,
440.00,4.47218323E+2,4.58234131E+2,4.48378662E+2,
441.00,4.94742523E+2,5.28913574E+2,4.74959015E+2,
442.00,5.41123718E+2,5.77505981E+2,5.72128845E+2,
443.00,6.25486755E+2,6.57041809E+2,6.34715454E+2,
444.00,7.13351318E+2,6.92490173E+2,7.20018188E+2,
445.00,7.66702026E+2,8.70819458E+2,6.91383484E+2,
446.00,8.50760254E+2,8.70508423E+2,8.45513977E+2,
447.00,9.18484070E+2,1.09616980E+3,1.02629395E+3,
448.00,1.12225073E+3,1.10321216E+3,1.09337964E+3,
449.00,1.17404370E+3,1.24589270E+3,1.20977222E+3,
450.00,1.36112329E+3,1.37275439E+3,1.36843213E+3,
451.00,1.52222375E+3,1.54794922E+3,1.49238416E+3,
452.00,1.81185425E+3,1.82458838E+3,1.75683496E+3,
453.00,2.11499829E+3,2.19535083E+3,1.96436292E+3,
454.00,2.35735693E+3,2.36252075E+3,2.21468018E+3,
455.00,2.47764966E+3,2.50253467E+3,2.40863281E+3,
456.00,2.61559277E+3,2.57604565E+3,2.63521704E+3,
457.00,2.79146460E+3,2.86332935E+3,2.77277979E+3,
458.00,3.11182690E+3,3.25885400E+3,3.18935645E+3,
459.00,3.53747388E+3,3.61789844E+3,3.52560547E+3,
460.00,3.92876416E+3,3.75724536E+3,3.55883960E+3,
461.00,4.06571411E+3,4.30272119E+3,4.23395654E+3,
462.00,4.78026855E+3,4.69978564E+3,4.36805566E+3,
463.00,5.14789844E+3,5.09964307E+3,4.92114844E+3,
464.00,5.36814307E+3,5.38621484E+3,5.24685791E+3,
465.00,5.95524268E+3,5.80972266E+3,5.39452148E+3,
466.00,6.34098535E+3,5.97132080E+3,5.92508008E+3,
467.00,6.51261230E+3,6.35233398E+3,6.20466797E+3,
468.00,6.96004785E+3,6.88581836E+3,6.75466699E+3,
469.00,7.49455176E+3,7.33320557E+3,6.99543994E+3,
470.00,7.62681250E+3,7.82581787E+3,7.52254688E+3,
471.00,8.43753809E+3,8.28541797E+3,8.38481836E+3,
472.00,8.91726270E+3,8.96529688E+3,8.60416016E+3,
473.00,9.59952148E+3,9.32974707E+3,9.33514941E+3,
474.00,1.01495244E+4,1.03184043E+4,9.64250000E+3,
475.00,1.07378896E+4,1.08398936E+4,1.03141016E+4,
476.00,1.13865430E+4,1.15363916E+4,1.11010859E+4,
477.00,1.18984795E+4,1.22806064E+4,1.18393926E+4,
478.00,1.28241729E+4,1.29228818E+4,1.22537617E+4,
479.00,1.32483359E+4,1.37966289E+4,1.33469639E+4,
480.00,1.38959102E+4,1.41308457E+4,1.38135430E+4,
481.00,1.49899521E+4,1.50180215E+4,1.48212451E+4,
482.00,1.53641396E+4,1.56410303E+4,1.53710986E+4,
483.00,1.62473398E+4,1.66165215E+4,1.63568760E+4,
484.00,1.74477246E+4,1.77151367E+4,1.73008887E+4,
485.00,1.79111289E+4,1.81776738E+4,1.80549277E+4,
486.00,1.87822773E+4,1.89072832E+4,1.87852695E+4,
487.00,1.92495469E+4,2.00008105E+4,1.94222480E+4,
488.00,2.02839785E+4,2.05557129E+4,2.03318809E+4,
489.00,2.12723574E+4,2.19899922E+4,2.10315684E+4,
490.00,2.26449570E+4,2.23086309E+4,2.24212461E+4,
491.00,2.28525957E+4,2.32271191E+4,2.28306250E+4,
492.00,2.40567969E+4,2.40693320E+4,2.41420313E+4,
493.00,2.53276445E+4,2.49391582E+4,2.47471484E+4,
494.00,2.59893516E+4,2.61064590E+4,2.56881719E+4,
495.00,2.65495215E+4,2.69581250E+4,2.67238184E+4,
496.00,2.69632695E+4,2.77546934E+4,2.74388691E+4,
497.00,2.84281445E+4,2.80410879E+4,2.83710547E+4,
498.00,2.94902188E+4,2.95723828E+4,2.94714609E+4,
499.00,2.97320977E+4,3.03814766E+4,2.94772637E+4,
500.00,3.06144473E+4,3.12401875E+4,3.10103027E+4,
501.00,3.20255898E+4,3.21290332E+4,3.17971211E+4,
502.00,3.22851445E+4,3.31218086E+4,3.31433750E+4,
503.00,3.30818594E+4,3.30484180E+4,3.34687109E+4,
504.00,3.38542188E+4,3.44403672E+4,3.43336172E+4,
505.00,3.45878711E+4,3.47997148E+4,3.47905000E+4,
506.00,3.50198203E+4,3.47304648E+4,3.62157031E+4,
507.00,3.64588086E+4,3.59637813E+4,3.61339453E+4,
508.00,3.66526250E+4,3.65657227E+4,3.76557422E+4,
509.00,3.72202930E+4,3.70015000E+4,3.74306641E+4,
510.00,3.80089375E+4,3.76486602E+4,3.81171758E+4,
511.00,3.76227031E+4,3.86442852E+4,3.76768359E+4,
512.00,3.80064023E+4,3.90651602E+4,3.97145039E+4,
513.00,3.86439492E+4,3.91696875E+4,3.99876836E+4,
514.00,3.98221016E+4,3.94565039E+4,3.98487031E+4,
515.00,3.95196602E+4,3.98795586E+4,3.98198164E+4,
516.00,3.99650820E+4,4.04754453E+4,4.07050820E+4,
517.00,3.98455703E+4,4.05022148E+4,4.10710898E+4,
518.00,4.08419023E+4,4.12561406E+4,4.14811172E+4,
519.00,4.07383672E+4,4.06527227E+4,4.13446406E+4,
520.00,4.08012773E+4,4.10018438E+4,4.21561914E+4,
521.00,4.13775156E+4,4.14234102E+4,4.22202070E+4,
522.00,4.12651133E+4,4.15562852E+4,4.19121172E+4,
523.00,4.12942617E+4,4.16283086E+4,4.26113281E+4,
524.00,4.07014688E+4,4.25592344E+4,4.21710625E+4,
525.00,4.13606680E+4,4.24715625E+4,4.25182539E+4,
526.00,4.17164023E+4,4.20784258E+4,4.21737617E+4,
527.00,4.16522461E+4,4.26769961E+4,4.28764336E+4,
528.00,4.17610703E+4,4.22005156E+4,4.24393711E+4,
529.00,4.13993984E+4,4.13370195E+4,4.22418438E+4,
530.00,4.10933672E+4,4.15961797E+4,4.17699023E+4,
531.00,4.13595000E+4,4.11784336E+4,4.21954922E+4,
532.00,4.12326328E+4,4.12317305E+4,4.15882539E+4,
533.00,4.01192500E+4,4.07558359E+4,4.17807188E+4,
534.00,4.06950234E+4,4.05074844E+4,4.07098828E+4,
535.00,4.04218867E+4,4.03142461E+4,4.12315000E+4,
536.00,3.97527070E+4,4.02410508E+4,4.08053828E+4,
537.00,3.97003906E+4,4.02222773E+4,4.03106602E+4,
538.00,3.91524922E+4,3.92643945E+4,4.03688750E+4,
539.00,3.89309688E+4,3.88851602E+4,4.03993867E+4,
540.00,3.86752891E+4,3.92386758E+4,3.97715742E+4,
541.00,3.71759258E+4,3.88197070E+4,3.81347109E+4,
542.00,3.78551250E+4,3.83158945E+4,3.85490664E+4,
543.00,3.72478906E+4,3.74030156E+4,3.77858672E+4,
544.00,3.62904492E+4,3.64852148E+4,3.71387070E+4,
545.00,3.57576367E+4,3.67271758E+4,3.72872031E+4,
546.00,3.67203945E+4,3.58402656E+4,3.65424883E+4,
547.00,3.52354180E+4,3.51456523E+4,3.61933438E+4,
548.00,3.47293555E+4,3.47456016E+4,3.56773516E+4,
549.00,3.42646367E+4,3.47487773E+4,3.44440820E+4,
550.00,3.39720586E+4,3.35412773E+4,3.47450625E+4,
551.00,3.34637852E+4,3.32335820E+4,3.35881875E+4,
552.00,3.24717734E+4,3.30891484E+4,3.36403086E+4,
553.00,3.29442891E+4,3.25098906E+4,3.25943398E+4,
554.00,3.20301973E+4,3.16778848E+4,3.24546680E+4,
555.00,3.14514355E+4,3.12624336E+4,3.12530176E+4,
556.00,3.03688516E+4,3.04922188E+4,3.16791934E+4,
557.00,2.96438398E+4,2.99234668E+4,3.10357363E+4,
558.00,2.92966191E+4,2.92952891E+4,3.00421875E+4,
559.00,2.95093477E+4,2.91975566E+4,2.96728340E+4,
560.00,2.88691426E+4,2.82034219E+4,2.97066445E+4,
561.00,2.77381621E+4,2.86586758E+4,2.87668027E+4,
562.00,2.81587539E+4,2.73990098E+4,2.81031602E+4,
563.00,2.69194531E+4,2.71044180E+4,2.73560879E+4,
564.00,2.63132148E+4,2.65889277E+4,2.70003027E+4,
565.00,2.57081523E+4,2.58960938E+4,2.69683066E+4,
566.00,2.54860840E+4,2.57326680E+4,2.62725313E+4,
567.00,2.52214258E+4,2.51338066E+4,2.54087324E+4,
568.00,2.49532363E+4,2.52630000E+4,2.43402500E+4,
569.00,2.36163730E+4,2.44611523E+4,2.44298008E+4,
570.00,2.31594492E+4,2.34275586E+4,2.41133242E+4,
571.00,2.25785410E+4,2.29378398E+4,2.33565078E+4,
572.00,2.27159707E+4,2.23142832E+4,2.29146875E+4,
573.00,2.17356758E+4,2.24210273E+4,2.21519961E+4,
574.00,2.18922617E+4,2.08811641E+4,2.18708105E+4,
575.00,2.09311934E+4,2.15572227E+4,2.10964336E+4,
576.00,2.07776992E+4,2.10447090E+4,2.10812051E+4,
577.00,2.02595938E+4,2.09059492E+4,2.09323066E+4,
578.00,1.95988828E+4,2.01341504E+4,2.04350352E+4,
579.00,1.93302441E+4,1.91723789E+4,2.03628984E+4,
580.00,1.88732109E+4,1.97463301E+4,1.95047188E+4,
581.00,1.89823223E+4,1.88637969E+4,1.89537695E+4,
582.00,1.85192520E+4,1.87897402E+4,1.85932266E+4,
583.00,1.83507734E+4,1.82422891E+4,1.85124863E+4,
584.00,1.75576230E+4,1.77201289E+4,1.81242949E+4,
585.00,1.71319434E+4,1.70757070E+4,1.72530742E+4,
586.00,1.70765801E+4,1.64423223E+4,1.66133652E+4,
587.00,1.64779160E+4,1.70260371E+4,1.68184629E+4,
588.00,1.56913174E+4,1.63206436E+4,1.69130781E+4,
589.00,1.58991572E+4,1.58599805E+4,1.57827979E+4,
590.00,1.54707002E+4,1.54347715E+4,1.63054990E+4,
591.00,1.51998340E+4,1.57074043E+4,1.56907402E+4,
592.00,1.49084824E+4,1.51574492E+4,1.49176172E+4,
593.00,1.44137539E+4,1.46560947E+4,1.46390410E+4,
594.00,1.43166748E+4,1.36173945E+4,1.45418975E+4,
595.00,1.45687236E+4,1.36312002E+4,1.44696445E+4,
596.00,1.34995889E+4,1.37681777E+4,1.37270732E+4,
597.00,1.31882842E+4,1.35884189E+4,1.37821455E+4,
598.00,1.31551602E+4,1.28828115E+4,1.32083457E+4,
599.00,1.25251953E+4,1.30423008E+4,1.33064160E+4,
600.00,1.26249541E+4,1.23379951E+4,1.25440469E+4,
601.00,1.25102363E+4,1.20303115E+4,1.23386963E+4,
602.00,1.24628301E+4,1.26980762E+4,1.20364277E+4,
603.00,1.14795137E+4,1.20772549E+4,1.20109033E+4,
604.00,1.17433887E+4,1.12112373E+4,1.17618203E+4,
605.00,1.12991807E+4,1.11885020E+4,1.16289590E+4,
606.00,1.08185654E+4,1.11966533E+4,1.14010615E+4,
607.00,1.04031973E+4,1.08169570E+4,1.07107236E+4,
608.00,1.04612314E+4,1.07518193E+4,1.05137813E+4,
609.00,1.02768730E+4,1.06224805E+4,1.01089326E+4,
610.00,1.00047393E+4,1.02727617E+4,1.03616240E+4,
611.00,9.96564746E+3,9.97108398E+3,1.02581416E+4,
612.00,1.01929619E+4,1.01307744E+4,1.00839609E+4,
613.00,9.92079883E+3,9.54297461E+3,9.54383203E+3,
614.00,9.16441309E+3,9.18575977E+3,9.14501953E+3,
615.00,9.40205078E+3,9.48529980E+3,9.15389160E+3,
616.00,9.04366797E+3,8.92934473E+3,8.86933789E+3,
617.00,8.54292969E+3,8.54500684E+3,9.07489746E+3,
618.00,7.99395410E+3,8.52882324E+3,8.41375781E+3,
619.00,8.24531641E+3,8.21526074E+3,7.88295605E+3,
620.00,8.22399805E+3,7.92326172E+3,8.74828809E+3,
621.00,7.71164111E+3,7.84831152E+3,8.61229199E+3,
622.00,7.22570996E+3,7.94614795E+3,7.54408838E+3,
623.00,7.58345752E+3,7.08323389E+3,7.79029883E+3,
624.00,6.94944531E+3,7.51039014E+3,7.51805859E+3,
625.00,7.27233105E+3,7.79631689E+3,7.43594287E+3,
626.00,7.38262744E+3,6.91309473E+3,7.48474805E+3,
627.00,6.93438477E+3,6.89701660E+3,6.95990137E+3,
628.00,7.02701123E+3,6.74302197E+3,6.57012451E+3,
629.00,6.25413330E+3,6.63245117E+3,6.61963965E+3,
630.00,6.59273340E+3,6.35479199E+3,6.74152148E+3,
631.00,6.27116211E+3,6.94127783E+3,6.49682227E+3,
632.00,5.90370752E+3,6.23898584E+3,6.07957373E+3,
633.00,6.09431885E+3,6.12769580E+3,6.07586768E+3,
634.00,6.03619189E+3,6.03928271E+3,6.17022461E+3,
635.00,5.75927246E+3,5.36481445E+3,5.77802393E+3,
636.00,5.25852490E+3,5.27982471E+3,5.39128418E+3,
637.00,5.45031543E+3,5.69870898E+3,5.88208301E+3,
638.00,4.99882715E+3,5.34465869E+3,5.24680811E+3,
639.00,5.23845898E+3,4.52517578E+3,4.71163623E+3,
640.00,5.43167822E+3,4.72377490E+3,5.36540527E+3,
641.00,4.76191895E+3,4.62814404E+3,4.91739307E+3,
642.00,4.86670947E+3,4.67757520E+3,4.59477490E+3,
643.00,4.51865234E+3,4.47761768E+3,5.14207764E+3,
644.00,4.67989209E+3,4.13569531E+3,4.45492188E+3,
645.00,4.15968506E+3,4.32082129E+3,4.24987061E+3,
646.00,4.12903027E+3,3.99025171E+3,4.28256006E+3,
647.00,4.11047900E+3,4.30554150E+3,3.97230347E+3,
648.00,3.94376221E+3,4.07799902E+3,4.28403857E+3,
649.00,3.64810498E+3,4.26365381E+3,4.25425293E+3,
650.00,3.88473120E+3,3.98672388E+3,3.73887158E+3,
651.00,3.51823462E+3,3.73376831E+3,3.53178540E+3,
652.00,3.73116406E+3,3.70640942E+3,3.68030005E+3,
653.00,3.59880518E+3,3.30427856E+3,3.66635522E+3,
654.00,3.56096436E+3,3.58048193E+3,3.37758276E+3,
655.00,3.24388452E+3,3.11844629E+3,3.81491479E+3,
656.00,3.25158496E+3,3.20149731E+3,3.19295459E+3,
657.00,3.00456177E+3,3.04140991E+3,3.39182300E+3,
658.00,3.38442017E+3,3.17959912E+3,3.36542969E+3,
659.00,2.59919531E+3,3.16644678E+3,2.86859424E+3,
660.00,2.63914893E+3,3.21241162E+3,2.72348462E+3,
661.00,3.19961841E+3,2.77575073E+3,2.95349023E+3,
662.00,2.64818091E+3,2.59318799E+3,2.52817822E+3,
663.00,2.49795215E+3,2.49746460E+3,2.26668115E+3,
664.00,2.48236377E+3,2.76787378E+3,3.01014868E+3,
665.00,2.63778223E+3,2.45486475E+3,2.60115698E+3,
666.00,2.37887622E+3,2.45232861E+3,2.43993579E+3,
667.00,2.44256714E+3,2.25737524E+3,2.44185181E+3,
668.00,2.46995264E+3,2.30566406E+3,2.36088721E+3,
669.00,2.15074414E+3,2.27116309E+3,2.49865723E+3,
670.00,2.14030078E+3,2.31967090E+3,2.32553857E+3,
671.00,2.24507861E+3,2.23210718E+3,2.26907764E+3,
672.00,2.02023645E+3,1.75903687E+3,2.04699707E+3,
673.00,1.80226514E+3,2.08019922E+3,2.23312524E+3,
674.00,2.00962329E+3,2.05923657E+3,2.07158325E+3,
675.00,2.14379077E+3,2.44203687E+3,2.23388257E+3,
676.00,1.84051270E+3,1.97634753E+3,1.78058313E+3,
677.00,1.63899597E+3,1.85136243E+3,2.18312280E+3,
678.00,1.66896729E+3,1.87804883E+3,1.81280347E+3,
679.00,1.78894714E+3,1.53606421E+3,1.62657764E+3,
680.00,1.74014331E+3,1.72820239E+3,1.73840466E+3,
681.00,1.64514978E+3,1.68803601E+3,1.28825146E+3,
682.00,1.64258093E+3,1.32008716E+3,1.82859009E+3,
683.00,1.57409717E+3,1.57636743E+3,1.57076147E+3,
684.00,1.57099561E+3,1.74246252E+3,1.74882959E+3,
685.00,1.10620984E+3,1.45215295E+3,1.66570081E+3,
686.00,1.23444531E+3,1.26914221E+3,1.59396387E+3,
687.00,1.67778394E+3,1.24271082E+3,1.39371533E+3,
688.00,1.29314929E+3,1.54169385E+3,1.43902612E+3,
689.00,1.49235620E+3,1.48440662E+3,1.42075415E+3,
690.00,1.32913623E+3,9.65914612E+2,1.23890259E+3,
691.00,1.46791125E+3,1.44303088E+3,1.16613196E+3,
692.00,1.28946326E+3,1.10948950E+3,1.44030737E+3,
693.00,1.00179907E+3,1.39277234E+3,1.22819714E+3,
694.00,1.33625427E+3,1.66600830E+3,1.24338599E+3,
695.00,1.29421680E+3,1.08021094E+3,1.22309033E+3,
696.00,1.03558435E+3,1.18398743E+3,1.10971729E+3,
697.00,1.06014050E+3,1.10533423E+3,1.29188928E+3,
698.00,1.11567676E+3,1.17444055E+3,1.30375671E+3,
699.00,1.05199841E+3,1.32171423E+3,8.22110596E+2,
700.00,9.89304565E+2,1.02477100E+3,1.28055823E+3,
