# Supplementary material for: A pre-screening strategy to assess resected tumor margins by imaging cytoplasmic viscosity and hypoxia
Source: eLife. 2021 Oct 11;10:e70471. doi: 10.7554/eLife.70471 (PMC8553343; doi:10.7554/eLife.70471)
Supplement: Figure 1—source data 1. [file elife-70471-fig1-data1.zip › Figure 1-Source data/IBS224 in different pH/5.24.txt]

5.24-ALL

Labels,5,5,5,
420.00,6.38243256E+1,5.58714714E+1,3.51464043E+1,
421.00,5.32388000E+1,9.66316757E+1,5.53988953E+1,
422.00,7.73593903E+1,6.93809280E+1,8.77185059E+1,
423.00,9.32436905E+1,1.19941505E+2,1.01146423E+2,
424.00,1.23465523E+2,1.37789124E+2,1.15174561E+2,
425.00,6.44940796E+1,9.29354401E+1,7.68934937E+1,
426.00,8.86379929E+1,4.62733803E+1,8.07145233E+1,
427.00,1.04350853E+2,9.84896469E+1,9.08660965E+1,
428.00,9.20272675E+1,9.42700043E+1,9.44367676E+1,
429.00,8.97677307E+1,7.99147644E+1,8.60665207E+1,
430.00,9.56433792E+1,1.07950279E+2,9.18606339E+1,
431.00,7.57792816E+1,1.15853470E+2,8.58976974E+1,
432.00,9.37726135E+1,8.16954117E+1,8.18116684E+1,
433.00,9.15996780E+1,9.37263184E+1,1.29821976E+2,
434.00,1.57652771E+2,1.39531464E+2,9.39755096E+1,
435.00,1.07818626E+2,1.25733017E+2,1.24443588E+2,
436.00,1.23406792E+2,1.48844559E+2,1.22162048E+2,
437.00,1.27907181E+2,1.19871841E+2,1.41997986E+2,
438.00,1.43698059E+2,1.37390518E+2,1.45743423E+2,
439.00,1.66069397E+2,1.37161209E+2,1.70616776E+2,
440.00,2.00235825E+2,1.83824051E+2,1.60956558E+2,
441.00,1.66235443E+2,1.91932541E+2,1.43097366E+2,
442.00,1.62901764E+2,1.71674194E+2,2.27603989E+2,
443.00,2.33653900E+2,2.71747223E+2,2.66973785E+2,
444.00,2.48392456E+2,2.13558151E+2,2.56755371E+2,
445.00,3.03927551E+2,3.00871155E+2,3.17903229E+2,
446.00,3.05908936E+2,3.05601440E+2,3.17956818E+2,
447.00,2.76692719E+2,3.47970764E+2,3.18217194E+2,
448.00,3.64392029E+2,4.52211609E+2,3.72824615E+2,
449.00,4.24354126E+2,3.83328522E+2,3.85766998E+2,
450.00,4.38551544E+2,4.92430878E+2,4.38508545E+2,
451.00,5.93437622E+2,5.31346985E+2,4.97351227E+2,
452.00,6.70936218E+2,6.48952148E+2,6.49796875E+2,
453.00,7.74712036E+2,8.42696472E+2,7.25944214E+2,
454.00,8.83083801E+2,8.34479675E+2,8.78970947E+2,
455.00,9.25084106E+2,8.97664490E+2,8.85266663E+2,
456.00,8.56651978E+2,8.27556946E+2,8.59614685E+2,
457.00,1.00539264E+3,9.23980469E+2,9.67669617E+2,
458.00,1.13944836E+3,1.07865027E+3,1.00674030E+3,
459.00,1.24507947E+3,1.14673035E+3,1.24270532E+3,
460.00,1.37975330E+3,1.34320056E+3,1.26242188E+3,
461.00,1.46330176E+3,1.40290759E+3,1.41310779E+3,
462.00,1.55803137E+3,1.58802734E+3,1.60438635E+3,
463.00,1.60196497E+3,1.71177905E+3,1.68569788E+3,
464.00,1.78483594E+3,1.91825500E+3,1.66381714E+3,
465.00,1.92575293E+3,1.83470459E+3,1.85776184E+3,
466.00,1.98649292E+3,1.89175842E+3,1.92652808E+3,
467.00,2.08742773E+3,2.08455835E+3,1.93266113E+3,
468.00,2.12290601E+3,2.17254541E+3,2.19082300E+3,
469.00,2.21830176E+3,2.18758179E+3,2.13570605E+3,
470.00,2.25310107E+3,2.36155005E+3,2.29007104E+3,
471.00,2.49796582E+3,2.50446021E+3,2.50155713E+3,
472.00,2.61268726E+3,2.86282080E+3,2.55780542E+3,
473.00,2.98592725E+3,2.82985669E+3,2.71808862E+3,
474.00,2.99867505E+3,3.19361475E+3,3.02701660E+3,
475.00,3.27669458E+3,3.29396460E+3,3.22959399E+3,
476.00,3.44773242E+3,3.57756714E+3,3.45107275E+3,
477.00,3.77462695E+3,3.80993555E+3,3.68305103E+3,
478.00,3.96651733E+3,4.08753174E+3,3.72070361E+3,
479.00,4.26320898E+3,4.29751611E+3,4.13754492E+3,
480.00,4.63012207E+3,4.52621631E+3,4.26608691E+3,
481.00,4.75079639E+3,4.94194385E+3,4.51983740E+3,
482.00,5.08726367E+3,5.05717969E+3,4.77928613E+3,
483.00,5.33148047E+3,5.35519287E+3,5.24404004E+3,
484.00,5.60022119E+3,5.61729883E+3,5.75158350E+3,
485.00,6.04244580E+3,6.00576318E+3,5.77535010E+3,
486.00,6.22873486E+3,6.38871045E+3,5.95659277E+3,
487.00,6.50006494E+3,6.34366797E+3,6.34739600E+3,
488.00,7.01842676E+3,6.82498828E+3,6.51781201E+3,
489.00,7.31919385E+3,7.07202686E+3,6.99192236E+3,
490.00,7.50705078E+3,7.56226465E+3,7.48563477E+3,
491.00,7.86208984E+3,7.90243115E+3,7.83018750E+3,
492.00,8.04628564E+3,8.22445313E+3,7.97545459E+3,
493.00,8.63980664E+3,8.42287207E+3,8.31962598E+3,
494.00,8.74379395E+3,8.91082422E+3,8.68851660E+3,
495.00,9.22513770E+3,9.13460156E+3,9.13286816E+3,
496.00,9.64394629E+3,9.34694727E+3,9.33064648E+3,
497.00,9.71893359E+3,1.01384199E+4,9.56878613E+3,
498.00,1.01199912E+4,1.02104424E+4,9.66404785E+3,
499.00,1.05884824E+4,1.06991914E+4,1.04774375E+4,
500.00,1.06566279E+4,1.09904619E+4,1.05258750E+4,
501.00,1.14855449E+4,1.11761904E+4,1.11619590E+4,
502.00,1.14496826E+4,1.14308398E+4,1.14908574E+4,
503.00,1.20522725E+4,1.23556230E+4,1.14571641E+4,
504.00,1.24537139E+4,1.21170596E+4,1.21205889E+4,
505.00,1.26738057E+4,1.24897568E+4,1.22736826E+4,
506.00,1.26894746E+4,1.28027178E+4,1.24935332E+4,
507.00,1.33383418E+4,1.30412314E+4,1.25762598E+4,
508.00,1.36396758E+4,1.33946465E+4,1.28553789E+4,
509.00,1.40416992E+4,1.38387666E+4,1.34827178E+4,
510.00,1.42283623E+4,1.42108662E+4,1.34608652E+4,
511.00,1.43872842E+4,1.43830439E+4,1.41122822E+4,
512.00,1.45586641E+4,1.45310010E+4,1.42758223E+4,
513.00,1.52020957E+4,1.46953564E+4,1.44554238E+4,
514.00,1.45375596E+4,1.51879043E+4,1.43899541E+4,
515.00,1.53688447E+4,1.52170859E+4,1.45322529E+4,
516.00,1.58641602E+4,1.55397939E+4,1.50035693E+4,
517.00,1.55055830E+4,1.56598496E+4,1.48991328E+4,
518.00,1.60552490E+4,1.54717695E+4,1.52708643E+4,
519.00,1.62182529E+4,1.58087207E+4,1.55624326E+4,
520.00,1.62599541E+4,1.62035010E+4,1.53269492E+4,
521.00,1.66647305E+4,1.60888193E+4,1.59648125E+4,
522.00,1.61420215E+4,1.67283359E+4,1.60066650E+4,
523.00,1.63817285E+4,1.62074219E+4,1.64086055E+4,
524.00,1.63930156E+4,1.68647852E+4,1.65110254E+4,
525.00,1.68722500E+4,1.63644346E+4,1.64678555E+4,
526.00,1.68669316E+4,1.66569102E+4,1.66441523E+4,
527.00,1.70367695E+4,1.65394414E+4,1.63903594E+4,
528.00,1.69571719E+4,1.70241504E+4,1.68619883E+4,
529.00,1.69478613E+4,1.63922988E+4,1.60804063E+4,
530.00,1.65244160E+4,1.66253711E+4,1.61795996E+4,
531.00,1.67769238E+4,1.69350781E+4,1.64762715E+4,
532.00,1.69701309E+4,1.71548008E+4,1.65928418E+4,
533.00,1.68816934E+4,1.68656758E+4,1.68218047E+4,
534.00,1.71605566E+4,1.69161777E+4,1.64225449E+4,
535.00,1.67644902E+4,1.68927813E+4,1.62426201E+4,
536.00,1.70373691E+4,1.64628340E+4,1.63542803E+4,
537.00,1.66034355E+4,1.69285703E+4,1.68688828E+4,
538.00,1.66180898E+4,1.65115039E+4,1.65632656E+4,
539.00,1.69207773E+4,1.69077695E+4,1.61104453E+4,
540.00,1.69968496E+4,1.65464453E+4,1.61347656E+4,
541.00,1.64738281E+4,1.62262607E+4,1.60205244E+4,
542.00,1.66936309E+4,1.63673311E+4,1.59941484E+4,
543.00,1.68029883E+4,1.60804756E+4,1.61926631E+4,
544.00,1.60554746E+4,1.61099570E+4,1.60257578E+4,
545.00,1.62536670E+4,1.62500098E+4,1.60251123E+4,
546.00,1.62772461E+4,1.63891602E+4,1.61817432E+4,
547.00,1.66342090E+4,1.61101455E+4,1.57547148E+4,
548.00,1.63095928E+4,1.56292393E+4,1.61675234E+4,
549.00,1.60398535E+4,1.57738633E+4,1.51803857E+4,
550.00,1.60672705E+4,1.60222100E+4,1.56713564E+4,
551.00,1.57334150E+4,1.61557539E+4,1.59061465E+4,
552.00,1.59427891E+4,1.58028877E+4,1.52211768E+4,
553.00,1.56508125E+4,1.55163135E+4,1.52816357E+4,
554.00,1.57517471E+4,1.49622910E+4,1.51127461E+4,
555.00,1.51875625E+4,1.61509863E+4,1.50190908E+4,
556.00,1.49062568E+4,1.53219658E+4,1.45457061E+4,
557.00,1.51361553E+4,1.53567207E+4,1.54336484E+4,
558.00,1.51672275E+4,1.49989463E+4,1.48786279E+4,
559.00,1.48965967E+4,1.55010146E+4,1.49810215E+4,
560.00,1.54690566E+4,1.50297012E+4,1.49152510E+4,
561.00,1.53387617E+4,1.49754785E+4,1.46470986E+4,
562.00,1.50815566E+4,1.52859434E+4,1.48882324E+4,
563.00,1.50315908E+4,1.46834834E+4,1.45495254E+4,
564.00,1.48926367E+4,1.52443262E+4,1.48762373E+4,
565.00,1.47214521E+4,1.52656807E+4,1.47846162E+4,
566.00,1.46839199E+4,1.49246309E+4,1.43090020E+4,
567.00,1.48957041E+4,1.47687119E+4,1.43943770E+4,
568.00,1.51599482E+4,1.48126602E+4,1.44844395E+4,
569.00,1.51601201E+4,1.49576396E+4,1.43350410E+4,
570.00,1.44992285E+4,1.45516875E+4,1.44568154E+4,
571.00,1.50416523E+4,1.48169297E+4,1.41729775E+4,
572.00,1.49195127E+4,1.49085186E+4,1.47177881E+4,
573.00,1.52149434E+4,1.47599111E+4,1.46114365E+4,
574.00,1.48611338E+4,1.48487822E+4,1.43833271E+4,
575.00,1.46368740E+4,1.46391934E+4,1.38368027E+4,
576.00,1.49412910E+4,1.50777764E+4,1.48416016E+4,
577.00,1.48041787E+4,1.51987617E+4,1.47119814E+4,
578.00,1.50301055E+4,1.45646074E+4,1.47610020E+4,
579.00,1.48540771E+4,1.45630322E+4,1.48302822E+4,
580.00,1.51092510E+4,1.52747793E+4,1.45419688E+4,
581.00,1.48041895E+4,1.49898828E+4,1.47253584E+4,
582.00,1.48632061E+4,1.51691035E+4,1.43749912E+4,
583.00,1.47705195E+4,1.51568516E+4,1.47539297E+4,
584.00,1.53022236E+4,1.52478457E+4,1.45941895E+4,
585.00,1.44460205E+4,1.49640459E+4,1.46355957E+4,
586.00,1.50394883E+4,1.50934756E+4,1.44906055E+4,
587.00,1.50330371E+4,1.50839063E+4,1.45947275E+4,
588.00,1.48474551E+4,1.51596709E+4,1.42400664E+4,
589.00,1.52397266E+4,1.51075703E+4,1.46229980E+4,
590.00,1.49423496E+4,1.42644941E+4,1.43866660E+4,
591.00,1.48506602E+4,1.50215957E+4,1.41291182E+4,
592.00,1.52560635E+4,1.48518105E+4,1.45733691E+4,
593.00,1.43314121E+4,1.45993584E+4,1.51466162E+4,
594.00,1.44727510E+4,1.51760889E+4,1.49935195E+4,
595.00,1.51776396E+4,1.51137842E+4,1.53207393E+4,
596.00,1.52949365E+4,1.48321396E+4,1.45145654E+4,
597.00,1.45547393E+4,1.46408389E+4,1.46266318E+4,
598.00,1.52173682E+4,1.48931318E+4,1.45301270E+4,
599.00,1.52333066E+4,1.43534180E+4,1.49722500E+4,
600.00,1.46922393E+4,1.46953818E+4,1.46745313E+4,
601.00,1.44035674E+4,1.47399795E+4,1.45778311E+4,
602.00,1.42539404E+4,1.48507754E+4,1.45477090E+4,
603.00,1.46465605E+4,1.46794482E+4,1.41194150E+4,
604.00,1.42915146E+4,1.48402783E+4,1.43594746E+4,
605.00,1.45093975E+4,1.44340322E+4,1.38780947E+4,
606.00,1.47618213E+4,1.40515762E+4,1.34319805E+4,
607.00,1.39889355E+4,1.46879990E+4,1.40473643E+4,
608.00,1.39576250E+4,1.41639219E+4,1.46358027E+4,
609.00,1.33412158E+4,1.35163486E+4,1.33231182E+4,
610.00,1.34291475E+4,1.41834678E+4,1.37993213E+4,
611.00,1.35669355E+4,1.38928945E+4,1.34841650E+4,
612.00,1.41489404E+4,1.38158438E+4,1.33105234E+4,
613.00,1.38793701E+4,1.37307393E+4,1.35198594E+4,
614.00,1.40825146E+4,1.37312158E+4,1.34611172E+4,
615.00,1.34603379E+4,1.37745615E+4,1.29208193E+4,
616.00,1.27911465E+4,1.31132852E+4,1.33697031E+4,
617.00,1.30803574E+4,1.34643799E+4,1.29697910E+4,
618.00,1.27828721E+4,1.32750615E+4,1.26064141E+4,
619.00,1.28422939E+4,1.30093418E+4,1.23764365E+4,
620.00,1.30203057E+4,1.30747422E+4,1.20847520E+4,
621.00,1.23541016E+4,1.19287646E+4,1.21740127E+4,
622.00,1.21842119E+4,1.23191387E+4,1.18631396E+4,
623.00,1.20491328E+4,1.19373477E+4,1.19704014E+4,
624.00,1.21314707E+4,1.14854971E+4,1.17760303E+4,
625.00,1.16273389E+4,1.14976660E+4,1.19038213E+4,
626.00,1.11184873E+4,1.19958672E+4,1.18332529E+4,
627.00,1.13278887E+4,1.17442539E+4,1.09489053E+4,
628.00,1.13557744E+4,1.14224287E+4,1.10133047E+4,
629.00,1.09418662E+4,1.14168438E+4,1.11498047E+4,
630.00,1.03084238E+4,1.11568115E+4,1.03755244E+4,
631.00,1.06607129E+4,1.11310596E+4,1.07180938E+4,
632.00,1.08241289E+4,1.05462754E+4,1.04937383E+4,
633.00,1.04500996E+4,1.02844141E+4,1.04768955E+4,
634.00,9.91284180E+3,1.06898623E+4,9.89596582E+3,
635.00,9.45729980E+3,9.98983398E+3,9.98563184E+3,
636.00,9.65563281E+3,1.00276787E+4,9.08622559E+3,
637.00,9.42532422E+3,1.01325586E+4,9.07735156E+3,
638.00,8.89806152E+3,9.10196777E+3,9.60236035E+3,
639.00,8.50938281E+3,9.38710938E+3,8.79537793E+3,
640.00,9.01559375E+3,9.06101563E+3,8.11758203E+3,
641.00,8.99278711E+3,9.12044238E+3,8.38373047E+3,
642.00,8.60015625E+3,8.42944922E+3,8.44887598E+3,
643.00,8.26602930E+3,8.03065869E+3,8.34143945E+3,
644.00,7.86995752E+3,8.63470703E+3,8.29290332E+3,
645.00,8.23790137E+3,7.76864111E+3,7.90490088E+3,
646.00,7.67829199E+3,7.90003271E+3,7.45304492E+3,
647.00,7.49979199E+3,8.12694043E+3,7.21761279E+3,
648.00,6.94356982E+3,7.42431982E+3,6.95510010E+3,
649.00,6.87572607E+3,7.46374365E+3,7.42181494E+3,
650.00,6.47099658E+3,7.31486768E+3,7.24769775E+3,
651.00,6.86820654E+3,7.68716553E+3,6.87032373E+3,
652.00,6.36224854E+3,6.74383594E+3,6.51412354E+3,
653.00,6.44378613E+3,6.97700439E+3,6.30697510E+3,
654.00,6.17548096E+3,7.04854688E+3,6.54565332E+3,
655.00,6.22160498E+3,6.46879053E+3,5.87114502E+3,
656.00,5.85184229E+3,6.44158838E+3,5.90563574E+3,
657.00,6.45083203E+3,6.38611621E+3,5.84178662E+3,
658.00,5.73677051E+3,5.90787744E+3,6.30854150E+3,
659.00,5.65564453E+3,5.61884863E+3,5.39196631E+3,
660.00,5.28569873E+3,6.49050195E+3,5.19826660E+3,
661.00,5.36796240E+3,5.06257031E+3,5.48103320E+3,
662.00,5.67432715E+3,5.87541650E+3,5.29951221E+3,
663.00,4.76375391E+3,5.08086719E+3,5.20976807E+3,
664.00,5.32764258E+3,5.06299512E+3,4.92059033E+3,
665.00,5.03340332E+3,4.83231738E+3,5.27832178E+3,
666.00,4.95315283E+3,4.37631201E+3,4.85959082E+3,
667.00,4.50016016E+3,4.96842822E+3,4.48437256E+3,
668.00,4.61277637E+3,4.79983105E+3,4.70581152E+3,
669.00,4.65005811E+3,4.66062207E+3,4.23187744E+3,
670.00,4.50199414E+3,4.43516992E+3,4.42973438E+3,
671.00,3.96175073E+3,4.25204297E+3,3.98692749E+3,
672.00,4.17859277E+3,4.47190771E+3,4.18468896E+3,
673.00,4.20959229E+3,4.10042139E+3,4.00368970E+3,
674.00,4.11551807E+3,4.11098145E+3,3.93156519E+3,
675.00,3.82135938E+3,4.11391650E+3,3.82479980E+3,
676.00,3.79964746E+3,4.24901904E+3,4.09432031E+3,
677.00,3.56381689E+3,3.62117871E+3,3.68859521E+3,
678.00,3.82288696E+3,4.03323877E+3,3.36085840E+3,
679.00,3.69772632E+3,3.53468701E+3,3.35871143E+3,
680.00,3.11949097E+3,3.62479224E+3,3.46139795E+3,
681.00,3.27065869E+3,3.58001953E+3,3.45847119E+3,
682.00,3.04385913E+3,3.62156738E+3,3.61041138E+3,
683.00,3.25988403E+3,3.08399292E+3,3.19640967E+3,
684.00,3.24766211E+3,3.36993945E+3,3.19608472E+3,
685.00,2.90437646E+3,2.98647974E+3,2.91404077E+3,
686.00,2.96235986E+3,2.59842505E+3,3.24640308E+3,
687.00,3.05885010E+3,3.03010791E+3,3.05255713E+3,
688.00,2.99790845E+3,2.61194824E+3,2.52021289E+3,
689.00,3.18438086E+3,2.86653027E+3,3.51853638E+3,
690.00,2.91936133E+3,2.83637329E+3,2.40933398E+3,
691.00,2.77735962E+3,2.81161743E+3,2.62685474E+3,
692.00,2.41991064E+3,2.62670752E+3,2.62999023E+3,
693.00,2.69712158E+3,2.47641724E+3,2.22142310E+3,
694.00,2.13354517E+3,2.67160889E+3,1.97322949E+3,
695.00,2.29211499E+3,2.66074341E+3,2.47227417E+3,
696.00,2.56185742E+3,2.20088525E+3,2.09703345E+3,
697.00,2.62738818E+3,2.38745142E+3,2.30687891E+3,
698.00,2.09124951E+3,2.13492773E+3,2.12546606E+3,
699.00,2.07994824E+3,2.63185938E+3,1.96319006E+3,
700.00,1.63591785E+3,2.07905396E+3,2.12243384E+3,
