# Supplementary material for: A pre-screening strategy to assess resected tumor margins by imaging cytoplasmic viscosity and hypoxia
Source: eLife. 2021 Oct 11;10:e70471. doi: 10.7554/eLife.70471 (PMC8553343; doi:10.7554/eLife.70471)
Supplement: Figure 1—source data 1. [file elife-70471-fig1-data1.zip › Figure 1-Source data/IBS224 in different pH/7.30.txt]

7.30-ALL

Labels,7,7,7,
420.00,6.34677086E+1,1.28427399E+2,9.41916122E+1,
421.00,1.01321739E+2,7.09389496E+1,9.55964355E+1,
422.00,1.18722382E+2,1.17359978E+2,7.87039642E+1,
423.00,1.88388687E+2,1.30366547E+2,1.49110458E+2,
424.00,1.83932724E+2,1.79899323E+2,1.75961212E+2,
425.00,1.17820885E+2,1.50154663E+2,1.22173332E+2,
426.00,1.50894043E+2,1.57455154E+2,1.68987595E+2,
427.00,1.44519455E+2,1.57122147E+2,1.37053787E+2,
428.00,1.59912094E+2,1.34565536E+2,1.36521317E+2,
429.00,1.85562729E+2,1.57837845E+2,1.71250870E+2,
430.00,1.69798080E+2,1.59937729E+2,1.63982300E+2,
431.00,1.67574905E+2,2.03549881E+2,1.92942078E+2,
432.00,2.08792740E+2,1.75779709E+2,2.14988342E+2,
433.00,2.22781006E+2,2.17271851E+2,2.40454697E+2,
434.00,2.84243652E+2,2.47604340E+2,2.46523987E+2,
435.00,2.79040375E+2,2.93185059E+2,2.72613922E+2,
436.00,2.89801575E+2,2.96024963E+2,2.67505219E+2,
437.00,3.46055664E+2,2.85134766E+2,3.07372925E+2,
438.00,3.55202606E+2,4.05155762E+2,4.00686920E+2,
439.00,4.58118866E+2,4.00767273E+2,4.12423309E+2,
440.00,5.37958435E+2,4.03333618E+2,3.76114136E+2,
441.00,5.48214539E+2,4.77613403E+2,4.52957489E+2,
442.00,5.69085815E+2,5.63231384E+2,5.40846436E+2,
443.00,6.60053528E+2,5.88023865E+2,6.38681335E+2,
444.00,6.20054199E+2,6.76185547E+2,6.83537476E+2,
445.00,7.21067078E+2,7.46500854E+2,8.41933228E+2,
446.00,8.22854797E+2,7.21574341E+2,7.74985352E+2,
447.00,9.58648376E+2,9.43633850E+2,8.88828369E+2,
448.00,1.17347498E+3,1.03278015E+3,1.05038611E+3,
449.00,1.17199768E+3,1.03156824E+3,1.16239636E+3,
450.00,1.28067224E+3,1.29861377E+3,1.23650867E+3,
451.00,1.37046814E+3,1.43163586E+3,1.41470190E+3,
452.00,1.72539880E+3,1.77220886E+3,1.73243860E+3,
453.00,2.13672388E+3,1.86729468E+3,2.02873901E+3,
454.00,2.13929688E+3,2.07788281E+3,2.11944800E+3,
455.00,2.31763599E+3,2.14612769E+3,2.51125342E+3,
456.00,2.40736182E+3,2.37251099E+3,2.42281787E+3,
457.00,2.63563208E+3,2.50225854E+3,2.66044116E+3,
458.00,3.03620410E+3,2.95708301E+3,2.98737427E+3,
459.00,3.33125269E+3,3.23501196E+3,3.18027539E+3,
460.00,3.55227441E+3,3.63115112E+3,3.63516187E+3,
461.00,3.98980591E+3,3.82222095E+3,4.05272974E+3,
462.00,4.35801465E+3,4.09484473E+3,4.35786279E+3,
463.00,4.62029053E+3,4.54016357E+3,4.68886133E+3,
464.00,5.03810693E+3,4.92722852E+3,4.88682520E+3,
465.00,5.28003271E+3,5.20216162E+3,5.25114209E+3,
466.00,5.65444385E+3,5.44883740E+3,5.73658301E+3,
467.00,6.03993311E+3,5.83209033E+3,5.99730469E+3,
468.00,6.28929688E+3,6.11694775E+3,6.51556299E+3,
469.00,6.69692578E+3,6.45314648E+3,6.54516357E+3,
470.00,7.28339111E+3,6.97924512E+3,7.50595166E+3,
471.00,7.62329639E+3,7.48333350E+3,7.74027637E+3,
472.00,8.16606348E+3,7.97111914E+3,8.37989941E+3,
473.00,8.76831250E+3,8.50709277E+3,9.14947949E+3,
474.00,9.47804004E+3,9.09203125E+3,9.34566895E+3,
475.00,1.02156074E+4,9.92107520E+3,1.00531387E+4,
476.00,1.03286924E+4,1.03529473E+4,1.05191504E+4,
477.00,1.11989746E+4,1.13687715E+4,1.12109600E+4,
478.00,1.17274912E+4,1.16729932E+4,1.23873379E+4,
479.00,1.26861670E+4,1.24510254E+4,1.26432832E+4,
480.00,1.33272598E+4,1.30797793E+4,1.35552734E+4,
481.00,1.42383799E+4,1.40560547E+4,1.41504209E+4,
482.00,1.48438545E+4,1.48751348E+4,1.50755439E+4,
483.00,1.55631699E+4,1.53539063E+4,1.55474209E+4,
484.00,1.63171172E+4,1.64667559E+4,1.64182734E+4,
485.00,1.73519063E+4,1.69559922E+4,1.70974316E+4,
486.00,1.80326660E+4,1.78032480E+4,1.77944941E+4,
487.00,1.90568613E+4,1.86253672E+4,1.90401641E+4,
488.00,1.96870586E+4,1.94186367E+4,1.97649375E+4,
489.00,2.05325430E+4,2.04014668E+4,2.05958438E+4,
490.00,2.17596777E+4,2.13330000E+4,2.12451777E+4,
491.00,2.27251855E+4,2.18379355E+4,2.23064570E+4,
492.00,2.34397344E+4,2.28878223E+4,2.25569629E+4,
493.00,2.39658203E+4,2.39253633E+4,2.43800195E+4,
494.00,2.52126934E+4,2.48246211E+4,2.48873066E+4,
495.00,2.55634238E+4,2.55755723E+4,2.57651133E+4,
496.00,2.67772051E+4,2.66115762E+4,2.60858906E+4,
497.00,2.74621133E+4,2.69758828E+4,2.66306953E+4,
498.00,2.83485547E+4,2.78605898E+4,2.85081973E+4,
499.00,2.86754961E+4,2.88618965E+4,2.90842539E+4,
500.00,2.96668770E+4,2.97284277E+4,2.96726016E+4,
501.00,3.07087070E+4,3.08023379E+4,3.07047715E+4,
502.00,3.17242910E+4,3.09354355E+4,3.15938379E+4,
503.00,3.21099766E+4,3.24087227E+4,3.12913516E+4,
504.00,3.31645664E+4,3.24940762E+4,3.27747344E+4,
505.00,3.36721875E+4,3.33562383E+4,3.32638672E+4,
506.00,3.46833008E+4,3.40626953E+4,3.40627539E+4,
507.00,3.49730195E+4,3.46578438E+4,3.46220469E+4,
508.00,3.53414219E+4,3.50440547E+4,3.52068633E+4,
509.00,3.62703242E+4,3.60884570E+4,3.61965820E+4,
510.00,3.67038281E+4,3.61614258E+4,3.61378750E+4,
511.00,3.72053438E+4,3.63245586E+4,3.67188672E+4,
512.00,3.75611484E+4,3.76459531E+4,3.70786523E+4,
513.00,3.82850234E+4,3.82993516E+4,3.75119805E+4,
514.00,3.79620156E+4,3.81323828E+4,3.84970664E+4,
515.00,3.95316484E+4,3.80069492E+4,3.82223633E+4,
516.00,3.94089727E+4,3.87737930E+4,3.82048359E+4,
517.00,3.97216602E+4,3.87571719E+4,3.91951797E+4,
518.00,3.95025977E+4,3.92561836E+4,3.95175898E+4,
519.00,4.02570625E+4,3.95062266E+4,3.97888984E+4,
520.00,4.06633008E+4,4.05302773E+4,3.99179883E+4,
521.00,4.12280039E+4,4.02842695E+4,4.07545703E+4,
522.00,4.07397500E+4,4.01077031E+4,4.02579336E+4,
523.00,4.10334297E+4,4.01883320E+4,4.02494727E+4,
524.00,4.08201914E+4,3.99121797E+4,4.02848867E+4,
525.00,4.08623789E+4,4.06945781E+4,4.06998789E+4,
526.00,4.13559180E+4,4.01840156E+4,4.01963633E+4,
527.00,4.10368477E+4,4.00314414E+4,4.04709922E+4,
528.00,4.09556797E+4,4.07368008E+4,4.02227109E+4,
529.00,4.12302383E+4,4.09037031E+4,4.02205898E+4,
530.00,4.13090078E+4,3.98911758E+4,4.00927031E+4,
531.00,4.10184375E+4,4.01681250E+4,4.06408516E+4,
532.00,4.04539023E+4,3.92496250E+4,4.01123711E+4,
533.00,4.04960703E+4,3.98547813E+4,3.95186758E+4,
534.00,4.02203008E+4,3.99669844E+4,3.96675781E+4,
535.00,3.97476367E+4,3.94380781E+4,3.93559492E+4,
536.00,3.96420938E+4,3.94357617E+4,3.89858594E+4,
537.00,3.91059453E+4,3.87818086E+4,3.83424688E+4,
538.00,3.95421523E+4,3.93102695E+4,3.83408477E+4,
539.00,3.92663242E+4,3.76104727E+4,3.82397344E+4,
540.00,3.85727188E+4,3.82362852E+4,3.80010781E+4,
541.00,3.70130195E+4,3.71016836E+4,3.68323828E+4,
542.00,3.76344766E+4,3.64196719E+4,3.65719844E+4,
543.00,3.71269375E+4,3.67842930E+4,3.65238008E+4,
544.00,3.70562227E+4,3.59729297E+4,3.60534883E+4,
545.00,3.56499570E+4,3.56883828E+4,3.54915547E+4,
546.00,3.52785898E+4,3.50635195E+4,3.49298945E+4,
547.00,3.49362109E+4,3.48665664E+4,3.48740273E+4,
548.00,3.46065352E+4,3.45093828E+4,3.39974883E+4,
549.00,3.37149570E+4,3.36904180E+4,3.33389414E+4,
550.00,3.37439648E+4,3.29870781E+4,3.32455039E+4,
551.00,3.27162031E+4,3.26626621E+4,3.27543867E+4,
552.00,3.21861191E+4,3.21860762E+4,3.19709316E+4,
553.00,3.25617578E+4,3.17061055E+4,3.11733066E+4,
554.00,3.15452949E+4,3.06760039E+4,3.11891055E+4,
555.00,3.15266523E+4,3.14978652E+4,2.99976191E+4,
556.00,3.01618301E+4,2.99751152E+4,3.04881426E+4,
557.00,2.97532559E+4,2.98012363E+4,2.94897383E+4,
558.00,2.99668750E+4,2.94980117E+4,2.92174961E+4,
559.00,2.96380020E+4,2.89605273E+4,2.85111855E+4,
560.00,2.87042559E+4,2.79737129E+4,2.80987070E+4,
561.00,2.80833066E+4,2.82037949E+4,2.73340195E+4,
562.00,2.79211016E+4,2.75775215E+4,2.70979121E+4,
563.00,2.67831777E+4,2.68456055E+4,2.69320527E+4,
564.00,2.63570801E+4,2.63967559E+4,2.56765371E+4,
565.00,2.61566914E+4,2.58811270E+4,2.54519668E+4,
566.00,2.52139102E+4,2.52741875E+4,2.50027031E+4,
567.00,2.51856680E+4,2.51329375E+4,2.44860820E+4,
568.00,2.45406445E+4,2.41841738E+4,2.39430430E+4,
569.00,2.46299805E+4,2.41469141E+4,2.36854160E+4,
570.00,2.31262578E+4,2.32818125E+4,2.32831797E+4,
571.00,2.30584922E+4,2.25678242E+4,2.25390059E+4,
572.00,2.27479844E+4,2.21974043E+4,2.27085918E+4,
573.00,2.21191895E+4,2.20334785E+4,2.18829043E+4,
574.00,2.15292930E+4,2.17452813E+4,2.17972754E+4,
575.00,2.22126719E+4,2.12585957E+4,2.07931523E+4,
576.00,2.14668828E+4,2.07979082E+4,2.06107598E+4,
577.00,2.06799219E+4,2.02008965E+4,2.09033105E+4,
578.00,2.03651895E+4,1.99459238E+4,2.01573398E+4,
579.00,1.96788301E+4,1.94458105E+4,1.95171016E+4,
580.00,1.93017344E+4,1.94848672E+4,1.87337969E+4,
581.00,1.89839043E+4,1.92705977E+4,1.90894023E+4,
582.00,1.86370039E+4,1.86335742E+4,1.79774141E+4,
583.00,1.87274375E+4,1.79496113E+4,1.78266035E+4,
584.00,1.82011270E+4,1.80577363E+4,1.74901074E+4,
585.00,1.75414902E+4,1.69483535E+4,1.72117207E+4,
586.00,1.69774121E+4,1.71163516E+4,1.74923945E+4,
587.00,1.66660352E+4,1.64971738E+4,1.63670957E+4,
588.00,1.64340352E+4,1.64754922E+4,1.59605205E+4,
589.00,1.60971816E+4,1.63126611E+4,1.60866787E+4,
590.00,1.55561475E+4,1.52536143E+4,1.56232773E+4,
591.00,1.53840674E+4,1.60712520E+4,1.54716016E+4,
592.00,1.51607061E+4,1.47878691E+4,1.48950898E+4,
593.00,1.47866309E+4,1.49743066E+4,1.40293867E+4,
594.00,1.45662266E+4,1.42013516E+4,1.42832998E+4,
595.00,1.45343086E+4,1.41092207E+4,1.45078486E+4,
596.00,1.47042148E+4,1.43698057E+4,1.38603877E+4,
597.00,1.40523066E+4,1.34701357E+4,1.39580576E+4,
598.00,1.36225918E+4,1.31217676E+4,1.32730586E+4,
599.00,1.34310068E+4,1.32639805E+4,1.26741924E+4,
600.00,1.31453418E+4,1.28063018E+4,1.29048799E+4,
601.00,1.28037051E+4,1.26139355E+4,1.21696963E+4,
602.00,1.23890732E+4,1.23569756E+4,1.25660732E+4,
603.00,1.22518330E+4,1.24103809E+4,1.17116553E+4,
604.00,1.17027822E+4,1.22150732E+4,1.15765967E+4,
605.00,1.13309463E+4,1.17277617E+4,1.17303457E+4,
606.00,1.17925371E+4,1.16615645E+4,1.19172295E+4,
607.00,1.11401367E+4,1.08440566E+4,1.12895361E+4,
608.00,1.14619414E+4,1.08919775E+4,1.10777148E+4,
609.00,1.14684521E+4,1.05414424E+4,1.06515518E+4,
610.00,1.04545264E+4,1.06532725E+4,1.07874248E+4,
611.00,1.09482021E+4,9.92480859E+3,1.03643721E+4,
612.00,1.03511045E+4,1.02372832E+4,1.04645986E+4,
613.00,9.84638379E+3,9.70253809E+3,9.58557715E+3,
614.00,9.71622656E+3,9.50609082E+3,9.63990918E+3,
615.00,9.64201758E+3,9.27154590E+3,9.14137012E+3,
616.00,9.19558496E+3,8.99212012E+3,8.89604590E+3,
617.00,9.13692383E+3,8.75713574E+3,9.01355371E+3,
618.00,8.89662402E+3,8.66589551E+3,8.58670703E+3,
619.00,8.69053809E+3,8.53659375E+3,8.56685059E+3,
620.00,8.69670996E+3,8.36094141E+3,8.53085938E+3,
621.00,8.34285059E+3,8.31813379E+3,7.99515918E+3,
622.00,7.59968311E+3,8.02885107E+3,8.40358887E+3,
623.00,7.93691504E+3,7.92784521E+3,8.19911816E+3,
624.00,7.84939648E+3,7.69507764E+3,7.47271777E+3,
625.00,7.75778467E+3,7.84607129E+3,7.52533838E+3,
626.00,7.55237598E+3,7.34058936E+3,7.19035400E+3,
627.00,6.70735059E+3,7.21168164E+3,6.81009961E+3,
628.00,6.75400586E+3,7.62751318E+3,6.97621338E+3,
629.00,7.17249414E+3,6.93598389E+3,7.20836133E+3,
630.00,6.62501709E+3,6.59436523E+3,6.64167236E+3,
631.00,6.85513574E+3,6.05569141E+3,6.74231641E+3,
632.00,6.08610156E+3,6.35591064E+3,6.61975732E+3,
633.00,6.17797510E+3,6.46712354E+3,6.12461865E+3,
634.00,6.47062842E+3,6.11129297E+3,6.02605762E+3,
635.00,5.98993945E+3,5.88541895E+3,6.14782617E+3,
636.00,5.87815039E+3,5.34209766E+3,5.60754883E+3,
637.00,5.89259766E+3,5.90993115E+3,5.81668115E+3,
638.00,5.64115430E+3,5.38587354E+3,5.22843652E+3,
639.00,5.42649902E+3,5.34889355E+3,5.56672168E+3,
640.00,5.17027832E+3,5.02689404E+3,5.17227832E+3,
641.00,5.46760645E+3,5.01646924E+3,4.61685205E+3,
642.00,4.85909766E+3,4.95097461E+3,4.71515234E+3,
643.00,4.70750000E+3,5.25943262E+3,4.59544775E+3,
644.00,4.97741064E+3,4.60281445E+3,4.44635254E+3,
645.00,4.76112158E+3,4.61163965E+3,4.47217529E+3,
646.00,4.98971973E+3,4.67073096E+3,4.33781250E+3,
647.00,4.77907129E+3,4.29733008E+3,4.49985303E+3,
648.00,4.09448828E+3,3.75677148E+3,4.39555127E+3,
649.00,3.96636914E+3,4.29871973E+3,4.45587354E+3,
650.00,4.29845605E+3,4.26379199E+3,4.28255176E+3,
651.00,3.98989697E+3,4.09868994E+3,3.77539429E+3,
652.00,3.75535254E+3,3.40164502E+3,3.62340356E+3,
653.00,3.56275024E+3,3.83195996E+3,3.44420532E+3,
654.00,3.68024121E+3,3.69327563E+3,3.54846045E+3,
655.00,3.50547485E+3,3.19740674E+3,3.50064258E+3,
656.00,3.77605933E+3,3.22405371E+3,3.47363452E+3,
657.00,3.39245923E+3,2.92126587E+3,3.46179419E+3,
658.00,3.17898560E+3,3.25414014E+3,3.50775708E+3,
659.00,3.38764136E+3,2.84982080E+3,2.95009497E+3,
660.00,2.79358911E+3,3.10575635E+3,2.71189844E+3,
661.00,3.24189526E+3,2.84636938E+3,2.79247119E+3,
662.00,2.66081860E+3,2.89872583E+3,2.81081738E+3,
663.00,2.89873950E+3,2.88921265E+3,2.56114575E+3,
664.00,3.21972827E+3,2.63329541E+3,2.31566162E+3,
665.00,3.26969702E+3,2.38787793E+3,2.88285913E+3,
666.00,2.49512402E+3,2.36178711E+3,2.97626904E+3,
667.00,2.59341284E+3,2.38617676E+3,2.44792529E+3,
668.00,2.53192212E+3,2.27279639E+3,2.61669653E+3,
669.00,2.57193506E+3,2.35870093E+3,2.74492334E+3,
670.00,2.66494312E+3,2.38542017E+3,2.44620874E+3,
671.00,2.43167090E+3,2.41684692E+3,2.42902441E+3,
672.00,2.38113867E+3,1.95029419E+3,2.08513135E+3,
673.00,2.47440698E+3,2.16792871E+3,2.25511597E+3,
674.00,2.15482617E+3,2.03687476E+3,2.11121313E+3,
675.00,2.54797339E+3,2.41835596E+3,2.09239771E+3,
676.00,2.15440479E+3,2.17854175E+3,2.05172583E+3,
677.00,1.77684021E+3,1.94733923E+3,1.99863367E+3,
678.00,1.91372742E+3,1.95642969E+3,1.84599487E+3,
679.00,1.83308728E+3,2.09531250E+3,1.89419873E+3,
680.00,1.76549451E+3,1.91758118E+3,1.77754211E+3,
681.00,1.77748120E+3,1.94398682E+3,1.73509241E+3,
682.00,1.58286426E+3,1.73108508E+3,2.15881763E+3,
683.00,1.79323242E+3,1.27728870E+3,1.87903149E+3,
684.00,1.77429810E+3,1.57628503E+3,1.80970862E+3,
685.00,1.57632568E+3,1.59522278E+3,1.54359778E+3,
686.00,1.74094189E+3,1.55512036E+3,1.78526306E+3,
687.00,1.36732068E+3,1.36573315E+3,1.73076782E+3,
688.00,1.30070447E+3,1.46290515E+3,1.51397314E+3,
689.00,1.26229163E+3,1.56336670E+3,1.35636060E+3,
690.00,1.20428369E+3,1.49617102E+3,1.61318335E+3,
691.00,1.52736096E+3,1.40253052E+3,1.42194592E+3,
692.00,1.37058154E+3,1.12179797E+3,1.29682739E+3,
693.00,1.45860168E+3,1.33026672E+3,1.13557434E+3,
694.00,1.22146643E+3,1.31032532E+3,1.36166248E+3,
695.00,1.14498767E+3,1.45543689E+3,1.65206592E+3,
696.00,1.25863220E+3,1.34352954E+3,1.21040417E+3,
697.00,1.54442542E+3,1.19337476E+3,1.16486292E+3,
698.00,1.33510229E+3,1.26261157E+3,1.07301404E+3,
699.00,1.22015552E+3,1.04400232E+3,1.22119470E+3,
700.00,1.23742920E+3,1.32692969E+3,9.83370178E+2,
