# Supplementary material for: A pre-screening strategy to assess resected tumor margins by imaging cytoplasmic viscosity and hypoxia
Source: eLife. 2021 Oct 11;10:e70471. doi: 10.7554/eLife.70471 (PMC8553343; doi:10.7554/eLife.70471)
Supplement: Figure 1—source data 1. [file elife-70471-fig1-data1.zip › Figure 1-Source data/IBS224 in different pH/6.68.txt]

6.68-ALL

Labels,6,6,6,
420.00,1.15799110E+2,9.71384811E+1,9.55591660E+1,
421.00,1.29642166E+2,1.23477829E+2,8.87148666E+1,
422.00,1.11828026E+2,1.20686340E+2,1.35291046E+2,
423.00,1.51649261E+2,1.93544113E+2,1.51061615E+2,
424.00,2.05513245E+2,1.77075806E+2,1.36100250E+2,
425.00,1.59414856E+2,1.72367126E+2,1.33798462E+2,
426.00,1.93216751E+2,1.64079315E+2,1.49241241E+2,
427.00,1.89338379E+2,2.00319687E+2,1.10867500E+2,
428.00,2.14857101E+2,2.23327820E+2,1.99272507E+2,
429.00,2.28366943E+2,1.72425079E+2,1.66332581E+2,
430.00,2.11756775E+2,2.04257248E+2,2.04292435E+2,
431.00,2.29692520E+2,2.36026535E+2,1.89918610E+2,
432.00,2.39090942E+2,2.58237518E+2,1.72255859E+2,
433.00,2.87027832E+2,2.67955322E+2,2.21886658E+2,
434.00,2.91759003E+2,2.72625946E+2,2.45591919E+2,
435.00,3.48601593E+2,2.88767365E+2,3.05102509E+2,
436.00,3.51116547E+2,3.23528625E+2,3.05991333E+2,
437.00,3.83589874E+2,3.67543945E+2,3.75857361E+2,
438.00,4.63179047E+2,3.99200928E+2,4.00291626E+2,
439.00,5.31220093E+2,4.84318939E+2,4.24322998E+2,
440.00,5.17458069E+2,5.18044128E+2,4.69573944E+2,
441.00,6.07622314E+2,5.48491394E+2,5.96073608E+2,
442.00,6.72203125E+2,5.54724487E+2,5.61900330E+2,
443.00,8.30524963E+2,7.05491516E+2,6.75140686E+2,
444.00,8.79877014E+2,7.08469604E+2,6.75623413E+2,
445.00,9.45900391E+2,7.98511963E+2,9.14262512E+2,
446.00,9.79021240E+2,9.36466003E+2,9.80516846E+2,
447.00,1.25728796E+3,1.11257874E+3,1.04932861E+3,
448.00,1.31988440E+3,1.13628992E+3,1.12588940E+3,
449.00,1.44165442E+3,1.35705884E+3,1.23750427E+3,
450.00,1.48621838E+3,1.54694910E+3,1.43439246E+3,
451.00,1.77604517E+3,1.65599023E+3,1.55794006E+3,
452.00,1.90356641E+3,1.89908252E+3,2.07130615E+3,
453.00,2.43479712E+3,2.28151636E+3,2.22339038E+3,
454.00,2.49236768E+3,2.52160840E+3,2.33651807E+3,
455.00,2.79174951E+3,2.71007910E+3,2.54461475E+3,
456.00,2.87428906E+3,2.74406030E+3,2.78075977E+3,
457.00,3.07424731E+3,3.17280176E+3,2.94534961E+3,
458.00,3.58390259E+3,3.42559326E+3,3.36259155E+3,
459.00,3.73356787E+3,3.92408594E+3,3.52073193E+3,
460.00,4.35130957E+3,4.12656641E+3,3.96034399E+3,
461.00,4.62218506E+3,4.42350684E+3,4.34237012E+3,
462.00,5.24804150E+3,4.98149512E+3,4.74086865E+3,
463.00,5.61841113E+3,5.23605566E+3,5.29724365E+3,
464.00,6.00280322E+3,5.41114941E+3,5.75295117E+3,
465.00,6.20174365E+3,6.30147119E+3,6.05384668E+3,
466.00,6.54120605E+3,6.55338965E+3,6.47253662E+3,
467.00,6.95736182E+3,6.92055078E+3,6.74029980E+3,
468.00,7.81193555E+3,7.28407715E+3,7.07663623E+3,
469.00,8.24675684E+3,7.60400928E+3,7.53891211E+3,
470.00,8.51928711E+3,8.21485352E+3,8.32316602E+3,
471.00,9.13576563E+3,9.00314063E+3,8.70845313E+3,
472.00,9.67280078E+3,9.70231641E+3,9.58117480E+3,
473.00,1.05942119E+4,1.01881328E+4,9.87693555E+3,
474.00,1.13652627E+4,1.10022773E+4,1.08653467E+4,
475.00,1.21982900E+4,1.16755166E+4,1.17045762E+4,
476.00,1.25764297E+4,1.20617617E+4,1.21436387E+4,
477.00,1.36310820E+4,1.31276357E+4,1.31087061E+4,
478.00,1.45490225E+4,1.41685283E+4,1.37943936E+4,
479.00,1.52782666E+4,1.49371084E+4,1.46033125E+4,
480.00,1.59695547E+4,1.58677744E+4,1.53847891E+4,
481.00,1.70318438E+4,1.66195527E+4,1.62486973E+4,
482.00,1.78950840E+4,1.74244863E+4,1.73956055E+4,
483.00,1.88253711E+4,1.82873945E+4,1.81319883E+4,
484.00,1.96557051E+4,1.97711973E+4,1.90648418E+4,
485.00,2.03869844E+4,2.04719102E+4,1.97797988E+4,
486.00,2.19118340E+4,2.19217344E+4,2.12029688E+4,
487.00,2.32848398E+4,2.27210039E+4,2.21771602E+4,
488.00,2.42410078E+4,2.32445605E+4,2.27526641E+4,
489.00,2.41289570E+4,2.42339336E+4,2.41535469E+4,
490.00,2.54031816E+4,2.56336934E+4,2.48020879E+4,
491.00,2.65203086E+4,2.65514160E+4,2.54208809E+4,
492.00,2.79177285E+4,2.76059199E+4,2.70926055E+4,
493.00,2.82220859E+4,2.86422461E+4,2.78419863E+4,
494.00,2.99924355E+4,2.93900703E+4,2.89637266E+4,
495.00,3.06313379E+4,3.04845215E+4,3.00733867E+4,
496.00,3.19741680E+4,3.17639570E+4,3.09642383E+4,
497.00,3.24690156E+4,3.33641875E+4,3.22449414E+4,
498.00,3.43060352E+4,3.33078945E+4,3.26689512E+4,
499.00,3.47480664E+4,3.45764336E+4,3.38349844E+4,
500.00,3.55787695E+4,3.54919297E+4,3.50735703E+4,
501.00,3.68526680E+4,3.66954609E+4,3.59446797E+4,
502.00,3.79204414E+4,3.75868984E+4,3.65773672E+4,
503.00,3.82030938E+4,3.89427266E+4,3.76958398E+4,
504.00,3.90484023E+4,3.93972813E+4,3.85936602E+4,
505.00,4.03443828E+4,4.00476914E+4,3.96877227E+4,
506.00,4.05721563E+4,4.12228125E+4,3.95780039E+4,
507.00,4.13937070E+4,4.14171094E+4,4.16608281E+4,
508.00,4.23547148E+4,4.23826055E+4,4.15969453E+4,
509.00,4.37479219E+4,4.34678945E+4,4.21433125E+4,
510.00,4.35737734E+4,4.38853086E+4,4.29799102E+4,
511.00,4.45004258E+4,4.44502031E+4,4.35955703E+4,
512.00,4.56203945E+4,4.57447461E+4,4.41082188E+4,
513.00,4.56479531E+4,4.57150469E+4,4.49177344E+4,
514.00,4.53488125E+4,4.64138789E+4,4.55890625E+4,
515.00,4.64288555E+4,4.71859844E+4,4.58445273E+4,
516.00,4.70490273E+4,4.69989609E+4,4.62102188E+4,
517.00,4.70686133E+4,4.82038516E+4,4.63047148E+4,
518.00,4.78799961E+4,4.82705430E+4,4.69763633E+4,
519.00,4.75773750E+4,4.89514805E+4,4.73030664E+4,
520.00,4.75584258E+4,4.82119102E+4,4.80315000E+4,
521.00,4.87819219E+4,4.92335938E+4,4.81633086E+4,
522.00,4.82003633E+4,4.88743242E+4,4.69297344E+4,
523.00,4.78173672E+4,4.94093906E+4,4.78830156E+4,
524.00,4.91098125E+4,4.92500703E+4,4.82987969E+4,
525.00,4.81567383E+4,4.88024375E+4,4.82886719E+4,
526.00,4.75809570E+4,4.94437852E+4,4.85478477E+4,
527.00,4.81169688E+4,4.89169023E+4,4.79538867E+4,
528.00,4.86210430E+4,4.92512305E+4,4.88134922E+4,
529.00,4.84581836E+4,4.96336602E+4,4.84546016E+4,
530.00,4.77194727E+4,4.84258828E+4,4.85274219E+4,
531.00,4.82747852E+4,4.93436406E+4,4.84008945E+4,
532.00,4.77594648E+4,4.83998711E+4,4.85239844E+4,
533.00,4.78354727E+4,4.88522930E+4,4.69678398E+4,
534.00,4.74686211E+4,4.85775820E+4,4.70165273E+4,
535.00,4.66326250E+4,4.77992500E+4,4.65193906E+4,
536.00,4.69942461E+4,4.84468398E+4,4.68713867E+4,
537.00,4.63443281E+4,4.79062070E+4,4.64819531E+4,
538.00,4.54372422E+4,4.70345000E+4,4.59253242E+4,
539.00,4.57213242E+4,4.66584180E+4,4.61568164E+4,
540.00,4.59014609E+4,4.62132852E+4,4.57728789E+4,
541.00,4.50472305E+4,4.62160625E+4,4.50826484E+4,
542.00,4.43809102E+4,4.56913750E+4,4.46059688E+4,
543.00,4.42868359E+4,4.56788359E+4,4.32038789E+4,
544.00,4.30498594E+4,4.43709180E+4,4.31458828E+4,
545.00,4.31942305E+4,4.33315352E+4,4.28995273E+4,
546.00,4.17572109E+4,4.30674375E+4,4.25296406E+4,
547.00,4.13315234E+4,4.29827227E+4,4.18539570E+4,
548.00,4.18935703E+4,4.20337383E+4,4.16789883E+4,
549.00,4.02176055E+4,4.20727539E+4,4.03399375E+4,
550.00,4.03441680E+4,4.12582188E+4,4.02834922E+4,
551.00,3.93962930E+4,4.13928125E+4,3.97847109E+4,
552.00,3.89449180E+4,4.02127070E+4,3.90816680E+4,
553.00,3.86002930E+4,3.97587930E+4,3.78384648E+4,
554.00,3.75457188E+4,3.87416953E+4,3.81626758E+4,
555.00,3.69746484E+4,3.84965898E+4,3.76415352E+4,
556.00,3.66583828E+4,3.72519258E+4,3.71049063E+4,
557.00,3.56275000E+4,3.65435469E+4,3.70342891E+4,
558.00,3.58761289E+4,3.67816953E+4,3.57342773E+4,
559.00,3.46726250E+4,3.60548984E+4,3.49382383E+4,
560.00,3.44037227E+4,3.53623203E+4,3.49482930E+4,
561.00,3.31471602E+4,3.47189219E+4,3.33627109E+4,
562.00,3.31981445E+4,3.39617617E+4,3.36410703E+4,
563.00,3.17858242E+4,3.31328438E+4,3.20247051E+4,
564.00,3.20540098E+4,3.33611445E+4,3.22697578E+4,
565.00,3.14283594E+4,3.20124590E+4,3.20410664E+4,
566.00,3.09544805E+4,3.24479629E+4,3.15662734E+4,
567.00,3.06665781E+4,3.19722539E+4,3.09397617E+4,
568.00,2.96295156E+4,3.02748691E+4,3.03652422E+4,
569.00,2.88534707E+4,3.05580625E+4,2.96698730E+4,
570.00,2.89344824E+4,2.99055723E+4,2.82735449E+4,
571.00,2.91368164E+4,2.91510625E+4,2.85841602E+4,
572.00,2.82283574E+4,2.92410586E+4,2.83738340E+4,
573.00,2.79102617E+4,2.87821250E+4,2.72823105E+4,
574.00,2.67927656E+4,2.73243438E+4,2.68665195E+4,
575.00,2.61592871E+4,2.69458027E+4,2.61224531E+4,
576.00,2.64982617E+4,2.70263027E+4,2.61732520E+4,
577.00,2.54722363E+4,2.58399551E+4,2.55514824E+4,
578.00,2.50788555E+4,2.55080898E+4,2.51762305E+4,
579.00,2.43717344E+4,2.54096152E+4,2.44125703E+4,
580.00,2.40305605E+4,2.51421699E+4,2.45744648E+4,
581.00,2.37113516E+4,2.39621035E+4,2.44615176E+4,
582.00,2.33410820E+4,2.48516543E+4,2.37242148E+4,
583.00,2.29469590E+4,2.38862832E+4,2.35323594E+4,
584.00,2.26724141E+4,2.26251289E+4,2.25494590E+4,
585.00,2.23924023E+4,2.26476973E+4,2.16550566E+4,
586.00,2.15584355E+4,2.21937383E+4,2.16211367E+4,
587.00,2.13744688E+4,2.21290879E+4,2.20480625E+4,
588.00,2.09359453E+4,2.12958945E+4,2.05381172E+4,
589.00,2.09926758E+4,2.11648398E+4,2.09404434E+4,
590.00,2.09694121E+4,2.09094023E+4,2.06982773E+4,
591.00,1.98995039E+4,2.11203633E+4,2.05573340E+4,
592.00,1.96150957E+4,1.95915371E+4,2.01388984E+4,
593.00,1.93114082E+4,2.01048203E+4,1.97129238E+4,
594.00,1.92303906E+4,1.94517129E+4,1.93273105E+4,
595.00,1.88258066E+4,1.95739785E+4,1.81922930E+4,
596.00,1.86804668E+4,1.89090215E+4,1.83469277E+4,
597.00,1.79060430E+4,1.89637129E+4,1.80384336E+4,
598.00,1.73894121E+4,1.86047012E+4,1.78428457E+4,
599.00,1.78404277E+4,1.78921855E+4,1.79669746E+4,
600.00,1.74996250E+4,1.77921680E+4,1.72663086E+4,
601.00,1.74348086E+4,1.70393770E+4,1.70033984E+4,
602.00,1.71206719E+4,1.69888477E+4,1.69077227E+4,
603.00,1.65213613E+4,1.69634746E+4,1.61786563E+4,
604.00,1.61148418E+4,1.64892598E+4,1.55296602E+4,
605.00,1.52530928E+4,1.61822627E+4,1.57164609E+4,
606.00,1.55380518E+4,1.62407988E+4,1.50150576E+4,
607.00,1.50009355E+4,1.55954668E+4,1.52232490E+4,
608.00,1.48287803E+4,1.55545684E+4,1.52159658E+4,
609.00,1.44196484E+4,1.55463213E+4,1.42217207E+4,
610.00,1.39848770E+4,1.42546709E+4,1.41985283E+4,
611.00,1.45411484E+4,1.43417666E+4,1.39855830E+4,
612.00,1.37927998E+4,1.42872773E+4,1.33525938E+4,
613.00,1.30845449E+4,1.45842305E+4,1.33991260E+4,
614.00,1.28550537E+4,1.38010195E+4,1.30433389E+4,
615.00,1.27778037E+4,1.35185820E+4,1.30123516E+4,
616.00,1.25710127E+4,1.34279717E+4,1.29122637E+4,
617.00,1.26578564E+4,1.30522510E+4,1.27583975E+4,
618.00,1.23597080E+4,1.21315205E+4,1.27749863E+4,
619.00,1.17795361E+4,1.22534053E+4,1.17209961E+4,
620.00,1.15538662E+4,1.22308135E+4,1.18577363E+4,
621.00,1.19159746E+4,1.20937285E+4,1.12663994E+4,
622.00,1.09695615E+4,1.13985107E+4,1.13933984E+4,
623.00,1.08579268E+4,1.10767217E+4,1.11648057E+4,
624.00,1.06543447E+4,1.07500156E+4,1.08325508E+4,
625.00,1.08127500E+4,1.08158320E+4,1.04551299E+4,
626.00,1.05820000E+4,1.01487520E+4,1.02239072E+4,
627.00,1.00441650E+4,1.00046582E+4,1.01659141E+4,
628.00,9.64018262E+3,1.03031279E+4,1.03005098E+4,
629.00,9.41332422E+3,9.95420996E+3,9.90429199E+3,
630.00,9.20987012E+3,9.17492871E+3,9.55453027E+3,
631.00,9.23458789E+3,9.41605664E+3,8.88138574E+3,
632.00,9.58857129E+3,9.06009766E+3,9.49674805E+3,
633.00,8.68596875E+3,8.62930957E+3,8.52936816E+3,
634.00,8.95004688E+3,8.85710059E+3,8.69504980E+3,
635.00,8.20754492E+3,8.68140234E+3,8.18712402E+3,
636.00,8.25420508E+3,8.22255469E+3,8.13200879E+3,
637.00,8.11649951E+3,8.37625684E+3,8.22640234E+3,
638.00,8.04399463E+3,8.02019336E+3,7.60305322E+3,
639.00,7.36424463E+3,7.97026660E+3,8.11561670E+3,
640.00,7.26553125E+3,7.84723291E+3,7.26755322E+3,
641.00,7.14790527E+3,7.71175391E+3,7.70133301E+3,
642.00,7.13931445E+3,7.63981006E+3,6.89316504E+3,
643.00,6.74544824E+3,6.89408008E+3,6.82119629E+3,
644.00,6.74272607E+3,6.86529150E+3,6.60099512E+3,
645.00,6.51385010E+3,6.77135010E+3,6.41675977E+3,
646.00,6.34315771E+3,6.18113330E+3,6.84048926E+3,
647.00,6.53123291E+3,6.14678613E+3,5.98377539E+3,
648.00,6.17898828E+3,6.11587500E+3,6.53189697E+3,
649.00,6.48472705E+3,6.59688379E+3,6.55464355E+3,
650.00,5.62088086E+3,5.61354932E+3,5.30147949E+3,
651.00,5.41006934E+3,5.99006738E+3,5.54898682E+3,
652.00,5.39907227E+3,5.63644141E+3,5.10659521E+3,
653.00,5.21173047E+3,5.64015527E+3,5.40130615E+3,
654.00,5.25801025E+3,5.46940674E+3,5.24217285E+3,
655.00,5.30795166E+3,5.65600732E+3,4.66485205E+3,
656.00,4.60535986E+3,5.01293311E+3,4.74549707E+3,
657.00,4.45702637E+3,4.86876953E+3,4.91250537E+3,
658.00,4.44510254E+3,5.06929639E+3,4.48917920E+3,
659.00,4.72117725E+3,4.83369141E+3,4.32368457E+3,
660.00,4.59281885E+3,4.27364746E+3,4.64210156E+3,
661.00,4.27261279E+3,4.49925928E+3,4.47837939E+3,
662.00,4.56810742E+3,4.29624219E+3,4.22939551E+3,
663.00,4.25239844E+3,4.12315674E+3,3.92130200E+3,
664.00,4.27969385E+3,3.77988672E+3,4.07028003E+3,
665.00,3.98282764E+3,3.94561548E+3,3.55478784E+3,
666.00,3.84698608E+3,4.39755518E+3,4.06620630E+3,
667.00,4.02553101E+3,3.98061401E+3,3.80785962E+3,
668.00,3.41088550E+3,3.65079712E+3,3.40611133E+3,
669.00,3.53017749E+3,3.29772876E+3,3.35697534E+3,
670.00,3.41336792E+3,3.37501099E+3,3.47196118E+3,
671.00,3.75245361E+3,3.68661230E+3,3.18057593E+3,
672.00,3.26069141E+3,3.65018018E+3,3.14971826E+3,
673.00,3.35090991E+3,3.57587036E+3,2.82220850E+3,
674.00,2.95123535E+3,2.64621899E+3,3.13209937E+3,
675.00,2.84693066E+3,2.89414771E+3,3.14657666E+3,
676.00,3.43062354E+3,2.89856226E+3,3.20618921E+3,
677.00,3.27158984E+3,3.00288501E+3,3.08018481E+3,
678.00,3.06480762E+3,2.73344434E+3,2.78645654E+3,
679.00,2.54711108E+3,2.60481274E+3,3.03990625E+3,
680.00,2.61744531E+3,2.87224023E+3,2.34815747E+3,
681.00,2.75339624E+3,2.63575122E+3,2.38465356E+3,
682.00,2.52743115E+3,2.63039331E+3,2.11760669E+3,
683.00,2.49352905E+3,2.27191357E+3,2.44251758E+3,
684.00,2.31894067E+3,2.36167725E+3,2.05011865E+3,
685.00,2.24790601E+3,2.56535132E+3,2.54287183E+3,
686.00,2.38036353E+3,2.29684204E+3,2.09129297E+3,
687.00,2.26634302E+3,1.86473633E+3,2.19674878E+3,
688.00,2.19985303E+3,2.01399866E+3,2.39066431E+3,
689.00,1.94343274E+3,2.03062012E+3,1.78939197E+3,
690.00,1.89993750E+3,2.01574939E+3,1.89517908E+3,
691.00,2.36428491E+3,1.86329187E+3,1.64765515E+3,
692.00,2.11191138E+3,2.29620435E+3,2.05872021E+3,
693.00,1.87805164E+3,1.87092493E+3,1.68212659E+3,
694.00,1.63266943E+3,2.00324963E+3,1.76086438E+3,
695.00,1.87109912E+3,1.41948865E+3,1.56139209E+3,
696.00,1.67253918E+3,1.50798596E+3,1.61520276E+3,
697.00,1.87942200E+3,2.37857373E+3,1.72889844E+3,
698.00,1.63513721E+3,1.84378503E+3,1.19765674E+3,
699.00,1.56015259E+3,1.61722095E+3,1.63150671E+3,
700.00,1.87407935E+3,1.68018481E+3,1.67371875E+3,
