# Supplementary material for: A pre-screening strategy to assess resected tumor margins by imaging cytoplasmic viscosity and hypoxia
Source: eLife. 2021 Oct 11;10:e70471. doi: 10.7554/eLife.70471 (PMC8553343; doi:10.7554/eLife.70471)
Supplement: Figure 1—source data 1. [file elife-70471-fig1-data1.zip › Figure 1-Source data/IBS224 in different pH/7.03.txt]

7.03-567

Labels,7,7,7,
420.00,7.43692932E+1,8.26832275E+1,8.43283463E+1,
421.00,5.53148537E+1,1.06555779E+2,8.78940201E+1,
422.00,6.92637329E+1,1.19919952E+2,1.20025482E+2,
423.00,1.50331818E+2,1.53558807E+2,1.41084732E+2,
424.00,1.49524872E+2,1.04699905E+2,1.49086929E+2,
425.00,1.06724289E+2,1.38590454E+2,1.14220306E+2,
426.00,1.26643433E+2,1.46677399E+2,1.21925209E+2,
427.00,1.66535553E+2,1.58095917E+2,1.39682816E+2,
428.00,1.29914597E+2,1.75789841E+2,1.61550064E+2,
429.00,1.15598831E+2,1.67476303E+2,1.44804871E+2,
430.00,1.54851837E+2,1.81075638E+2,1.68150009E+2,
431.00,1.64794540E+2,1.59425873E+2,1.66390030E+2,
432.00,1.56783081E+2,2.03008469E+2,1.80880768E+2,
433.00,1.86980591E+2,1.98760010E+2,1.90627991E+2,
434.00,1.96701248E+2,2.50084442E+2,1.68934402E+2,
435.00,2.37246078E+2,2.72805359E+2,2.51312332E+2,
436.00,2.47759369E+2,2.52577286E+2,2.81276154E+2,
437.00,3.12485260E+2,3.28223755E+2,3.08768402E+2,
438.00,3.65522308E+2,3.60883057E+2,3.22325134E+2,
439.00,3.85673065E+2,4.52007446E+2,3.95567627E+2,
440.00,4.21917267E+2,5.07416870E+2,4.45694641E+2,
441.00,4.72596466E+2,5.16316833E+2,4.77557251E+2,
442.00,5.40840332E+2,5.54004822E+2,4.71635834E+2,
443.00,5.80741089E+2,6.60664551E+2,6.29783752E+2,
444.00,6.81839172E+2,6.97203674E+2,6.36501648E+2,
445.00,6.63194580E+2,8.11691589E+2,7.45428406E+2,
446.00,7.84158203E+2,8.52632019E+2,8.19471497E+2,
447.00,9.92070801E+2,1.00872620E+3,9.97269470E+2,
448.00,1.00527332E+3,1.12905823E+3,9.77998108E+2,
449.00,1.04729114E+3,1.18436694E+3,1.17068799E+3,
450.00,1.30277722E+3,1.36216772E+3,1.23004443E+3,
451.00,1.35789441E+3,1.49631580E+3,1.52645215E+3,
452.00,1.68191443E+3,1.86180127E+3,1.87416675E+3,
453.00,1.83357825E+3,2.03925110E+3,2.14179370E+3,
454.00,2.06925977E+3,2.40522632E+3,2.32024463E+3,
455.00,2.27220142E+3,2.48534131E+3,2.42559595E+3,
456.00,2.36458545E+3,2.62848828E+3,2.54475000E+3,
457.00,2.85743579E+3,2.84557788E+3,2.84065356E+3,
458.00,2.79112671E+3,3.13720801E+3,3.16344238E+3,
459.00,3.38814600E+3,3.40172705E+3,3.40616821E+3,
460.00,3.69141406E+3,3.66034937E+3,3.86850220E+3,
461.00,4.00585400E+3,3.99224731E+3,4.03408228E+3,
462.00,4.24862744E+3,4.51095068E+3,4.41829883E+3,
463.00,4.72077832E+3,4.82887305E+3,4.84180957E+3,
464.00,5.06150195E+3,4.95341699E+3,5.22092529E+3,
465.00,5.17287842E+3,5.43231982E+3,5.51689697E+3,
466.00,5.67688477E+3,5.51350098E+3,5.62607129E+3,
467.00,5.99210742E+3,5.76099658E+3,5.98153125E+3,
468.00,6.11212598E+3,6.40172070E+3,6.38098682E+3,
469.00,6.52395947E+3,6.64677686E+3,6.89254102E+3,
470.00,6.91978271E+3,7.07424756E+3,7.19267969E+3,
471.00,7.54038281E+3,7.17270459E+3,7.79059619E+3,
472.00,8.04807568E+3,7.82987744E+3,8.14558789E+3,
473.00,8.46096387E+3,8.13796240E+3,8.38292578E+3,
474.00,8.81854102E+3,8.67661523E+3,9.09485449E+3,
475.00,9.19611523E+3,9.12019824E+3,9.39809180E+3,
476.00,9.57064258E+3,9.49213086E+3,9.80859180E+3,
477.00,1.03214014E+4,1.01579893E+4,1.04288135E+4,
478.00,1.06259023E+4,1.04264473E+4,1.08033447E+4,
479.00,1.11622012E+4,1.10602559E+4,1.16821807E+4,
480.00,1.17977373E+4,1.11566621E+4,1.20897490E+4,
481.00,1.21544209E+4,1.19565723E+4,1.25658447E+4,
482.00,1.27275186E+4,1.28796543E+4,1.29941816E+4,
483.00,1.35671895E+4,1.31449521E+4,1.40269355E+4,
484.00,1.42511563E+4,1.35514053E+4,1.42934502E+4,
485.00,1.45714580E+4,1.43613242E+4,1.52406094E+4,
486.00,1.53141250E+4,1.53356553E+4,1.59603086E+4,
487.00,1.57078018E+4,1.55370605E+4,1.62334355E+4,
488.00,1.65741797E+4,1.67927285E+4,1.73387344E+4,
489.00,1.71581230E+4,1.69638223E+4,1.77648594E+4,
490.00,1.78614238E+4,1.77989707E+4,1.87131426E+4,
491.00,1.92529258E+4,1.84686777E+4,1.87761543E+4,
492.00,1.94157832E+4,1.89777793E+4,2.00857676E+4,
493.00,2.01273750E+4,2.01229570E+4,2.04603945E+4,
494.00,2.11086328E+4,2.10121992E+4,2.13170684E+4,
495.00,2.14106934E+4,2.09930664E+4,2.22692988E+4,
496.00,2.18392148E+4,2.21442773E+4,2.27567969E+4,
497.00,2.30229531E+4,2.26682285E+4,2.31775391E+4,
498.00,2.36058262E+4,2.33626797E+4,2.39168418E+4,
499.00,2.44798398E+4,2.44850723E+4,2.47150234E+4,
500.00,2.50285488E+4,2.46059141E+4,2.57658691E+4,
501.00,2.61120547E+4,2.54999844E+4,2.64536426E+4,
502.00,2.60026348E+4,2.61437188E+4,2.70877598E+4,
503.00,2.63783027E+4,2.66617656E+4,2.70816387E+4,
504.00,2.77877871E+4,2.70815723E+4,2.74999141E+4,
505.00,2.79541602E+4,2.74813242E+4,2.84119746E+4,
506.00,2.86973672E+4,2.81085664E+4,2.84903379E+4,
507.00,2.89282949E+4,2.87511699E+4,2.91666719E+4,
508.00,2.93407480E+4,2.96156641E+4,2.95973496E+4,
509.00,2.96278809E+4,2.89010703E+4,2.99012754E+4,
510.00,2.99766895E+4,2.97100430E+4,3.03189961E+4,
511.00,3.02408105E+4,3.01850078E+4,3.01871680E+4,
512.00,3.05070645E+4,3.10462832E+4,3.10239668E+4,
513.00,3.11705273E+4,3.08024414E+4,3.10651230E+4,
514.00,3.06372891E+4,3.14388906E+4,3.10285977E+4,
515.00,3.08914590E+4,3.10628027E+4,3.17202109E+4,
516.00,3.15030254E+4,3.18116211E+4,3.16732324E+4,
517.00,3.15979727E+4,3.20131094E+4,3.21549844E+4,
518.00,3.19611543E+4,3.14437598E+4,3.28384297E+4,
519.00,3.21071855E+4,3.21810020E+4,3.29042305E+4,
520.00,3.19848516E+4,3.25783828E+4,3.27363984E+4,
521.00,3.21529453E+4,3.22810938E+4,3.30090234E+4,
522.00,3.21483652E+4,3.26753633E+4,3.31257422E+4,
523.00,3.25119238E+4,3.25338301E+4,3.28672266E+4,
524.00,3.26140918E+4,3.35262305E+4,3.27510996E+4,
525.00,3.23072344E+4,3.24975332E+4,3.30101875E+4,
526.00,3.26813125E+4,3.21974590E+4,3.29493398E+4,
527.00,3.23481504E+4,3.25077012E+4,3.30806055E+4,
528.00,3.20262754E+4,3.28581094E+4,3.31532773E+4,
529.00,3.25888848E+4,3.29960742E+4,3.28240859E+4,
530.00,3.22308770E+4,3.29661250E+4,3.33566406E+4,
531.00,3.17353730E+4,3.32111211E+4,3.32566953E+4,
532.00,3.20584473E+4,3.20128828E+4,3.24542910E+4,
533.00,3.22397988E+4,3.23826406E+4,3.29610508E+4,
534.00,3.15448809E+4,3.26317168E+4,3.32559336E+4,
535.00,3.18565625E+4,3.20325000E+4,3.27267285E+4,
536.00,3.09725098E+4,3.16799219E+4,3.24803379E+4,
537.00,3.10739941E+4,3.16822539E+4,3.22514043E+4,
538.00,3.11471699E+4,3.10029512E+4,3.19396328E+4,
539.00,3.07033984E+4,3.07648262E+4,3.11907148E+4,
540.00,3.01822129E+4,3.08340957E+4,3.10595020E+4,
541.00,2.99147656E+4,3.05503027E+4,3.11155488E+4,
542.00,2.96116875E+4,2.96933516E+4,3.06758320E+4,
543.00,2.93220215E+4,2.98302168E+4,3.03169785E+4,
544.00,2.91057637E+4,2.94213105E+4,2.94591855E+4,
545.00,2.88483828E+4,2.92210703E+4,2.93767930E+4,
546.00,2.84786172E+4,2.84649023E+4,2.87446816E+4,
547.00,2.82370234E+4,2.83608770E+4,2.87985723E+4,
548.00,2.74081875E+4,2.71495918E+4,2.79364004E+4,
549.00,2.67540625E+4,2.69374570E+4,2.77685488E+4,
550.00,2.71120938E+4,2.68391680E+4,2.78756367E+4,
551.00,2.65892266E+4,2.71452324E+4,2.71542500E+4,
552.00,2.61224980E+4,2.62866406E+4,2.68450137E+4,
553.00,2.54793496E+4,2.60912539E+4,2.54754219E+4,
554.00,2.55372754E+4,2.54264609E+4,2.52944316E+4,
555.00,2.45745293E+4,2.50633828E+4,2.53107031E+4,
556.00,2.42090898E+4,2.44179160E+4,2.51430059E+4,
557.00,2.40237441E+4,2.42758594E+4,2.37321777E+4,
558.00,2.39395508E+4,2.41228223E+4,2.39648770E+4,
559.00,2.35245137E+4,2.32709375E+4,2.33465430E+4,
560.00,2.28047129E+4,2.28413320E+4,2.32968555E+4,
561.00,2.27506777E+4,2.24285332E+4,2.30151563E+4,
562.00,2.21925781E+4,2.25704785E+4,2.27359668E+4,
563.00,2.12930586E+4,2.15233262E+4,2.19641855E+4,
564.00,2.14113594E+4,2.15950508E+4,2.18536699E+4,
565.00,2.04331719E+4,2.08996250E+4,2.10496445E+4,
566.00,2.07057949E+4,2.05984688E+4,2.05361406E+4,
567.00,1.98594531E+4,2.04263086E+4,2.02046855E+4,
568.00,1.95110625E+4,1.99739648E+4,2.03361055E+4,
569.00,1.93888008E+4,1.95808730E+4,1.95891563E+4,
570.00,1.86410391E+4,1.89900273E+4,1.99401094E+4,
571.00,1.78913574E+4,1.90580059E+4,1.95212793E+4,
572.00,1.81298457E+4,1.87515195E+4,1.83670684E+4,
573.00,1.79449629E+4,1.82241582E+4,1.85900723E+4,
574.00,1.76391406E+4,1.77972129E+4,1.76147715E+4,
575.00,1.70690039E+4,1.71323086E+4,1.74008418E+4,
576.00,1.67567383E+4,1.65146016E+4,1.78669199E+4,
577.00,1.63658857E+4,1.66003672E+4,1.71437930E+4,
578.00,1.65660625E+4,1.62982363E+4,1.67462754E+4,
579.00,1.55605840E+4,1.61518662E+4,1.64998848E+4,
580.00,1.51096797E+4,1.56581074E+4,1.60922373E+4,
581.00,1.53248721E+4,1.54378604E+4,1.55811016E+4,
582.00,1.50228359E+4,1.49440859E+4,1.53958262E+4,
583.00,1.44676201E+4,1.46562363E+4,1.54455527E+4,
584.00,1.39587119E+4,1.44007070E+4,1.46446367E+4,
585.00,1.42072061E+4,1.40088086E+4,1.44148838E+4,
586.00,1.38716191E+4,1.43129951E+4,1.44496836E+4,
587.00,1.39583379E+4,1.34483691E+4,1.41424795E+4,
588.00,1.31475908E+4,1.35644307E+4,1.36976494E+4,
589.00,1.28874385E+4,1.36674658E+4,1.37990156E+4,
590.00,1.30088320E+4,1.28493818E+4,1.32165283E+4,
591.00,1.26708154E+4,1.28314297E+4,1.30467988E+4,
592.00,1.24965117E+4,1.23992393E+4,1.29063047E+4,
593.00,1.18419180E+4,1.24244512E+4,1.26102637E+4,
594.00,1.17696504E+4,1.22886143E+4,1.23008223E+4,
595.00,1.16934590E+4,1.18310000E+4,1.15799199E+4,
596.00,1.17204453E+4,1.13570000E+4,1.17762969E+4,
597.00,1.13753916E+4,1.11296406E+4,1.16779238E+4,
598.00,1.06325537E+4,1.10883779E+4,1.11913496E+4,
599.00,1.07768438E+4,1.05127764E+4,1.09448828E+4,
600.00,1.06983701E+4,1.06259521E+4,1.01135586E+4,
601.00,1.01562637E+4,1.03061436E+4,1.02086270E+4,
602.00,1.04557266E+4,1.01218750E+4,9.99676465E+3,
603.00,9.99115723E+3,1.02417764E+4,1.04828037E+4,
604.00,1.04308652E+4,1.02837158E+4,9.94569238E+3,
605.00,9.64553711E+3,9.51660254E+3,1.00889727E+4,
606.00,9.57190820E+3,9.56428418E+3,1.02145313E+4,
607.00,8.97125488E+3,9.46217773E+3,9.44448145E+3,
608.00,9.13712695E+3,9.29763770E+3,9.16415137E+3,
609.00,9.08197656E+3,9.13850781E+3,9.06675781E+3,
610.00,8.50369727E+3,8.31096582E+3,8.82000098E+3,
611.00,8.67555859E+3,8.76044629E+3,8.51073242E+3,
612.00,8.14946631E+3,8.13019287E+3,8.54470508E+3,
613.00,8.42776270E+3,8.35272754E+3,8.54605957E+3,
614.00,7.86400732E+3,8.18107715E+3,8.54936230E+3,
615.00,8.02133984E+3,8.23271191E+3,7.79951758E+3,
616.00,7.93417334E+3,7.76542676E+3,7.54450342E+3,
617.00,7.78976563E+3,7.51802637E+3,7.63271094E+3,
618.00,7.58870068E+3,7.61267285E+3,7.85858789E+3,
619.00,7.62289893E+3,7.47153662E+3,7.13709082E+3,
620.00,7.22587549E+3,7.13473975E+3,7.51028809E+3,
621.00,7.45001367E+3,7.16597559E+3,6.64558350E+3,
622.00,6.74059521E+3,6.74702637E+3,6.71860840E+3,
623.00,6.81800000E+3,6.84782422E+3,6.64546924E+3,
624.00,6.21686572E+3,6.81959570E+3,6.52836377E+3,
625.00,6.17579004E+3,6.70428076E+3,6.44262256E+3,
626.00,6.20281152E+3,6.03050586E+3,6.12596533E+3,
627.00,6.22201514E+3,6.35657715E+3,6.11432178E+3,
628.00,5.89412207E+3,5.92613525E+3,5.90096240E+3,
629.00,6.01145850E+3,5.85948145E+3,5.94431738E+3,
630.00,5.63208545E+3,5.32390332E+3,5.63051074E+3,
631.00,5.32976221E+3,5.53305664E+3,5.12110254E+3,
632.00,5.31387061E+3,5.48876758E+3,5.54579443E+3,
633.00,5.00892676E+3,5.62943213E+3,5.28348096E+3,
634.00,5.21587061E+3,5.11177783E+3,4.94011719E+3,
635.00,4.65020752E+3,4.91424463E+3,5.01306152E+3,
636.00,4.62010498E+3,5.15726074E+3,5.01718896E+3,
637.00,4.89906055E+3,4.60545410E+3,4.66964746E+3,
638.00,4.59483008E+3,4.79022754E+3,4.90415576E+3,
639.00,4.29035742E+3,4.09403296E+3,4.51115625E+3,
640.00,4.42237354E+3,4.41051318E+3,4.14766895E+3,
641.00,4.31500244E+3,4.50803125E+3,4.60325098E+3,
642.00,4.40374170E+3,4.44347119E+3,3.98936597E+3,
643.00,3.98126392E+3,3.82946875E+3,3.99257446E+3,
644.00,3.57453833E+3,3.88746851E+3,4.08405933E+3,
645.00,4.27227002E+3,4.18572559E+3,4.04058179E+3,
646.00,4.03934814E+3,3.60194092E+3,3.63286060E+3,
647.00,3.55076147E+3,3.64416724E+3,3.32453589E+3,
648.00,3.72389331E+3,3.54075635E+3,3.81632446E+3,
649.00,3.28012866E+3,3.38620166E+3,3.41578223E+3,
650.00,3.30785791E+3,3.54568555E+3,3.68984644E+3,
651.00,3.33873022E+3,3.37531348E+3,3.51603320E+3,
652.00,3.35392480E+3,3.41012939E+3,2.98891406E+3,
653.00,3.06979297E+3,3.10142236E+3,3.03306104E+3,
654.00,3.23195093E+3,2.99909375E+3,3.10033545E+3,
655.00,3.11776855E+3,2.63870264E+3,3.20140527E+3,
656.00,3.08574365E+3,2.91397290E+3,2.98247241E+3,
657.00,2.62225122E+3,2.79573291E+3,2.79654663E+3,
658.00,2.83733374E+3,2.75559814E+3,2.81663501E+3,
659.00,2.54005029E+3,2.66004248E+3,2.56593042E+3,
660.00,2.60845972E+3,2.44688770E+3,2.80204443E+3,
661.00,2.41224463E+3,2.63083984E+3,2.56898047E+3,
662.00,2.36981104E+3,2.75396460E+3,2.71197681E+3,
663.00,2.02084827E+3,2.46648657E+3,2.53330396E+3,
664.00,2.14437842E+3,2.72282983E+3,2.37769629E+3,
665.00,2.33943677E+3,2.51563574E+3,2.53417847E+3,
666.00,2.40626001E+3,2.23912476E+3,2.46927612E+3,
667.00,2.06254102E+3,2.37336401E+3,2.37741699E+3,
668.00,2.15246313E+3,1.93138623E+3,2.24492505E+3,
669.00,1.92650159E+3,1.91691931E+3,2.31048364E+3,
670.00,1.85556189E+3,1.74104858E+3,2.01209814E+3,
671.00,1.67950244E+3,2.06581763E+3,1.99476392E+3,
672.00,1.91573914E+3,2.06263501E+3,2.11065283E+3,
673.00,1.88223999E+3,2.17468701E+3,2.03102881E+3,
674.00,1.69716650E+3,1.78023547E+3,1.83709668E+3,
675.00,1.90019580E+3,2.19139331E+3,1.88815393E+3,
676.00,1.92434656E+3,1.65116248E+3,1.97581665E+3,
677.00,1.88735535E+3,1.64502441E+3,2.21819556E+3,
678.00,1.52187463E+3,1.86979370E+3,1.55751355E+3,
679.00,1.71259436E+3,1.76247534E+3,1.67689380E+3,
680.00,1.53475208E+3,1.69466919E+3,1.63531091E+3,
681.00,1.42171106E+3,1.61430933E+3,1.69240527E+3,
682.00,1.52966797E+3,1.57936182E+3,1.49392542E+3,
683.00,1.76633008E+3,1.41340601E+3,1.28202783E+3,
684.00,1.31169092E+3,1.49259583E+3,1.37754480E+3,
685.00,1.20055762E+3,1.33846863E+3,1.61969812E+3,
686.00,1.53037744E+3,1.23438489E+3,1.53082520E+3,
687.00,1.05754504E+3,1.31206018E+3,1.27882385E+3,
688.00,1.50817810E+3,1.29229492E+3,1.27395044E+3,
689.00,9.25113586E+2,9.88762512E+2,1.29937781E+3,
690.00,1.03662537E+3,1.09079871E+3,1.36505676E+3,
691.00,1.37599609E+3,1.04986780E+3,1.22140881E+3,
692.00,1.11095117E+3,1.11222656E+3,1.41345593E+3,
693.00,1.74669275E+3,1.23194739E+3,9.48642090E+2,
694.00,1.24490283E+3,9.40275269E+2,1.06789539E+3,
695.00,9.49889587E+2,8.79009277E+2,9.52027100E+2,
696.00,1.09322388E+3,1.21934924E+3,1.24380042E+3,
697.00,1.01116730E+3,1.19465405E+3,1.07187524E+3,
698.00,1.09666016E+3,8.87352295E+2,1.09998755E+3,
699.00,7.65537964E+2,9.15940613E+2,8.83365417E+2,
700.00,8.14661743E+2,1.10407495E+3,1.12757092E+3,
