# Supplementary material for: A pre-screening strategy to assess resected tumor margins by imaging cytoplasmic viscosity and hypoxia
Source: eLife. 2021 Oct 11;10:e70471. doi: 10.7554/eLife.70471 (PMC8553343; doi:10.7554/eLife.70471)
Supplement: Figure 1—source data 1. [file elife-70471-fig1-data1.zip › Figure 1-Source data/IBS224 in different pH/8.41.txt]

8.41-456

Labels,8,8,8,
420.00,9.26640549E+1,1.02849495E+2,7.58273010E+1,
421.00,6.94196320E+1,1.20740257E+2,1.03634125E+2,
422.00,1.05201385E+2,1.15860519E+2,1.20845650E+2,
423.00,1.48755859E+2,1.68215256E+2,1.56968124E+2,
424.00,1.71206726E+2,1.85125397E+2,1.74443405E+2,
425.00,1.09934341E+2,1.28657516E+2,1.46292816E+2,
426.00,1.71644135E+2,1.48363892E+2,1.05685730E+2,
427.00,1.39863159E+2,1.50274399E+2,1.69117004E+2,
428.00,1.37402252E+2,1.53891296E+2,1.49016464E+2,
429.00,1.88720169E+2,1.49015015E+2,1.72202835E+2,
430.00,1.88170181E+2,1.78579391E+2,1.69810425E+2,
431.00,1.99888901E+2,2.06117142E+2,2.30869003E+2,
432.00,2.35236954E+2,2.02914108E+2,2.09548981E+2,
433.00,2.34393661E+2,1.82160522E+2,2.02098312E+2,
434.00,2.55359802E+2,2.24583389E+2,2.03797714E+2,
435.00,3.11695099E+2,2.76208099E+2,2.91898773E+2,
436.00,3.08428223E+2,2.82498840E+2,3.03837738E+2,
437.00,3.73812653E+2,3.74922424E+2,3.20714325E+2,
438.00,3.75763794E+2,3.91229767E+2,3.69268097E+2,
439.00,4.36717499E+2,3.89640350E+2,4.25613953E+2,
440.00,4.87850433E+2,4.50026825E+2,4.95808624E+2,
441.00,5.33882446E+2,5.19232971E+2,5.45666077E+2,
442.00,5.95955750E+2,5.91848755E+2,6.10319885E+2,
443.00,6.29953552E+2,6.25418640E+2,6.94291138E+2,
444.00,6.94854919E+2,7.32278198E+2,8.15007385E+2,
445.00,8.85863953E+2,8.02683289E+2,9.57527771E+2,
446.00,9.50262817E+2,9.07847534E+2,1.04723962E+3,
447.00,1.09713293E+3,8.74729675E+2,1.05139441E+3,
448.00,1.10822534E+3,1.09885706E+3,1.11359009E+3,
449.00,1.28200281E+3,1.25195667E+3,1.51136731E+3,
450.00,1.34393018E+3,1.44075671E+3,1.49914392E+3,
451.00,1.48408569E+3,1.58898853E+3,1.62030310E+3,
452.00,1.90470117E+3,1.75141931E+3,2.09988696E+3,
453.00,2.15349341E+3,2.34660596E+3,2.33732275E+3,
454.00,2.36468311E+3,2.41312622E+3,2.48394116E+3,
455.00,2.64520093E+3,2.64558789E+3,2.95418140E+3,
456.00,2.82539795E+3,2.82090039E+3,2.94101953E+3,
457.00,3.03814453E+3,3.35207642E+3,3.22094800E+3,
458.00,3.54038037E+3,3.53894653E+3,3.75229175E+3,
459.00,3.86450049E+3,3.81032007E+3,4.28665479E+3,
460.00,4.31260254E+3,4.44544482E+3,4.51167334E+3,
461.00,4.53053857E+3,4.85787158E+3,5.04741943E+3,
462.00,5.13016797E+3,5.03140283E+3,5.53369141E+3,
463.00,5.45204199E+3,5.70950781E+3,5.85147461E+3,
464.00,5.84828809E+3,6.25976318E+3,6.42213086E+3,
465.00,6.24942285E+3,6.49300684E+3,6.85837695E+3,
466.00,6.68411963E+3,6.94888916E+3,7.07206934E+3,
467.00,6.87431299E+3,7.25186914E+3,8.00603809E+3,
468.00,7.42477100E+3,7.94558643E+3,8.08263867E+3,
469.00,7.64743945E+3,8.49091211E+3,8.53692285E+3,
470.00,8.15767920E+3,8.53605664E+3,8.93596289E+3,
471.00,8.65775781E+3,9.21006348E+3,9.80494043E+3,
472.00,9.31243555E+3,9.90615332E+3,1.02438516E+4,
473.00,9.66562891E+3,9.99631543E+3,1.08895713E+4,
474.00,1.01691543E+4,1.09433125E+4,1.10920889E+4,
475.00,1.08249600E+4,1.14162520E+4,1.19395801E+4,
476.00,1.13132158E+4,1.19593154E+4,1.22225752E+4,
477.00,1.16692607E+4,1.20227734E+4,1.30388691E+4,
478.00,1.24009814E+4,1.28576875E+4,1.30664814E+4,
479.00,1.26924404E+4,1.35889883E+4,1.38367002E+4,
480.00,1.33697539E+4,1.42519736E+4,1.42865947E+4,
481.00,1.37837637E+4,1.44458115E+4,1.47641699E+4,
482.00,1.43726982E+4,1.53710273E+4,1.54290449E+4,
483.00,1.51223955E+4,1.55878252E+4,1.60091807E+4,
484.00,1.57513389E+4,1.64389707E+4,1.62370801E+4,
485.00,1.64215000E+4,1.66719531E+4,1.66724746E+4,
486.00,1.68702695E+4,1.72381641E+4,1.76019746E+4,
487.00,1.75795332E+4,1.82962148E+4,1.78993320E+4,
488.00,1.83085801E+4,1.88623906E+4,1.88849238E+4,
489.00,1.88342227E+4,1.93338789E+4,2.00100332E+4,
490.00,1.95323340E+4,2.03765449E+4,2.05940625E+4,
491.00,2.06258438E+4,2.13746621E+4,2.05862012E+4,
492.00,2.11180996E+4,2.13945039E+4,2.18115449E+4,
493.00,2.23904805E+4,2.25588105E+4,2.31675801E+4,
494.00,2.33077031E+4,2.30501797E+4,2.30866367E+4,
495.00,2.30566563E+4,2.45071738E+4,2.45500039E+4,
496.00,2.44456387E+4,2.46212598E+4,2.53064453E+4,
497.00,2.50316855E+4,2.58121738E+4,2.60207285E+4,
498.00,2.57298164E+4,2.63727559E+4,2.65848730E+4,
499.00,2.61770703E+4,2.69689434E+4,2.71085059E+4,
500.00,2.73277949E+4,2.73986992E+4,2.75262305E+4,
501.00,2.77237148E+4,2.81974102E+4,2.87598477E+4,
502.00,2.79706738E+4,2.93196699E+4,2.83419336E+4,
503.00,2.92990078E+4,2.93826113E+4,2.94333262E+4,
504.00,2.96082520E+4,3.00153145E+4,2.96569375E+4,
505.00,3.01854609E+4,3.03724688E+4,3.05065957E+4,
506.00,3.11616699E+4,3.06228926E+4,3.10806719E+4,
507.00,3.08181523E+4,3.17411816E+4,3.12523438E+4,
508.00,3.14042344E+4,3.20538320E+4,3.19247813E+4,
509.00,3.25291719E+4,3.21464199E+4,3.22089668E+4,
510.00,3.23888770E+4,3.24042148E+4,3.27994609E+4,
511.00,3.30647734E+4,3.28721719E+4,3.32967461E+4,
512.00,3.29226289E+4,3.32287852E+4,3.34251758E+4,
513.00,3.33699102E+4,3.33422656E+4,3.36644727E+4,
514.00,3.34793672E+4,3.33483438E+4,3.40673672E+4,
515.00,3.38916758E+4,3.40132500E+4,3.39091523E+4,
516.00,3.44524453E+4,3.42459102E+4,3.41748711E+4,
517.00,3.45566563E+4,3.46833125E+4,3.48022188E+4,
518.00,3.42634766E+4,3.44021250E+4,3.49190078E+4,
519.00,3.48843398E+4,3.46477461E+4,3.46124492E+4,
520.00,3.43060039E+4,3.45488164E+4,3.54315430E+4,
521.00,3.49201094E+4,3.46264180E+4,3.48791875E+4,
522.00,3.43680664E+4,3.50178789E+4,3.52027930E+4,
523.00,3.48106289E+4,3.55165078E+4,3.46793984E+4,
524.00,3.50031680E+4,3.56225039E+4,3.55409258E+4,
525.00,3.56285195E+4,3.58596172E+4,3.52587578E+4,
526.00,3.51388984E+4,3.52413086E+4,3.53030781E+4,
527.00,3.46141641E+4,3.63296641E+4,3.51870469E+4,
528.00,3.50854023E+4,3.52694141E+4,3.53708555E+4,
529.00,3.41801563E+4,3.53767930E+4,3.55727930E+4,
530.00,3.41862227E+4,3.44619688E+4,3.51832656E+4,
531.00,3.49208008E+4,3.46738320E+4,3.50338672E+4,
532.00,3.42890273E+4,3.51343164E+4,3.44159648E+4,
533.00,3.42528438E+4,3.52568516E+4,3.50783867E+4,
534.00,3.43463672E+4,3.41823047E+4,3.47270859E+4,
535.00,3.35914727E+4,3.40129727E+4,3.41001953E+4,
536.00,3.39951367E+4,3.42855742E+4,3.45065586E+4,
537.00,3.31930625E+4,3.37298867E+4,3.44884609E+4,
538.00,3.34614648E+4,3.31273906E+4,3.35688438E+4,
539.00,3.32756328E+4,3.34581563E+4,3.33522578E+4,
540.00,3.27132207E+4,3.25664727E+4,3.31677344E+4,
541.00,3.22546074E+4,3.25055469E+4,3.23948418E+4,
542.00,3.23953184E+4,3.15545801E+4,3.22737559E+4,
543.00,3.17940176E+4,3.16743691E+4,3.23190859E+4,
544.00,3.09548867E+4,3.15997129E+4,3.18202539E+4,
545.00,3.09419688E+4,3.03401113E+4,3.11554277E+4,
546.00,3.01504258E+4,3.07560703E+4,3.11832500E+4,
547.00,3.01145000E+4,3.01201523E+4,3.09590723E+4,
548.00,2.98331523E+4,2.92699043E+4,3.01201289E+4,
549.00,2.89075078E+4,2.87980957E+4,2.97732559E+4,
550.00,2.87577930E+4,2.82098125E+4,2.97251074E+4,
551.00,2.75708574E+4,2.85016602E+4,2.86755547E+4,
552.00,2.79583027E+4,2.81717344E+4,2.79098008E+4,
553.00,2.73131191E+4,2.73337285E+4,2.78007051E+4,
554.00,2.63516406E+4,2.65578496E+4,2.72643281E+4,
555.00,2.64639902E+4,2.65826250E+4,2.70071289E+4,
556.00,2.52804199E+4,2.63078125E+4,2.63290137E+4,
557.00,2.51155391E+4,2.50987969E+4,2.64025391E+4,
558.00,2.51232578E+4,2.50268320E+4,2.52522852E+4,
559.00,2.42235820E+4,2.46684316E+4,2.51150176E+4,
560.00,2.40271152E+4,2.41321309E+4,2.46734629E+4,
561.00,2.36495527E+4,2.32945762E+4,2.34620293E+4,
562.00,2.36203105E+4,2.29005195E+4,2.32009023E+4,
563.00,2.26463008E+4,2.32646367E+4,2.29832988E+4,
564.00,2.21941250E+4,2.21327578E+4,2.26562734E+4,
565.00,2.19211094E+4,2.18052402E+4,2.18414414E+4,
566.00,2.08151328E+4,2.12852480E+4,2.22855801E+4,
567.00,2.07287969E+4,2.14983652E+4,2.10039844E+4,
568.00,2.01966660E+4,2.10311328E+4,2.09070820E+4,
569.00,1.98321543E+4,2.02342773E+4,2.06570840E+4,
570.00,1.99508613E+4,1.97964141E+4,1.98252910E+4,
571.00,1.95662344E+4,1.96411680E+4,1.93611543E+4,
572.00,1.94361250E+4,1.90146309E+4,1.92630430E+4,
573.00,1.84541777E+4,1.85532695E+4,1.84251699E+4,
574.00,1.81396621E+4,1.81125957E+4,1.87874473E+4,
575.00,1.79630137E+4,1.77359121E+4,1.84537617E+4,
576.00,1.72132754E+4,1.71332480E+4,1.81471406E+4,
577.00,1.69905938E+4,1.73494141E+4,1.69286641E+4,
578.00,1.69053047E+4,1.72632500E+4,1.69561172E+4,
579.00,1.59828271E+4,1.66138457E+4,1.68847715E+4,
580.00,1.56694971E+4,1.58976895E+4,1.66286465E+4,
581.00,1.54689580E+4,1.60711094E+4,1.59183701E+4,
582.00,1.50988271E+4,1.60446621E+4,1.60175186E+4,
583.00,1.47708301E+4,1.48557783E+4,1.52603057E+4,
584.00,1.42497471E+4,1.51753818E+4,1.47685557E+4,
585.00,1.42765703E+4,1.44659404E+4,1.45064395E+4,
586.00,1.42156338E+4,1.37902441E+4,1.41246084E+4,
587.00,1.38856162E+4,1.43050273E+4,1.37960254E+4,
588.00,1.33965449E+4,1.37940625E+4,1.35906582E+4,
589.00,1.35368750E+4,1.35651631E+4,1.34347930E+4,
590.00,1.33026025E+4,1.31333076E+4,1.35164785E+4,
591.00,1.26270498E+4,1.30911064E+4,1.29491875E+4,
592.00,1.18773926E+4,1.27486348E+4,1.23541426E+4,
593.00,1.20832969E+4,1.26102852E+4,1.20858916E+4,
594.00,1.17988330E+4,1.18704746E+4,1.17086426E+4,
595.00,1.13776563E+4,1.21131182E+4,1.20267090E+4,
596.00,1.14459971E+4,1.10939844E+4,1.12758936E+4,
597.00,1.14014541E+4,1.13149023E+4,1.15002861E+4,
598.00,1.07365898E+4,1.07231631E+4,1.12029482E+4,
599.00,1.04515596E+4,1.07758809E+4,1.10531309E+4,
600.00,1.04936182E+4,1.08083916E+4,1.06685898E+4,
601.00,1.01464189E+4,1.04898164E+4,9.81619336E+3,
602.00,1.01500332E+4,9.83449805E+3,1.02402109E+4,
603.00,9.83357422E+3,9.76829980E+3,9.90312305E+3,
604.00,9.28571875E+3,9.60329785E+3,9.55241016E+3,
605.00,9.62795898E+3,9.23103516E+3,9.58308008E+3,
606.00,9.55643164E+3,8.97810254E+3,9.47771582E+3,
607.00,9.19949707E+3,8.62631445E+3,9.43328320E+3,
608.00,8.79805859E+3,9.12165332E+3,8.98932324E+3,
609.00,8.57642969E+3,8.68472070E+3,8.70731836E+3,
610.00,8.67446191E+3,8.76884082E+3,8.39535156E+3,
611.00,8.10413721E+3,8.41605078E+3,8.57577832E+3,
612.00,8.33114355E+3,7.86538770E+3,8.37091016E+3,
613.00,7.71300391E+3,7.93039648E+3,7.92903271E+3,
614.00,7.65223828E+3,7.99432861E+3,7.81064746E+3,
615.00,7.51509082E+3,7.73492041E+3,7.91915918E+3,
616.00,7.39791699E+3,7.57024561E+3,7.61281543E+3,
617.00,7.45458105E+3,7.10650781E+3,7.26688525E+3,
618.00,7.15309424E+3,6.78214355E+3,7.38206982E+3,
619.00,7.01679004E+3,7.11957959E+3,6.84718652E+3,
620.00,6.79366748E+3,6.91732764E+3,6.84625439E+3,
621.00,6.47682471E+3,6.49968359E+3,6.68464355E+3,
622.00,6.29660156E+3,6.58520801E+3,6.53958008E+3,
623.00,6.32136523E+3,6.04194043E+3,6.37182227E+3,
624.00,5.95787695E+3,5.94899609E+3,5.95173682E+3,
625.00,6.33123828E+3,5.90341113E+3,6.06663184E+3,
626.00,5.98246582E+3,5.77359668E+3,5.74692529E+3,
627.00,5.55666309E+3,5.86797949E+3,5.54261768E+3,
628.00,5.83046338E+3,5.74799463E+3,5.87371387E+3,
629.00,5.23704980E+3,5.72716992E+3,5.31252734E+3,
630.00,5.24257324E+3,5.41688672E+3,5.40846777E+3,
631.00,5.37099854E+3,4.86716699E+3,5.03144824E+3,
632.00,4.88678076E+3,4.96196875E+3,4.90334570E+3,
633.00,4.77985400E+3,4.94073730E+3,5.11079004E+3,
634.00,4.64616797E+3,5.14393799E+3,5.17074072E+3,
635.00,4.76081055E+3,4.57592773E+3,4.63607031E+3,
636.00,4.85041016E+3,4.69419043E+3,4.65100537E+3,
637.00,4.26063965E+3,4.49333301E+3,4.49053955E+3,
638.00,4.49872998E+3,4.17707178E+3,4.73607080E+3,
639.00,4.08278809E+3,4.30130615E+3,4.29013232E+3,
640.00,4.15966797E+3,4.31011719E+3,4.16870313E+3,
641.00,4.25921826E+3,4.01946973E+3,4.24590039E+3,
642.00,3.90014355E+3,3.67558984E+3,4.18513525E+3,
643.00,4.09594971E+3,3.58332617E+3,3.93183618E+3,
644.00,3.76631909E+3,4.17304883E+3,3.85054199E+3,
645.00,3.89273633E+3,3.44718115E+3,3.48728979E+3,
646.00,3.65887988E+3,3.66945654E+3,3.62940625E+3,
647.00,3.60862988E+3,3.81055493E+3,3.51574146E+3,
648.00,3.13223877E+3,4.05689551E+3,3.47861279E+3,
649.00,2.83836987E+3,3.11239087E+3,3.24684180E+3,
650.00,2.95506616E+3,3.05862793E+3,3.22040283E+3,
651.00,3.06538281E+3,3.24009790E+3,3.15238745E+3,
652.00,2.89490112E+3,2.91338892E+3,3.10849194E+3,
653.00,3.18153296E+3,2.59934058E+3,3.05275171E+3,
654.00,2.90504395E+3,3.01899854E+3,2.95552441E+3,
655.00,3.05729004E+3,2.56858350E+3,2.94162915E+3,
656.00,2.63740796E+3,2.65842700E+3,2.50475000E+3,
657.00,2.60751074E+3,2.39912231E+3,3.00472290E+3,
658.00,2.38094922E+3,2.61208057E+3,2.46718774E+3,
659.00,2.28992603E+3,2.40490869E+3,2.16057739E+3,
660.00,2.56661597E+3,2.56030005E+3,2.47717163E+3,
661.00,2.40264941E+3,2.52679639E+3,2.30025903E+3,
662.00,2.05870459E+3,2.06137183E+3,2.37329810E+3,
663.00,2.65013623E+3,2.09848755E+3,1.95591724E+3,
664.00,2.23034058E+3,2.46496167E+3,2.15458667E+3,
665.00,1.79615027E+3,1.73834216E+3,2.27060303E+3,
666.00,2.34529785E+3,2.23040967E+3,1.74064111E+3,
667.00,2.05187256E+3,1.92381836E+3,2.17643481E+3,
668.00,1.93011414E+3,1.89712390E+3,1.95866052E+3,
669.00,1.99975427E+3,2.00476770E+3,2.02587292E+3,
670.00,1.72654419E+3,2.04167590E+3,2.03005103E+3,
671.00,1.68772473E+3,1.72556995E+3,1.69783301E+3,
672.00,1.97557605E+3,1.74124597E+3,1.87705750E+3,
673.00,1.70156580E+3,1.61954443E+3,1.83129651E+3,
674.00,1.21417993E+3,1.62754639E+3,1.66704688E+3,
675.00,1.37393835E+3,1.54872681E+3,1.75469275E+3,
676.00,1.63597424E+3,1.36527246E+3,1.57911072E+3,
677.00,1.40555383E+3,1.39852954E+3,1.75870044E+3,
678.00,1.23370422E+3,1.31728369E+3,1.63549731E+3,
679.00,1.24299402E+3,1.23571240E+3,1.41318005E+3,
680.00,1.26772351E+3,1.75186023E+3,1.40951575E+3,
681.00,1.24295728E+3,1.21005432E+3,1.67967932E+3,
682.00,1.52746692E+3,1.17222253E+3,1.11308801E+3,
683.00,1.31268994E+3,1.41195691E+3,1.57306042E+3,
684.00,1.38756665E+3,1.50458301E+3,1.47187463E+3,
685.00,1.75119128E+3,9.56261414E+2,1.33758679E+3,
686.00,1.11443274E+3,1.06502576E+3,1.06494788E+3,
687.00,1.24165088E+3,1.14203406E+3,1.21000940E+3,
688.00,1.15346936E+3,1.31823779E+3,1.14853442E+3,
689.00,1.29896631E+3,1.31509656E+3,1.10806897E+3,
690.00,9.83522278E+2,1.10406372E+3,1.24310132E+3,
691.00,9.98326965E+2,1.27232690E+3,1.04488220E+3,
692.00,9.53267212E+2,7.91797974E+2,1.33732385E+3,
693.00,8.56985901E+2,1.20681140E+3,9.97672302E+2,
694.00,1.03354224E+3,6.31749878E+2,1.01235663E+3,
695.00,1.02526001E+3,1.11174316E+3,8.20678040E+2,
696.00,8.87730408E+2,8.66527954E+2,1.18700232E+3,
697.00,7.46313354E+2,9.48638733E+2,1.06684790E+3,
698.00,8.51043823E+2,8.28694214E+2,9.05372070E+2,
699.00,8.83473633E+2,8.95768677E+2,8.19313965E+2,
700.00,9.31246765E+2,9.46024414E+2,9.66529724E+2,
