# Supplementary material for: A pre-screening strategy to assess resected tumor margins by imaging cytoplasmic viscosity and hypoxia
Source: eLife. 2021 Oct 11;10:e70471. doi: 10.7554/eLife.70471 (PMC8553343; doi:10.7554/eLife.70471)
Supplement: Figure 1—source data 1. [file elife-70471-fig1-data1.zip › Figure 1-Source data/IBS224 in different pH/4.24.txt]

4.24-ALL

Labels,4,4,4,
420.00,2.05313110E+1,4.74485855E+1,5.15846519E+1,
421.00,5.31115036E+1,3.89662666E+1,3.69099884E+1,
422.00,4.88633423E+1,4.07413788E+1,4.87595596E+1,
423.00,6.29058723E+1,3.44798737E+1,6.28181648E+1,
424.00,7.49109650E+1,8.47637939E+1,7.27560730E+1,
425.00,6.05758858E+1,7.26910629E+1,6.66416397E+1,
426.00,6.64361496E+1,5.85856285E+1,6.84208832E+1,
427.00,4.62196388E+1,5.23933525E+1,6.42473450E+1,
428.00,6.81903000E+1,6.22727776E+1,5.80683289E+1,
429.00,5.60515747E+1,5.60240669E+1,5.18899231E+1,
430.00,2.59899445E+1,4.38945732E+1,3.38786697E+1,
431.00,3.98936157E+1,5.99183197E+1,4.39002075E+1,
432.00,5.59152870E+1,4.59067421E+1,3.18024349E+1,
433.00,4.19744263E+1,5.20117836E+1,4.78661156E+1,
434.00,4.19622498E+1,7.96737137E+1,5.78782120E+1,
435.00,5.41279144E+1,7.78556747E+1,6.60832672E+1,
436.00,6.94421234E+1,4.58653946E+1,6.78877182E+1,
437.00,5.19431877E+1,5.41586838E+1,7.38015976E+1,
438.00,5.45601311E+1,9.71527481E+1,4.24887047E+1,
439.00,7.38104248E+1,8.39878464E+1,5.74376373E+1,
440.00,7.71666565E+1,7.71893387E+1,5.63025322E+1,
441.00,7.25363312E+1,7.88475342E+1,9.59709778E+1,
442.00,7.78467178E+1,6.50440674E+1,6.06706047E+1,
443.00,6.39147606E+1,9.02249222E+1,6.82405930E+1,
444.00,8.46225281E+1,8.68473206E+1,9.34225388E+1,
445.00,8.78099136E+1,1.19094803E+2,1.05728844E+2,
446.00,1.02042267E+2,1.06947815E+2,1.04128311E+2,
447.00,1.04334427E+2,1.29607544E+2,8.85029373E+1,
448.00,1.20432907E+2,1.18395439E+2,9.77791519E+1,
449.00,1.20250832E+2,1.36420746E+2,1.01499847E+2,
450.00,1.28998337E+2,9.27541046E+1,1.69310547E+2,
451.00,1.87901215E+2,1.99677505E+2,1.72078430E+2,
452.00,2.66969177E+2,3.15352417E+2,2.43002075E+2,
453.00,3.37278046E+2,3.53885529E+2,3.41013794E+2,
454.00,3.37898743E+2,3.38406311E+2,3.24026276E+2,
455.00,3.47529236E+2,3.89992950E+2,3.41108337E+2,
456.00,2.60974945E+2,3.18409851E+2,2.73133423E+2,
457.00,3.09162354E+2,3.63163574E+2,3.11130463E+2,
458.00,3.12863251E+2,4.21321716E+2,4.11075806E+2,
459.00,4.54624725E+2,4.49264832E+2,4.99914856E+2,
460.00,5.09402039E+2,5.08926971E+2,4.82220367E+2,
461.00,5.89641602E+2,5.02183655E+2,5.11349579E+2,
462.00,6.08689819E+2,6.33072449E+2,6.10944519E+2,
463.00,6.62050476E+2,6.61425171E+2,6.37450256E+2,
464.00,6.30737488E+2,7.03609314E+2,6.62976196E+2,
465.00,5.61110291E+2,6.23231995E+2,6.16661255E+2,
466.00,5.94014099E+2,5.35928833E+2,5.45301086E+2,
467.00,5.58385498E+2,5.43369751E+2,5.34343994E+2,
468.00,5.10083984E+2,5.07308014E+2,5.20271606E+2,
469.00,4.95388367E+2,5.17059326E+2,4.58999390E+2,
470.00,5.11960236E+2,5.38461670E+2,4.70746124E+2,
471.00,5.63198853E+2,5.62812256E+2,5.85411011E+2,
472.00,6.16696350E+2,5.88661865E+2,5.58191284E+2,
473.00,6.22757202E+2,5.34076111E+2,6.71523804E+2,
474.00,6.57484253E+2,5.72235291E+2,6.45510132E+2,
475.00,6.71126770E+2,6.48034851E+2,6.97570190E+2,
476.00,7.18296997E+2,7.91252625E+2,6.72853638E+2,
477.00,8.44203308E+2,8.26727112E+2,8.52868164E+2,
478.00,8.43919312E+2,8.45905884E+2,8.29779297E+2,
479.00,8.57732117E+2,8.63812866E+2,8.69735413E+2,
480.00,1.05508154E+3,9.23376892E+2,9.46180664E+2,
481.00,9.80763733E+2,9.58068115E+2,9.85751160E+2,
482.00,9.85966125E+2,1.02709021E+3,9.80496399E+2,
483.00,1.08655273E+3,1.16532068E+3,1.06751208E+3,
484.00,1.25982849E+3,1.20544470E+3,1.28158313E+3,
485.00,1.29532397E+3,1.39529907E+3,1.19481299E+3,
486.00,1.29028931E+3,1.26944824E+3,1.30586560E+3,
487.00,1.32361829E+3,1.44522375E+3,1.43240588E+3,
488.00,1.48178113E+3,1.48845056E+3,1.48096338E+3,
489.00,1.54904517E+3,1.47745605E+3,1.50275928E+3,
490.00,1.58546790E+3,1.57012439E+3,1.51484082E+3,
491.00,1.51261682E+3,1.67538037E+3,1.55672791E+3,
492.00,1.77787939E+3,1.75088025E+3,1.64846497E+3,
493.00,1.73819287E+3,1.74338208E+3,1.73768091E+3,
494.00,1.78499658E+3,1.83857239E+3,1.84114404E+3,
495.00,1.87506909E+3,1.83393640E+3,1.97640637E+3,
496.00,1.93985901E+3,2.02961353E+3,2.01757654E+3,
497.00,2.07129980E+3,1.98798059E+3,2.15915503E+3,
498.00,2.07973364E+3,2.10300000E+3,2.18580713E+3,
499.00,2.16974365E+3,2.24172412E+3,2.14662549E+3,
500.00,2.40181055E+3,2.22946533E+3,2.23892896E+3,
501.00,2.32591968E+3,2.33110718E+3,2.33218701E+3,
502.00,2.55467578E+3,2.44277905E+3,2.30561255E+3,
503.00,2.49675586E+3,2.36582690E+3,2.46694360E+3,
504.00,2.56062012E+3,2.47587183E+3,2.56643579E+3,
505.00,2.69432690E+3,2.88214429E+3,2.64446411E+3,
506.00,2.80261279E+3,2.70269531E+3,2.74465527E+3,
507.00,2.80678491E+3,2.85145093E+3,2.83755347E+3,
508.00,2.85921045E+3,2.98558228E+3,2.87030957E+3,
509.00,3.08322339E+3,2.92657300E+3,2.75097778E+3,
510.00,2.99844727E+3,2.97468750E+3,2.88277197E+3,
511.00,3.06218677E+3,3.06650879E+3,2.92134619E+3,
512.00,3.13205542E+3,3.05346777E+3,3.09905273E+3,
513.00,3.13016382E+3,3.13961279E+3,3.02893555E+3,
514.00,3.21881030E+3,3.12303369E+3,3.28893384E+3,
515.00,3.12257349E+3,3.12197534E+3,3.18367407E+3,
516.00,3.30816431E+3,3.44395166E+3,3.38385669E+3,
517.00,3.36184058E+3,3.49841797E+3,3.37504785E+3,
518.00,3.45780615E+3,3.47571362E+3,3.36756812E+3,
519.00,3.37185596E+3,3.47212451E+3,3.66114551E+3,
520.00,3.55970117E+3,3.58667676E+3,3.71179565E+3,
521.00,3.56202612E+3,3.45863281E+3,3.69701050E+3,
522.00,3.63269092E+3,3.77431909E+3,3.73167432E+3,
523.00,3.62965234E+3,3.69299829E+3,3.89310034E+3,
524.00,3.61119458E+3,3.82314258E+3,3.70770728E+3,
525.00,3.59871851E+3,3.63635010E+3,3.71792554E+3,
526.00,3.98770508E+3,3.81825024E+3,3.78696216E+3,
527.00,3.96745874E+3,3.78827832E+3,3.80147217E+3,
528.00,3.95821387E+3,3.67306885E+3,3.94365991E+3,
529.00,3.76650806E+3,3.97200732E+3,3.76011157E+3,
530.00,4.01733032E+3,4.00147339E+3,3.91786646E+3,
531.00,4.19568750E+3,3.83532104E+3,3.86153809E+3,
532.00,4.01605420E+3,4.04428027E+3,4.04422900E+3,
533.00,4.06424390E+3,4.11200244E+3,4.16729932E+3,
534.00,4.10829443E+3,3.97206396E+3,4.15896582E+3,
535.00,4.13435400E+3,4.15969922E+3,4.25996338E+3,
536.00,4.26730518E+3,4.28413965E+3,4.08234302E+3,
537.00,4.14191650E+3,4.11136475E+3,4.28565625E+3,
538.00,4.18089990E+3,4.46489697E+3,4.32836768E+3,
539.00,4.17728857E+3,4.30117188E+3,4.36226563E+3,
540.00,4.43518066E+3,4.39965283E+3,4.40178271E+3,
541.00,4.48531836E+3,4.49845117E+3,4.57317969E+3,
542.00,4.56918652E+3,4.33998730E+3,4.57033984E+3,
543.00,4.55649072E+3,4.65576123E+3,4.55967432E+3,
544.00,4.54969775E+3,4.33979834E+3,4.42743945E+3,
545.00,4.98601855E+3,4.68649268E+3,4.55065381E+3,
546.00,4.64004199E+3,4.99388330E+3,4.72148584E+3,
547.00,4.57889600E+3,4.84119092E+3,4.90200049E+3,
548.00,4.79799609E+3,5.01092676E+3,4.74098535E+3,
549.00,4.98641504E+3,4.93759229E+3,4.91185645E+3,
550.00,5.17168359E+3,4.89338623E+3,5.33428027E+3,
551.00,5.12951123E+3,5.42525879E+3,5.16143994E+3,
552.00,5.22364160E+3,5.12838867E+3,5.18356201E+3,
553.00,5.34214990E+3,5.36510059E+3,5.35630469E+3,
554.00,5.56668311E+3,5.42124951E+3,5.36242969E+3,
555.00,5.61944629E+3,5.60306348E+3,5.47215039E+3,
556.00,5.66372803E+3,5.56837891E+3,5.62158740E+3,
557.00,5.80721484E+3,5.93539014E+3,5.83567871E+3,
558.00,5.90166748E+3,5.70690381E+3,6.06371924E+3,
559.00,5.93197412E+3,5.97592383E+3,6.00417480E+3,
560.00,6.23022559E+3,6.04572852E+3,6.25586914E+3,
561.00,6.00870557E+3,6.14214893E+3,6.26310791E+3,
562.00,6.71353760E+3,6.20312500E+3,6.61617871E+3,
563.00,6.73562354E+3,6.57571631E+3,6.85234375E+3,
564.00,6.84086230E+3,6.68084033E+3,6.57151563E+3,
565.00,7.05714209E+3,7.25439697E+3,6.66911279E+3,
566.00,7.17811768E+3,6.95886426E+3,7.16030469E+3,
567.00,7.25920801E+3,6.84196533E+3,7.26265576E+3,
568.00,7.62256836E+3,7.64875439E+3,7.42764941E+3,
569.00,7.64703369E+3,7.48292383E+3,7.53568506E+3,
570.00,7.80890918E+3,7.92148926E+3,7.78843652E+3,
571.00,7.97914697E+3,8.12518506E+3,7.82016553E+3,
572.00,8.05399951E+3,7.99025879E+3,8.15275293E+3,
573.00,8.17946777E+3,8.44938965E+3,8.16454443E+3,
574.00,8.56295117E+3,8.51901270E+3,8.52105762E+3,
575.00,8.70988770E+3,8.83080957E+3,8.82897949E+3,
576.00,8.63504199E+3,8.90003125E+3,9.26893359E+3,
577.00,8.91307227E+3,9.24300000E+3,9.07923926E+3,
578.00,9.33333496E+3,8.96132813E+3,9.32001172E+3,
579.00,9.31616016E+3,9.13371484E+3,9.31604883E+3,
580.00,9.27520313E+3,9.61632129E+3,9.40121289E+3,
581.00,9.90999707E+3,9.51560254E+3,9.20871387E+3,
582.00,9.35311914E+3,9.81690332E+3,9.97740723E+3,
583.00,9.80448438E+3,9.88762598E+3,1.01064990E+4,
584.00,1.03548477E+4,1.00606973E+4,1.03657197E+4,
585.00,1.05588105E+4,1.06995537E+4,1.04581396E+4,
586.00,1.10668633E+4,1.07497656E+4,1.03748320E+4,
587.00,1.04066738E+4,1.08466670E+4,1.09672441E+4,
588.00,1.13361523E+4,1.12644961E+4,1.11975674E+4,
589.00,1.13930410E+4,1.10805498E+4,1.09515098E+4,
590.00,1.14034277E+4,1.17062412E+4,1.10186240E+4,
591.00,1.18388818E+4,1.13877549E+4,1.11148066E+4,
592.00,1.20632158E+4,1.16893252E+4,1.11672627E+4,
593.00,1.13984795E+4,1.14205156E+4,1.13701445E+4,
594.00,1.19023398E+4,1.20144463E+4,1.11268164E+4,
595.00,1.16356172E+4,1.22108047E+4,1.18461484E+4,
596.00,1.19649580E+4,1.20271875E+4,1.16304717E+4,
597.00,1.20743691E+4,1.16184531E+4,1.18341992E+4,
598.00,1.17680225E+4,1.19875977E+4,1.20535488E+4,
599.00,1.25077979E+4,1.20098242E+4,1.22700156E+4,
600.00,1.27005439E+4,1.21656836E+4,1.21417559E+4,
601.00,1.22060596E+4,1.22464668E+4,1.26064639E+4,
602.00,1.28442617E+4,1.21808184E+4,1.27745059E+4,
603.00,1.24214229E+4,1.20546465E+4,1.25388838E+4,
604.00,1.22891299E+4,1.32157617E+4,1.19066709E+4,
605.00,1.22982480E+4,1.21010947E+4,1.22803877E+4,
606.00,1.21912871E+4,1.25426836E+4,1.24425439E+4,
607.00,1.28738291E+4,1.22414941E+4,1.29109307E+4,
608.00,1.24457988E+4,1.29478506E+4,1.22142266E+4,
609.00,1.26389180E+4,1.25634570E+4,1.24728438E+4,
610.00,1.20577861E+4,1.27410186E+4,1.18477676E+4,
611.00,1.26517783E+4,1.25610420E+4,1.24551025E+4,
612.00,1.25837383E+4,1.21348945E+4,1.21873330E+4,
613.00,1.25115820E+4,1.17996719E+4,1.19630654E+4,
614.00,1.19222793E+4,1.23507578E+4,1.18062178E+4,
615.00,1.22861299E+4,1.21165010E+4,1.22970029E+4,
616.00,1.18110469E+4,1.24755127E+4,1.19003965E+4,
617.00,1.21623818E+4,1.21026494E+4,1.21695938E+4,
618.00,1.21359180E+4,1.18424746E+4,1.18426484E+4,
619.00,1.18923008E+4,1.20333721E+4,1.18305342E+4,
620.00,1.22002539E+4,1.17185479E+4,1.14075703E+4,
621.00,1.10499922E+4,1.14548506E+4,1.16497002E+4,
622.00,1.18043242E+4,1.19482520E+4,1.20350313E+4,
623.00,1.15437188E+4,1.17946133E+4,1.10137441E+4,
624.00,1.15991445E+4,1.09193789E+4,1.16944746E+4,
625.00,1.15311211E+4,1.10193535E+4,1.12584316E+4,
626.00,1.15687568E+4,1.12951338E+4,1.07624131E+4,
627.00,1.06457793E+4,1.07235674E+4,1.09883086E+4,
628.00,1.04662617E+4,1.01738047E+4,1.08341621E+4,
629.00,1.04989248E+4,1.06453867E+4,1.08467578E+4,
630.00,1.05774443E+4,1.03928643E+4,1.02878379E+4,
631.00,1.05913584E+4,1.04218262E+4,1.01449902E+4,
632.00,1.01661875E+4,1.01383633E+4,9.86230859E+3,
633.00,1.01738584E+4,9.90419922E+3,9.94139941E+3,
634.00,9.26815137E+3,9.65642676E+3,9.70694531E+3,
635.00,9.74105762E+3,8.93907520E+3,9.74303027E+3,
636.00,9.28434082E+3,9.04133887E+3,9.87346387E+3,
637.00,9.18154004E+3,8.78324121E+3,9.04889063E+3,
638.00,9.07512109E+3,8.62534277E+3,8.80000195E+3,
639.00,8.37541016E+3,8.53622656E+3,8.68550488E+3,
640.00,8.87366895E+3,8.54855762E+3,8.35436719E+3,
641.00,8.25728613E+3,8.56481152E+3,8.46037988E+3,
642.00,8.84837988E+3,8.02458789E+3,9.03264746E+3,
643.00,8.36312207E+3,7.82881934E+3,7.59891260E+3,
644.00,8.14919629E+3,8.16329688E+3,7.47663525E+3,
645.00,7.52942871E+3,8.51862207E+3,7.61586816E+3,
646.00,8.14761523E+3,7.68237549E+3,8.03827002E+3,
647.00,7.18531104E+3,7.50674463E+3,7.30335742E+3,
648.00,7.34644189E+3,7.55713184E+3,6.78081543E+3,
649.00,7.05276318E+3,6.86947852E+3,7.80644971E+3,
650.00,6.88190625E+3,7.25412207E+3,7.12185059E+3,
651.00,6.90298779E+3,6.88813281E+3,6.64511328E+3,
652.00,7.01266211E+3,6.32694434E+3,6.39625537E+3,
653.00,6.45780420E+3,6.31066553E+3,6.32643213E+3,
654.00,6.04088330E+3,6.25874268E+3,6.47000684E+3,
655.00,6.28759717E+3,6.03761621E+3,6.26597070E+3,
656.00,6.16266895E+3,5.83355469E+3,6.13391113E+3,
657.00,6.03603906E+3,5.40029443E+3,6.12359570E+3,
658.00,5.57578027E+3,6.25445752E+3,5.97364355E+3,
659.00,6.14960840E+3,5.88387207E+3,5.61884863E+3,
660.00,5.42271631E+3,5.91224072E+3,5.07296631E+3,
661.00,5.44751465E+3,5.48996143E+3,5.30705078E+3,
662.00,5.16415039E+3,5.54121680E+3,5.41824609E+3,
663.00,5.09076514E+3,5.05446631E+3,4.77885059E+3,
664.00,5.58436523E+3,5.00291455E+3,5.07461133E+3,
665.00,4.34045850E+3,5.50860107E+3,5.00959717E+3,
666.00,5.23288916E+3,4.56982227E+3,4.64876953E+3,
667.00,4.65919482E+3,5.03227148E+3,4.24441797E+3,
668.00,5.17994775E+3,5.19216943E+3,4.82750781E+3,
669.00,4.75535254E+3,4.37276221E+3,4.14944385E+3,
670.00,4.33103076E+3,4.44040039E+3,3.94940967E+3,
671.00,4.64988965E+3,4.76242041E+3,4.54534668E+3,
672.00,4.58411475E+3,4.59550635E+3,4.28431885E+3,
673.00,4.23268945E+3,4.01434448E+3,4.26515674E+3,
674.00,4.15982568E+3,3.83917529E+3,4.07527417E+3,
675.00,3.72608032E+3,4.04446704E+3,3.96794116E+3,
676.00,4.41601025E+3,4.02225098E+3,3.80190405E+3,
677.00,3.34375879E+3,3.70852368E+3,3.48914893E+3,
678.00,3.86816626E+3,3.70479297E+3,3.54038892E+3,
679.00,3.74739868E+3,3.60332983E+3,3.98118237E+3,
680.00,3.96023193E+3,3.55692700E+3,3.53330103E+3,
681.00,3.66599146E+3,3.68254126E+3,3.00244751E+3,
682.00,3.40557495E+3,3.32858936E+3,3.49998169E+3,
683.00,3.39594092E+3,3.06729907E+3,3.28165454E+3,
684.00,3.37971313E+3,3.42479541E+3,3.59066626E+3,
685.00,3.39374634E+3,3.06988916E+3,2.95728418E+3,
686.00,3.66179150E+3,3.14893213E+3,3.04865234E+3,
687.00,3.45672314E+3,3.18935156E+3,3.28963330E+3,
688.00,3.02869165E+3,3.09440308E+3,2.89824854E+3,
689.00,2.98770801E+3,2.58250073E+3,3.31023193E+3,
690.00,2.77557617E+3,2.76996826E+3,2.87740479E+3,
691.00,2.48901099E+3,2.38676660E+3,2.62724072E+3,
692.00,2.53057300E+3,3.14917310E+3,2.26684888E+3,
693.00,2.38663330E+3,2.80868408E+3,3.02817847E+3,
694.00,2.50342627E+3,2.41082983E+3,2.98809619E+3,
695.00,2.63023389E+3,2.41390918E+3,2.89702002E+3,
696.00,2.64655640E+3,2.47139844E+3,2.63760083E+3,
697.00,2.25735498E+3,2.60919653E+3,2.51583350E+3,
698.00,2.18325342E+3,1.97519507E+3,2.12880200E+3,
699.00,2.36401074E+3,2.13118188E+3,2.38107104E+3,
700.00,2.27313550E+3,2.23493481E+3,2.16058276E+3,
