# Supplementary material for: A pre-screening strategy to assess resected tumor margins by imaging cytoplasmic viscosity and hypoxia
Source: eLife. 2021 Oct 11;10:e70471. doi: 10.7554/eLife.70471 (PMC8553343; doi:10.7554/eLife.70471)
Supplement: Figure 1—source data 1. [file elife-70471-fig1-data1.zip › Figure 1-Source data/IBS440 respond to nitroreductase/15.txt]

Labels	15
420.00	1.01276379E+3
421.00	1.10077283E+3
422.00	1.24366968E+3
423.00	1.20610120E+3
424.00	1.23317712E+3
425.00	1.12499353E+3
426.00	9.07248596E+2
427.00	7.52895142E+2
428.00	7.12115906E+2
429.00	6.54791565E+2
430.00	6.52363464E+2
431.00	7.18270874E+2
432.00	7.93003967E+2
433.00	7.17746826E+2
434.00	8.97186829E+2
435.00	9.42429138E+2
436.00	8.74903931E+2
437.00	1.05972437E+3
438.00	1.01280298E+3
439.00	1.24717249E+3
440.00	1.37630273E+3
441.00	1.41131519E+3
442.00	1.53825073E+3
443.00	1.67186340E+3
444.00	1.71374597E+3
445.00	1.90629346E+3
446.00	2.22226807E+3
447.00	2.24230762E+3
448.00	2.63026465E+3
449.00	2.86745874E+3
450.00	3.10600659E+3
451.00	3.53043408E+3
452.00	3.92875317E+3
453.00	3.91091724E+3
454.00	4.39374121E+3
455.00	4.69318018E+3
456.00	5.27447803E+3
457.00	5.55377979E+3
458.00	6.10576221E+3
459.00	6.96407666E+3
460.00	7.46534424E+3
461.00	8.03267578E+3
462.00	8.78124023E+3
463.00	9.19900879E+3
464.00	1.00794229E+4
465.00	1.09668965E+4
466.00	1.21540840E+4
467.00	1.30461563E+4
468.00	1.38032480E+4
469.00	1.47553467E+4
470.00	1.62366758E+4
471.00	1.68896191E+4
472.00	1.85010195E+4
473.00	1.94200723E+4
474.00	2.12503125E+4
475.00	2.23388594E+4
476.00	2.43441270E+4
477.00	2.55680547E+4
478.00	2.68227031E+4
479.00	2.82985293E+4
480.00	3.01449180E+4
481.00	3.17233203E+4
482.00	3.35023555E+4
483.00	3.49302305E+4
484.00	3.72546445E+4
485.00	3.83913828E+4
486.00	4.00559922E+4
487.00	4.27641836E+4
488.00	4.39947539E+4
489.00	4.61660430E+4
490.00	4.76469297E+4
491.00	5.06563984E+4
492.00	5.16094570E+4
493.00	5.41004492E+4
494.00	5.56245820E+4
495.00	5.77343516E+4
496.00	5.89414688E+4
497.00	6.13786016E+4
498.00	6.28372344E+4
499.00	6.47215234E+4
500.00	6.64704844E+4
501.00	6.90397266E+4
502.00	7.06068203E+4
503.00	7.13283203E+4
504.00	7.35902188E+4
505.00	7.47305547E+4
506.00	7.57406563E+4
507.00	7.83845781E+4
508.00	8.03695859E+4
509.00	8.10024063E+4
510.00	8.20416953E+4
511.00	8.30383047E+4
512.00	8.45562188E+4
513.00	8.49300313E+4
514.00	8.57937188E+4
515.00	8.71020547E+4
516.00	8.70045000E+4
517.00	8.85284766E+4
518.00	8.96411406E+4
519.00	8.88709531E+4
520.00	9.00170078E+4
521.00	9.07703047E+4
522.00	9.08459766E+4
523.00	9.15161563E+4
524.00	9.32897813E+4
525.00	9.27073438E+4
526.00	9.17457578E+4
527.00	9.20272188E+4
528.00	9.15795078E+4
529.00	9.04742188E+4
530.00	9.15853828E+4
531.00	9.03434766E+4
532.00	8.89988906E+4
533.00	8.86838047E+4
534.00	8.88970703E+4
535.00	8.86328203E+4
536.00	8.74592109E+4
537.00	8.78859219E+4
538.00	8.65490391E+4
539.00	8.56970391E+4
540.00	8.51913750E+4
541.00	8.43502656E+4
542.00	8.27281563E+4
543.00	8.16760547E+4
544.00	8.16339375E+4
545.00	8.02636875E+4
546.00	7.89468828E+4
547.00	7.82645781E+4
548.00	7.67734063E+4
549.00	7.53343984E+4
550.00	7.51578047E+4
551.00	7.35941250E+4
552.00	7.22084219E+4
553.00	7.16677656E+4
554.00	7.06397656E+4
555.00	6.91991875E+4
556.00	6.74683984E+4
557.00	6.59425234E+4
558.00	6.49845117E+4
559.00	6.45119609E+4
560.00	6.42395000E+4
561.00	6.28205195E+4
562.00	6.12713320E+4
563.00	5.97663125E+4
564.00	5.78841719E+4
565.00	5.82047617E+4
566.00	5.68637695E+4
567.00	5.46619844E+4
568.00	5.39926523E+4
569.00	5.38136016E+4
570.00	5.25789492E+4
571.00	5.09605469E+4
572.00	5.00545313E+4
573.00	4.92236289E+4
574.00	4.77624375E+4
575.00	4.70054531E+4
576.00	4.52651719E+4
577.00	4.51853047E+4
578.00	4.40196641E+4
579.00	4.30120508E+4
580.00	4.25365000E+4
581.00	4.13334570E+4
582.00	4.07469141E+4
583.00	4.05501016E+4
584.00	4.00845039E+4
585.00	3.84009570E+4
586.00	3.76993203E+4
587.00	3.63203828E+4
588.00	3.56155078E+4
589.00	3.46581016E+4
590.00	3.45327969E+4
591.00	3.36050078E+4
592.00	3.23750234E+4
593.00	3.28337734E+4
594.00	3.18071426E+4
595.00	3.13240938E+4
596.00	3.05113047E+4
597.00	2.87290938E+4
598.00	2.88806992E+4
599.00	2.82060605E+4
600.00	2.84848789E+4
601.00	2.79485977E+4
602.00	2.68184434E+4
603.00	2.68822285E+4
604.00	2.63233281E+4
605.00	2.57584180E+4
606.00	2.40679473E+4
607.00	2.43378281E+4
608.00	2.41996426E+4
609.00	2.27815117E+4
610.00	2.31023320E+4
611.00	2.28432070E+4
612.00	2.17489121E+4
613.00	2.09780000E+4
614.00	2.12430273E+4
615.00	2.11775117E+4
616.00	1.98400352E+4
617.00	2.05281133E+4
618.00	1.95268047E+4
619.00	1.85762363E+4
620.00	1.86117754E+4
621.00	1.75863379E+4
622.00	1.73904023E+4
623.00	1.72709883E+4
624.00	1.60900820E+4
625.00	1.57109170E+4
626.00	1.57033535E+4
627.00	1.51871797E+4
628.00	1.50710537E+4
629.00	1.46549658E+4
630.00	1.47619893E+4
631.00	1.39820977E+4
632.00	1.39770176E+4
633.00	1.38397861E+4
634.00	1.33307021E+4
635.00	1.31088174E+4
636.00	1.19168613E+4
637.00	1.24392920E+4
638.00	1.26749063E+4
639.00	1.10313457E+4
640.00	1.17258721E+4
641.00	1.07482119E+4
642.00	1.04577188E+4
643.00	1.03584766E+4
644.00	1.02428379E+4
645.00	9.75770508E+3
646.00	9.27161328E+3
647.00	9.44747559E+3
648.00	9.03102832E+3
649.00	8.98885547E+3
650.00	8.63631934E+3
651.00	9.13756934E+3
652.00	7.87889893E+3
653.00	8.37650781E+3
654.00	7.76885010E+3
655.00	7.03015723E+3
656.00	7.31855811E+3
657.00	6.84581787E+3
658.00	6.87846094E+3
659.00	6.85983203E+3
660.00	6.28306494E+3
661.00	6.08507129E+3
662.00	6.89388623E+3
663.00	6.05958350E+3
664.00	5.66318848E+3
665.00	6.24339063E+3
666.00	5.55179492E+3
667.00	5.55632666E+3
668.00	5.41991895E+3
669.00	4.95868945E+3
670.00	4.94773242E+3
671.00	4.92064893E+3
672.00	4.67206592E+3
673.00	4.46022852E+3
674.00	4.31955762E+3
675.00	4.96304932E+3
676.00	4.51914404E+3
677.00	4.49423877E+3
678.00	3.69988818E+3
679.00	4.22440576E+3
680.00	3.59333594E+3
681.00	3.91939771E+3
682.00	3.78596777E+3
683.00	4.02183276E+3
684.00	3.38010742E+3
685.00	3.75026514E+3
686.00	2.99047437E+3
687.00	3.14860791E+3
688.00	3.16353198E+3
689.00	2.73070752E+3
690.00	3.10717725E+3
691.00	2.92756494E+3
692.00	3.06518530E+3
693.00	2.71902466E+3
694.00	3.23330640E+3
695.00	2.97912085E+3
696.00	2.53793188E+3
697.00	3.14066528E+3
698.00	2.86299829E+3
699.00	2.34396509E+3
700.00	2.51725562E+3
