# Supplementary material for: A pre-screening strategy to assess resected tumor margins by imaging cytoplasmic viscosity and hypoxia
Source: eLife. 2021 Oct 11;10:e70471. doi: 10.7554/eLife.70471 (PMC8553343; doi:10.7554/eLife.70471)
Supplement: Figure 1—source data 1. [file elife-70471-fig1-data1.zip › Figure 1-Source data/IBS440 respond to nitroreductase/14.txt]

Labels	14
420.00	1.03886011E+3
421.00	1.05158240E+3
422.00	1.17290808E+3
423.00	1.34227075E+3
424.00	1.26382861E+3
425.00	1.00347754E+3
426.00	8.86483826E+2
427.00	7.71649963E+2
428.00	5.32345581E+2
429.00	6.46413757E+2
430.00	6.61770203E+2
431.00	6.45559204E+2
432.00	6.88797974E+2
433.00	7.57622559E+2
434.00	7.84648987E+2
435.00	8.38057861E+2
436.00	8.94517456E+2
437.00	8.38607178E+2
438.00	1.01159930E+3
439.00	1.11578223E+3
440.00	1.27390210E+3
441.00	1.10867871E+3
442.00	1.34333618E+3
443.00	1.43015002E+3
444.00	1.67541431E+3
445.00	1.79318884E+3
446.00	1.95387817E+3
447.00	2.09062061E+3
448.00	2.30807788E+3
449.00	2.48277881E+3
450.00	2.69689429E+3
451.00	2.98595288E+3
452.00	3.45582495E+3
453.00	3.62540698E+3
454.00	3.90605664E+3
455.00	4.24920459E+3
456.00	4.75600586E+3
457.00	5.13757471E+3
458.00	5.58886377E+3
459.00	6.01099756E+3
460.00	6.84719727E+3
461.00	7.14685107E+3
462.00	7.86507520E+3
463.00	8.23891211E+3
464.00	9.06041406E+3
465.00	1.00333691E+4
466.00	1.09839453E+4
467.00	1.16170752E+4
468.00	1.22662500E+4
469.00	1.34217813E+4
470.00	1.41041035E+4
471.00	1.51994434E+4
472.00	1.65259043E+4
473.00	1.74653438E+4
474.00	1.84620469E+4
475.00	1.96088555E+4
476.00	2.12342617E+4
477.00	2.23945566E+4
478.00	2.38003125E+4
479.00	2.50322188E+4
480.00	2.66024570E+4
481.00	2.77704375E+4
482.00	2.96561641E+4
483.00	3.10187871E+4
484.00	3.22560840E+4
485.00	3.43122695E+4
486.00	3.64745703E+4
487.00	3.75205117E+4
488.00	3.87956523E+4
489.00	4.09058086E+4
490.00	4.19493242E+4
491.00	4.42652461E+4
492.00	4.52764688E+4
493.00	4.81222578E+4
494.00	4.88346563E+4
495.00	5.02284258E+4
496.00	5.26099922E+4
497.00	5.43660781E+4
498.00	5.59188789E+4
499.00	5.65227578E+4
500.00	5.91278633E+4
501.00	6.16425977E+4
502.00	6.15976758E+4
503.00	6.37651172E+4
504.00	6.45058164E+4
505.00	6.57664688E+4
506.00	6.83204688E+4
507.00	6.88114063E+4
508.00	6.98945703E+4
509.00	7.05867266E+4
510.00	7.21076328E+4
511.00	7.32872500E+4
512.00	7.42350938E+4
513.00	7.43730547E+4
514.00	7.57513750E+4
515.00	7.73388047E+4
516.00	7.78580156E+4
517.00	7.77221094E+4
518.00	7.82127578E+4
519.00	7.91262969E+4
520.00	7.96309063E+4
521.00	8.05515859E+4
522.00	7.99036250E+4
523.00	7.99665000E+4
524.00	8.13775781E+4
525.00	8.08000469E+4
526.00	8.06992734E+4
527.00	8.05610391E+4
528.00	8.06547344E+4
529.00	7.98486719E+4
530.00	8.07412266E+4
531.00	8.01587578E+4
532.00	7.96329688E+4
533.00	7.88605703E+4
534.00	7.78421094E+4
535.00	7.77360938E+4
536.00	7.65912422E+4
537.00	7.80316406E+4
538.00	7.64979141E+4
539.00	7.63285625E+4
540.00	7.53683516E+4
541.00	7.48126406E+4
542.00	7.36208672E+4
543.00	7.26481641E+4
544.00	7.16672422E+4
545.00	7.01827891E+4
546.00	6.89225625E+4
547.00	6.93839531E+4
548.00	6.71280625E+4
549.00	6.71971250E+4
550.00	6.62867422E+4
551.00	6.55310977E+4
552.00	6.35115586E+4
553.00	6.29047578E+4
554.00	6.19152148E+4
555.00	5.97686953E+4
556.00	5.92683867E+4
557.00	5.98711563E+4
558.00	5.76233164E+4
559.00	5.72674492E+4
560.00	5.56200117E+4
561.00	5.52468555E+4
562.00	5.42035625E+4
563.00	5.27261719E+4
564.00	5.22257578E+4
565.00	5.05933750E+4
566.00	5.02789141E+4
567.00	4.86262734E+4
568.00	4.81641328E+4
569.00	4.70553594E+4
570.00	4.60606406E+4
571.00	4.51115859E+4
572.00	4.40108008E+4
573.00	4.38884922E+4
574.00	4.27620039E+4
575.00	4.19029805E+4
576.00	4.09421016E+4
577.00	3.98059297E+4
578.00	3.92331406E+4
579.00	3.85750000E+4
580.00	3.77141875E+4
581.00	3.76551836E+4
582.00	3.59860391E+4
583.00	3.50241250E+4
584.00	3.49856797E+4
585.00	3.38826797E+4
586.00	3.26540742E+4
587.00	3.32741445E+4
588.00	3.23694238E+4
589.00	3.19423789E+4
590.00	3.02781309E+4
591.00	2.99055938E+4
592.00	3.01361211E+4
593.00	2.90854609E+4
594.00	2.91724063E+4
595.00	2.80442539E+4
596.00	2.82875996E+4
597.00	2.64260449E+4
598.00	2.63370566E+4
599.00	2.59948555E+4
600.00	2.56067988E+4
601.00	2.51355000E+4
602.00	2.38498281E+4
603.00	2.35549375E+4
604.00	2.34854922E+4
605.00	2.28928184E+4
606.00	2.19382930E+4
607.00	2.26794707E+4
608.00	2.15340059E+4
609.00	2.01304453E+4
610.00	2.03235723E+4
611.00	1.97399063E+4
612.00	2.01957715E+4
613.00	1.91396777E+4
614.00	1.88230742E+4
615.00	1.83768984E+4
616.00	1.72435449E+4
617.00	1.70203242E+4
618.00	1.71905059E+4
619.00	1.65023750E+4
620.00	1.64010371E+4
621.00	1.58038359E+4
622.00	1.58499150E+4
623.00	1.54122656E+4
624.00	1.53919160E+4
625.00	1.48141563E+4
626.00	1.35020078E+4
627.00	1.39056904E+4
628.00	1.42837236E+4
629.00	1.41451279E+4
630.00	1.35209170E+4
631.00	1.28146104E+4
632.00	1.25330918E+4
633.00	1.18830781E+4
634.00	1.24984023E+4
635.00	1.14094961E+4
636.00	1.11619814E+4
637.00	1.06432754E+4
638.00	1.07052207E+4
639.00	1.04975566E+4
640.00	1.01458896E+4
641.00	1.00760039E+4
642.00	9.72969727E+3
643.00	9.02778906E+3
644.00	9.28801367E+3
645.00	9.02750391E+3
646.00	8.85265625E+3
647.00	8.44203223E+3
648.00	7.82408398E+3
649.00	8.30085352E+3
650.00	7.70704980E+3
651.00	7.37276953E+3
652.00	7.45115820E+3
653.00	7.44420557E+3
654.00	6.79243457E+3
655.00	6.92890820E+3
656.00	6.22714014E+3
657.00	6.65919629E+3
658.00	6.20441406E+3
659.00	5.73884424E+3
660.00	5.87360303E+3
661.00	6.05132813E+3
662.00	5.15192676E+3
663.00	5.29727539E+3
664.00	5.05751807E+3
665.00	5.22065332E+3
666.00	4.70553076E+3
667.00	4.79202588E+3
668.00	5.37324316E+3
669.00	4.40153662E+3
670.00	4.84299365E+3
671.00	4.61545117E+3
672.00	4.32885693E+3
673.00	4.44901514E+3
674.00	3.85048413E+3
675.00	3.97487622E+3
676.00	3.83212476E+3
677.00	3.94620801E+3
678.00	3.58278613E+3
679.00	3.77568628E+3
680.00	3.66549146E+3
681.00	3.43547583E+3
682.00	3.04436255E+3
683.00	2.96652124E+3
684.00	3.26856274E+3
685.00	2.96898242E+3
686.00	2.92340527E+3
687.00	2.53727075E+3
688.00	3.13107739E+3
689.00	2.71274829E+3
690.00	2.42444092E+3
691.00	2.68177417E+3
692.00	2.18320337E+3
693.00	2.63214160E+3
694.00	2.33992041E+3
695.00	2.39333862E+3
696.00	2.39749756E+3
697.00	2.82294800E+3
698.00	2.48823706E+3
699.00	2.29943750E+3
700.00	2.29048047E+3
