# Supplementary material for: A pre-screening strategy to assess resected tumor margins by imaging cytoplasmic viscosity and hypoxia
Source: eLife. 2021 Oct 11;10:e70471. doi: 10.7554/eLife.70471 (PMC8553343; doi:10.7554/eLife.70471)
Supplement: Figure 1—source data 1. [file elife-70471-fig1-data1.zip › Figure 1-Source data/IBS440 respond to nitroreductase/16.txt]

Labels	16
420.00	9.94491150E+2
421.00	1.00560614E+3
422.00	1.04823535E+3
423.00	1.17230005E+3
424.00	1.20732642E+3
425.00	9.37872681E+2
426.00	9.06191772E+2
427.00	7.91856079E+2
428.00	6.74152039E+2
429.00	6.83866089E+2
430.00	6.31028198E+2
431.00	7.05781128E+2
432.00	7.76022217E+2
433.00	8.24259338E+2
434.00	8.28067017E+2
435.00	8.83289612E+2
436.00	9.96873779E+2
437.00	9.44367432E+2
438.00	1.20226038E+3
439.00	1.28112646E+3
440.00	1.35663416E+3
441.00	1.45490369E+3
442.00	1.62361060E+3
443.00	1.79823022E+3
444.00	1.95527490E+3
445.00	2.10164526E+3
446.00	2.30428809E+3
447.00	2.55271460E+3
448.00	2.74654102E+3
449.00	3.04667065E+3
450.00	3.26679199E+3
451.00	3.73097290E+3
452.00	4.01189771E+3
453.00	4.20856250E+3
454.00	4.75379297E+3
455.00	5.14222852E+3
456.00	5.61730078E+3
457.00	6.22847510E+3
458.00	6.57607959E+3
459.00	7.39720166E+3
460.00	8.06599658E+3
461.00	8.72565137E+3
462.00	9.08284082E+3
463.00	9.94921777E+3
464.00	1.07386973E+4
465.00	1.15971172E+4
466.00	1.29972822E+4
467.00	1.40482158E+4
468.00	1.46325469E+4
469.00	1.60056406E+4
470.00	1.75435195E+4
471.00	1.84153496E+4
472.00	1.96770039E+4
473.00	2.12358008E+4
474.00	2.22245762E+4
475.00	2.36905391E+4
476.00	2.59225977E+4
477.00	2.72135371E+4
478.00	2.85330410E+4
479.00	3.03516230E+4
480.00	3.25176738E+4
481.00	3.37621094E+4
482.00	3.62913945E+4
483.00	3.81584414E+4
484.00	3.95671563E+4
485.00	4.16278398E+4
486.00	4.34591523E+4
487.00	4.51946914E+4
488.00	4.77911992E+4
489.00	4.96798164E+4
490.00	5.18019805E+4
491.00	5.31223008E+4
492.00	5.62742227E+4
493.00	5.75857930E+4
494.00	5.96556953E+4
495.00	6.25959492E+4
496.00	6.47813359E+4
497.00	6.56281875E+4
498.00	6.69458125E+4
499.00	6.94001250E+4
500.00	7.14787969E+4
501.00	7.41648125E+4
502.00	7.53718984E+4
503.00	7.77876563E+4
504.00	7.86057969E+4
505.00	8.08727344E+4
506.00	8.19771953E+4
507.00	8.34575938E+4
508.00	8.53770625E+4
509.00	8.66277734E+4
510.00	8.82786563E+4
511.00	8.91834844E+4
512.00	9.04782891E+4
513.00	9.06642344E+4
514.00	9.27139766E+4
515.00	9.24846484E+4
516.00	9.47928047E+4
517.00	9.48531016E+4
518.00	9.66698203E+4
519.00	9.65286719E+4
520.00	9.75906797E+4
521.00	9.66352031E+4
522.00	9.71969688E+4
523.00	9.76590469E+4
524.00	9.69477734E+4
525.00	9.71877109E+4
526.00	9.79496328E+4
527.00	9.79942422E+4
528.00	9.77239844E+4
529.00	9.82266953E+4
530.00	9.80204297E+4
531.00	9.70274531E+4
532.00	9.64256250E+4
533.00	9.64637734E+4
534.00	9.45879844E+4
535.00	9.50731797E+4
536.00	9.45055078E+4
537.00	9.32171563E+4
538.00	9.26070859E+4
539.00	9.23603594E+4
540.00	9.05210313E+4
541.00	8.99988438E+4
542.00	8.89212578E+4
543.00	8.83233516E+4
544.00	8.75007813E+4
545.00	8.56240781E+4
546.00	8.53686953E+4
547.00	8.33494063E+4
548.00	8.23540547E+4
549.00	8.12909453E+4
550.00	7.93778516E+4
551.00	7.86900703E+4
552.00	7.79229531E+4
553.00	7.69405000E+4
554.00	7.60423359E+4
555.00	7.37872578E+4
556.00	7.29013906E+4
557.00	7.18317656E+4
558.00	6.93068359E+4
559.00	6.95324844E+4
560.00	6.89584609E+4
561.00	6.61851406E+4
562.00	6.51054961E+4
563.00	6.37006367E+4
564.00	6.27139453E+4
565.00	6.04194961E+4
566.00	5.94623281E+4
567.00	5.88630664E+4
568.00	5.87529609E+4
569.00	5.72706602E+4
570.00	5.64948203E+4
571.00	5.42753320E+4
572.00	5.30965000E+4
573.00	5.25514648E+4
574.00	5.13999414E+4
575.00	5.03965859E+4
576.00	4.90335977E+4
577.00	4.81786367E+4
578.00	4.82031406E+4
579.00	4.64467109E+4
580.00	4.54461914E+4
581.00	4.46034375E+4
582.00	4.33786758E+4
583.00	4.11389453E+4
584.00	4.12208047E+4
585.00	4.09840313E+4
586.00	4.00055547E+4
587.00	3.87250703E+4
588.00	3.76211211E+4
589.00	3.83454180E+4
590.00	3.79801055E+4
591.00	3.55111445E+4
592.00	3.56147188E+4
593.00	3.47325781E+4
594.00	3.37818633E+4
595.00	3.33210156E+4
596.00	3.22631016E+4
597.00	3.18801484E+4
598.00	3.09360254E+4
599.00	3.07660605E+4
600.00	3.04949863E+4
601.00	2.96536680E+4
602.00	2.88513750E+4
603.00	2.82717773E+4
604.00	2.80544727E+4
605.00	2.73197598E+4
606.00	2.62781348E+4
607.00	2.46498125E+4
608.00	2.59442949E+4
609.00	2.49449590E+4
610.00	2.38076855E+4
611.00	2.30074570E+4
612.00	2.26035605E+4
613.00	2.25781211E+4
614.00	2.14901152E+4
615.00	2.18444785E+4
616.00	2.09448496E+4
617.00	2.04698906E+4
618.00	2.00477715E+4
619.00	1.94299922E+4
620.00	1.92410469E+4
621.00	1.88991895E+4
622.00	1.80500078E+4
623.00	1.84797461E+4
624.00	1.76868652E+4
625.00	1.74905371E+4
626.00	1.60460225E+4
627.00	1.66664355E+4
628.00	1.58976934E+4
629.00	1.60914238E+4
630.00	1.59573945E+4
631.00	1.46365752E+4
632.00	1.40045439E+4
633.00	1.36291895E+4
634.00	1.41503457E+4
635.00	1.33430723E+4
636.00	1.30976299E+4
637.00	1.25754355E+4
638.00	1.23779326E+4
639.00	1.14984277E+4
640.00	1.14870410E+4
641.00	1.17793369E+4
642.00	1.11576641E+4
643.00	1.11949238E+4
644.00	1.07673213E+4
645.00	1.06616738E+4
646.00	1.03549219E+4
647.00	9.40268652E+3
648.00	9.82595020E+3
649.00	9.75970215E+3
650.00	9.18938281E+3
651.00	9.26894141E+3
652.00	8.90741406E+3
653.00	8.08364014E+3
654.00	7.94781201E+3
655.00	7.58758252E+3
656.00	7.92846582E+3
657.00	7.53637598E+3
658.00	7.14570605E+3
659.00	6.80117383E+3
660.00	7.48205566E+3
661.00	6.75265576E+3
662.00	6.08661133E+3
663.00	6.64294043E+3
664.00	6.25382715E+3
665.00	6.41355127E+3
666.00	6.56198193E+3
667.00	5.92653906E+3
668.00	5.39852490E+3
669.00	5.78171777E+3
670.00	5.43002246E+3
671.00	5.51469434E+3
672.00	5.19216504E+3
673.00	4.96592188E+3
674.00	4.93037354E+3
675.00	5.08008936E+3
676.00	4.59585498E+3
677.00	4.39231689E+3
678.00	4.54436230E+3
679.00	4.47056299E+3
680.00	4.18898145E+3
681.00	3.92267529E+3
682.00	3.94036548E+3
683.00	3.43721484E+3
684.00	3.60817700E+3
685.00	3.59686377E+3
686.00	4.08578369E+3
687.00	3.50908716E+3
688.00	3.47138818E+3
689.00	3.67333130E+3
690.00	3.45813477E+3
691.00	2.93755200E+3
692.00	3.35183716E+3
693.00	2.85279443E+3
694.00	2.91335474E+3
695.00	2.66605957E+3
696.00	3.06840015E+3
697.00	2.94078052E+3
698.00	2.60743506E+3
699.00	2.84480542E+3
700.00	2.57784302E+3
