# Supplementary material for: A pre-screening strategy to assess resected tumor margins by imaging cytoplasmic viscosity and hypoxia
Source: eLife. 2021 Oct 11;10:e70471. doi: 10.7554/eLife.70471 (PMC8553343; doi:10.7554/eLife.70471)
Supplement: Figure 1—source data 1. [file elife-70471-fig1-data1.zip › Figure 1-Source data/IBS440 respond to nitroreductase/17.txt]

Labels	17
420.00	9.77908875E+2
421.00	9.86575928E+2
422.00	1.18639478E+3
423.00	1.25453918E+3
424.00	1.33384045E+3
425.00	1.02746692E+3
426.00	8.97985168E+2
427.00	7.75078613E+2
428.00	7.17567749E+2
429.00	5.64095215E+2
430.00	7.28908875E+2
431.00	7.72496460E+2
432.00	7.14501282E+2
433.00	8.39564209E+2
434.00	1.00103143E+3
435.00	8.90877625E+2
436.00	1.02667383E+3
437.00	1.06743677E+3
438.00	1.21284558E+3
439.00	1.35927686E+3
440.00	1.37018921E+3
441.00	1.53017432E+3
442.00	1.81426196E+3
443.00	1.78426563E+3
444.00	1.98834241E+3
445.00	2.15438989E+3
446.00	2.18238574E+3
447.00	2.74946509E+3
448.00	3.05134790E+3
449.00	3.04756470E+3
450.00	3.46333423E+3
451.00	3.90363037E+3
452.00	4.24984180E+3
453.00	4.66764063E+3
454.00	5.04719141E+3
455.00	5.67773828E+3
456.00	6.10498730E+3
457.00	6.42797852E+3
458.00	6.96458740E+3
459.00	7.54706396E+3
460.00	8.39954395E+3
461.00	9.44001953E+3
462.00	1.02308975E+4
463.00	1.09389922E+4
464.00	1.17210957E+4
465.00	1.28429121E+4
466.00	1.37458145E+4
467.00	1.50595879E+4
468.00	1.60268008E+4
469.00	1.76028652E+4
470.00	1.85463887E+4
471.00	2.05005352E+4
472.00	2.12009844E+4
473.00	2.25611680E+4
474.00	2.38956172E+4
475.00	2.59753711E+4
476.00	2.75122129E+4
477.00	2.89693691E+4
478.00	3.05787813E+4
479.00	3.28471758E+4
480.00	3.47746914E+4
481.00	3.67147188E+4
482.00	3.89780781E+4
483.00	4.09527383E+4
484.00	4.31286328E+4
485.00	4.52670391E+4
486.00	4.69233867E+4
487.00	4.94675313E+4
488.00	5.08269727E+4
489.00	5.34238555E+4
490.00	5.59864180E+4
491.00	5.86947695E+4
492.00	6.07225508E+4
493.00	6.22598789E+4
494.00	6.40788086E+4
495.00	6.70621250E+4
496.00	6.93673984E+4
497.00	7.11795469E+4
498.00	7.33387891E+4
499.00	7.55792422E+4
500.00	7.68719375E+4
501.00	8.01477266E+4
502.00	8.16328125E+4
503.00	8.35832266E+4
504.00	8.48603594E+4
505.00	8.61283438E+4
506.00	8.84454609E+4
507.00	9.08683750E+4
508.00	9.14213438E+4
509.00	9.28997578E+4
510.00	9.43757031E+4
511.00	9.64566406E+4
512.00	9.70933125E+4
513.00	9.82196953E+4
514.00	1.00573648E+5
515.00	1.01689367E+5
516.00	1.01902813E+5
517.00	1.02091914E+5
518.00	1.02938023E+5
519.00	1.04110422E+5
520.00	1.03850102E+5
521.00	1.05725383E+5
522.00	1.04943828E+5
523.00	1.05442375E+5
524.00	1.05056352E+5
525.00	1.05832375E+5
526.00	1.05832742E+5
527.00	1.05097008E+5
528.00	1.04773758E+5
529.00	1.05250672E+5
530.00	1.03007625E+5
531.00	1.02898297E+5
532.00	1.04712797E+5
533.00	1.02941680E+5
534.00	1.03245500E+5
535.00	1.03100383E+5
536.00	1.02017727E+5
537.00	1.00416461E+5
538.00	9.98966172E+4
539.00	9.85099609E+4
540.00	9.89113359E+4
541.00	9.64393281E+4
542.00	9.63292578E+4
543.00	9.49493281E+4
544.00	9.25305078E+4
545.00	9.18769297E+4
546.00	9.06880781E+4
547.00	8.84920078E+4
548.00	8.83081250E+4
549.00	8.66890859E+4
550.00	8.54893984E+4
551.00	8.39440781E+4
552.00	8.28986172E+4
553.00	8.19381641E+4
554.00	8.04020234E+4
555.00	7.89717031E+4
556.00	7.86352891E+4
557.00	7.64405781E+4
558.00	7.65285313E+4
559.00	7.33286328E+4
560.00	7.22980078E+4
561.00	7.03835313E+4
562.00	7.06898516E+4
563.00	6.81133984E+4
564.00	6.66291484E+4
565.00	6.62868125E+4
566.00	6.42924453E+4
567.00	6.31975703E+4
568.00	6.05638008E+4
569.00	6.05276680E+4
570.00	5.91739727E+4
571.00	5.90190195E+4
572.00	5.73913555E+4
573.00	5.56042773E+4
574.00	5.40112695E+4
575.00	5.39574453E+4
576.00	5.22722383E+4
577.00	5.13661094E+4
578.00	4.87234922E+4
579.00	4.92950156E+4
580.00	4.79646602E+4
581.00	4.77796953E+4
582.00	4.68920820E+4
583.00	4.63276367E+4
584.00	4.41954688E+4
585.00	4.37269766E+4
586.00	4.27678281E+4
587.00	4.09672773E+4
588.00	4.13169609E+4
589.00	3.95758008E+4
590.00	4.01196328E+4
591.00	3.83266680E+4
592.00	3.71677109E+4
593.00	3.74561953E+4
594.00	3.62300703E+4
595.00	3.46384180E+4
596.00	3.41157813E+4
597.00	3.40263086E+4
598.00	3.31396914E+4
599.00	3.24883652E+4
600.00	3.14062559E+4
601.00	3.04653848E+4
602.00	3.04570371E+4
603.00	3.02071758E+4
604.00	2.98114570E+4
605.00	2.77245918E+4
606.00	2.72699590E+4
607.00	2.79152305E+4
608.00	2.72900234E+4
609.00	2.66263633E+4
610.00	2.54718125E+4
611.00	2.53100918E+4
612.00	2.56843281E+4
613.00	2.29657773E+4
614.00	2.38069043E+4
615.00	2.27933672E+4
616.00	2.22365039E+4
617.00	2.19814629E+4
618.00	2.06057188E+4
619.00	2.09675430E+4
620.00	2.03667500E+4
621.00	2.07840684E+4
622.00	1.99253711E+4
623.00	1.93160117E+4
624.00	1.80099590E+4
625.00	1.87317051E+4
626.00	1.75889063E+4
627.00	1.70808145E+4
628.00	1.65360781E+4
629.00	1.66758691E+4
630.00	1.66257637E+4
631.00	1.55856504E+4
632.00	1.53562988E+4
633.00	1.52137412E+4
634.00	1.46152549E+4
635.00	1.44059814E+4
636.00	1.41052021E+4
637.00	1.40809541E+4
638.00	1.30215498E+4
639.00	1.22763906E+4
640.00	1.26644287E+4
641.00	1.19952051E+4
642.00	1.19432744E+4
643.00	1.14691826E+4
644.00	1.19598271E+4
645.00	9.98411328E+3
646.00	1.07940088E+4
647.00	1.04639336E+4
648.00	1.02833779E+4
649.00	9.96608008E+3
650.00	9.46800293E+3
651.00	9.06759277E+3
652.00	9.25946094E+3
653.00	8.99657129E+3
654.00	7.99073779E+3
655.00	8.24301172E+3
656.00	7.67964600E+3
657.00	7.17587549E+3
658.00	8.40501367E+3
659.00	6.89932764E+3
660.00	7.03964795E+3
661.00	7.92322656E+3
662.00	6.86605322E+3
663.00	6.82504004E+3
664.00	6.58548047E+3
665.00	6.60217822E+3
666.00	6.44914014E+3
667.00	5.80563574E+3
668.00	6.06901221E+3
669.00	6.20517969E+3
670.00	6.14572803E+3
671.00	5.57419189E+3
672.00	5.70945508E+3
673.00	5.08546729E+3
674.00	5.22309424E+3
675.00	4.88385840E+3
676.00	4.91809912E+3
677.00	4.53128174E+3
678.00	4.59864258E+3
679.00	4.29590918E+3
680.00	4.44280615E+3
681.00	4.07325928E+3
682.00	4.17982715E+3
683.00	4.12601514E+3
684.00	4.31565430E+3
685.00	4.16520850E+3
686.00	3.68168799E+3
687.00	3.16025293E+3
688.00	3.82472070E+3
689.00	3.41175879E+3
690.00	3.25767578E+3
691.00	2.62304834E+3
692.00	3.08995508E+3
693.00	3.19416675E+3
694.00	2.91267822E+3
695.00	2.73720898E+3
696.00	3.04834497E+3
697.00	2.98602856E+3
698.00	2.69360767E+3
699.00	2.99459595E+3
700.00	2.21417700E+3
