# Supplementary material for: A pre-screening strategy to assess resected tumor margins by imaging cytoplasmic viscosity and hypoxia
Source: eLife. 2021 Oct 11;10:e70471. doi: 10.7554/eLife.70471 (PMC8553343; doi:10.7554/eLife.70471)
Supplement: Figure 1—source data 1. [file elife-70471-fig1-data1.zip › Figure 1-Source data/IBS440 respond to nitroreductase/13.txt]

Labels	13
420.00	9.82341064E+2
421.00	1.07921497E+3
422.00	1.14674512E+3
423.00	1.26559290E+3
424.00	1.20058521E+3
425.00	1.04156165E+3
426.00	9.13764221E+2
427.00	8.09083862E+2
428.00	7.11291260E+2
429.00	5.70548645E+2
430.00	6.76647644E+2
431.00	7.01059509E+2
432.00	7.15901001E+2
433.00	7.19609314E+2
434.00	7.67572266E+2
435.00	8.31576355E+2
436.00	8.74835876E+2
437.00	8.63269897E+2
438.00	1.04247510E+3
439.00	1.22384875E+3
440.00	1.24148730E+3
441.00	1.26466077E+3
442.00	1.34239612E+3
443.00	1.45829370E+3
444.00	1.81657080E+3
445.00	1.87888452E+3
446.00	1.91084143E+3
447.00	2.10620581E+3
448.00	2.31814844E+3
449.00	2.43285083E+3
450.00	2.87832251E+3
451.00	3.07544336E+3
452.00	3.47039258E+3
453.00	3.68813306E+3
454.00	4.11481982E+3
455.00	4.32748145E+3
456.00	4.84478467E+3
457.00	5.30756885E+3
458.00	5.81425342E+3
459.00	6.39377246E+3
460.00	6.77466357E+3
461.00	7.30643311E+3
462.00	8.06896484E+3
463.00	8.93129590E+3
464.00	9.26112695E+3
465.00	1.01795752E+4
466.00	1.07888008E+4
467.00	1.17406553E+4
468.00	1.26256563E+4
469.00	1.37787656E+4
470.00	1.43918408E+4
471.00	1.60093760E+4
472.00	1.67596211E+4
473.00	1.81731504E+4
474.00	1.91770352E+4
475.00	2.05584199E+4
476.00	2.17041738E+4
477.00	2.28434180E+4
478.00	2.42809766E+4
479.00	2.54030469E+4
480.00	2.76140898E+4
481.00	2.88869219E+4
482.00	2.99091152E+4
483.00	3.15259121E+4
484.00	3.33922227E+4
485.00	3.52089727E+4
486.00	3.62033164E+4
487.00	3.84558633E+4
488.00	4.01468398E+4
489.00	4.18917188E+4
490.00	4.34610039E+4
491.00	4.50179688E+4
492.00	4.58626055E+4
493.00	4.84740898E+4
494.00	5.11131719E+4
495.00	5.26131367E+4
496.00	5.35093438E+4
497.00	5.45369141E+4
498.00	5.76640156E+4
499.00	5.77265742E+4
500.00	5.99579766E+4
501.00	6.11502734E+4
502.00	6.30948164E+4
503.00	6.60603594E+4
504.00	6.54002422E+4
505.00	6.64528203E+4
506.00	6.89294688E+4
507.00	6.93102969E+4
508.00	7.05769688E+4
509.00	7.22893984E+4
510.00	7.34146172E+4
511.00	7.49638984E+4
512.00	7.56608828E+4
513.00	7.65842500E+4
514.00	7.69613672E+4
515.00	7.75982188E+4
516.00	7.76348281E+4
517.00	7.92444531E+4
518.00	7.95752813E+4
519.00	7.98740469E+4
520.00	8.04431250E+4
521.00	8.10480313E+4
522.00	8.20359844E+4
523.00	8.10369688E+4
524.00	8.15688047E+4
525.00	8.30117109E+4
526.00	8.04252734E+4
527.00	8.19319453E+4
528.00	8.20652031E+4
529.00	8.16565313E+4
530.00	8.12349375E+4
531.00	8.20163594E+4
532.00	8.13429531E+4
533.00	7.97521875E+4
534.00	7.97820625E+4
535.00	7.98178750E+4
536.00	7.82697813E+4
537.00	7.66468984E+4
538.00	7.74808203E+4
539.00	7.62720234E+4
540.00	7.57879844E+4
541.00	7.51739688E+4
542.00	7.46875313E+4
543.00	7.31150703E+4
544.00	7.25501953E+4
545.00	7.12890391E+4
546.00	7.08688906E+4
547.00	7.13549297E+4
548.00	6.91864219E+4
549.00	6.82048672E+4
550.00	6.64306719E+4
551.00	6.58823750E+4
552.00	6.54386953E+4
553.00	6.40171484E+4
554.00	6.27095625E+4
555.00	6.17580664E+4
556.00	6.13190898E+4
557.00	5.92680703E+4
558.00	5.84145156E+4
559.00	5.79478906E+4
560.00	5.74447578E+4
561.00	5.57139922E+4
562.00	5.53615039E+4
563.00	5.33222266E+4
564.00	5.26005547E+4
565.00	5.15026328E+4
566.00	5.12869297E+4
567.00	5.04217539E+4
568.00	4.84167266E+4
569.00	4.76174063E+4
570.00	4.75044531E+4
571.00	4.64736016E+4
572.00	4.53428633E+4
573.00	4.45297305E+4
574.00	4.36177031E+4
575.00	4.18098203E+4
576.00	4.20669141E+4
577.00	4.09642383E+4
578.00	4.04642852E+4
579.00	3.96891992E+4
580.00	3.81705703E+4
581.00	3.70214375E+4
582.00	3.58663320E+4
583.00	3.64217617E+4
584.00	3.51657969E+4
585.00	3.48481445E+4
586.00	3.39419414E+4
587.00	3.36771797E+4
588.00	3.27619355E+4
589.00	3.15294570E+4
590.00	3.14381641E+4
591.00	3.03380645E+4
592.00	3.05524180E+4
593.00	3.01911250E+4
594.00	2.90525547E+4
595.00	2.85998652E+4
596.00	2.79758281E+4
597.00	2.69450879E+4
598.00	2.70095293E+4
599.00	2.63959531E+4
600.00	2.53055469E+4
601.00	2.46378184E+4
602.00	2.40912148E+4
603.00	2.36548047E+4
604.00	2.36004629E+4
605.00	2.28443066E+4
606.00	2.22597168E+4
607.00	2.17053730E+4
608.00	2.22577207E+4
609.00	2.04688789E+4
610.00	1.98376250E+4
611.00	2.03842988E+4
612.00	2.08327188E+4
613.00	1.90871133E+4
614.00	1.91896738E+4
615.00	1.82913281E+4
616.00	1.79694004E+4
617.00	1.74448516E+4
618.00	1.74250742E+4
619.00	1.73347715E+4
620.00	1.70055469E+4
621.00	1.59107002E+4
622.00	1.53436436E+4
623.00	1.54566689E+4
624.00	1.61532197E+4
625.00	1.47753945E+4
626.00	1.44485928E+4
627.00	1.40346641E+4
628.00	1.36700400E+4
629.00	1.38264492E+4
630.00	1.29522510E+4
631.00	1.27215459E+4
632.00	1.24471680E+4
633.00	1.22220225E+4
634.00	1.22003135E+4
635.00	1.19412871E+4
636.00	1.10722393E+4
637.00	1.06248438E+4
638.00	1.07355693E+4
639.00	1.04885703E+4
640.00	9.96819727E+3
641.00	9.86974902E+3
642.00	9.97973438E+3
643.00	9.53071387E+3
644.00	9.67827637E+3
645.00	8.97353223E+3
646.00	8.92566992E+3
647.00	8.41585352E+3
648.00	8.75442578E+3
649.00	8.29563477E+3
650.00	8.06080957E+3
651.00	7.28705469E+3
652.00	7.89993408E+3
653.00	7.43797949E+3
654.00	7.20542676E+3
655.00	6.45771045E+3
656.00	6.40219141E+3
657.00	7.02166309E+3
658.00	6.85848438E+3
659.00	5.88128320E+3
660.00	5.69916797E+3
661.00	5.75833496E+3
662.00	5.83714648E+3
663.00	5.56379199E+3
664.00	5.49557715E+3
665.00	5.18690869E+3
666.00	4.85867529E+3
667.00	5.14201270E+3
668.00	4.81417725E+3
669.00	4.75520264E+3
670.00	4.44701611E+3
671.00	4.66474707E+3
672.00	4.58342725E+3
673.00	4.65917676E+3
674.00	3.93273584E+3
675.00	4.45475000E+3
676.00	4.48212256E+3
677.00	3.62649097E+3
678.00	4.22054199E+3
679.00	3.57398901E+3
680.00	3.60534570E+3
681.00	3.12766992E+3
682.00	3.32438306E+3
683.00	3.61793555E+3
684.00	3.18440942E+3
685.00	3.36622803E+3
686.00	3.05220288E+3
687.00	3.08544312E+3
688.00	2.71503296E+3
689.00	2.71625000E+3
690.00	3.15281079E+3
691.00	3.08216284E+3
692.00	2.91533643E+3
693.00	2.67645117E+3
694.00	2.93172510E+3
695.00	2.51805933E+3
696.00	2.53273071E+3
697.00	2.54666797E+3
698.00	2.43911182E+3
699.00	2.94360913E+3
700.00	2.28744946E+3
