# Supplementary material for: A pre-screening strategy to assess resected tumor margins by imaging cytoplasmic viscosity and hypoxia
Source: eLife. 2021 Oct 11;10:e70471. doi: 10.7554/eLife.70471 (PMC8553343; doi:10.7554/eLife.70471)
Supplement: Figure 1—source data 1. [file elife-70471-fig1-data1.zip › Figure 1-Source data/IBS440 respond to nitroreductase/12.txt]

Labels	12
420.00	1.02024890E+3
421.00	1.09220618E+3
422.00	1.13331555E+3
423.00	1.33550183E+3
424.00	1.19370435E+3
425.00	1.11335242E+3
426.00	9.11785828E+2
427.00	8.39752075E+2
428.00	6.12958496E+2
429.00	5.97219177E+2
430.00	5.94666443E+2
431.00	6.49687256E+2
432.00	6.44763611E+2
433.00	7.55055115E+2
434.00	7.13045532E+2
435.00	8.21971985E+2
436.00	9.10067139E+2
437.00	8.96113220E+2
438.00	1.03683838E+3
439.00	1.11131409E+3
440.00	1.28428992E+3
441.00	1.32560168E+3
442.00	1.50487598E+3
443.00	1.39823218E+3
444.00	1.69516296E+3
445.00	1.66574084E+3
446.00	2.04720459E+3
447.00	2.27639063E+3
448.00	2.28270410E+3
449.00	2.54016528E+3
450.00	2.89365259E+3
451.00	3.11111816E+3
452.00	3.47477954E+3
453.00	3.69112524E+3
454.00	3.83542383E+3
455.00	4.29939844E+3
456.00	4.91221143E+3
457.00	5.25134766E+3
458.00	5.84048584E+3
459.00	6.26387207E+3
460.00	6.87588672E+3
461.00	7.30474805E+3
462.00	7.71905420E+3
463.00	8.40146582E+3
464.00	9.09343359E+3
465.00	9.68916406E+3
466.00	1.08134414E+4
467.00	1.14304189E+4
468.00	1.27364531E+4
469.00	1.35778008E+4
470.00	1.47085586E+4
471.00	1.54130732E+4
472.00	1.67537441E+4
473.00	1.75584629E+4
474.00	1.89575762E+4
475.00	1.98280566E+4
476.00	2.17135898E+4
477.00	2.27540625E+4
478.00	2.39770703E+4
479.00	2.51398281E+4
480.00	2.70792773E+4
481.00	2.86555840E+4
482.00	2.98194590E+4
483.00	3.14987188E+4
484.00	3.26502949E+4
485.00	3.40936484E+4
486.00	3.65403516E+4
487.00	3.77634961E+4
488.00	3.89445938E+4
489.00	4.13986172E+4
490.00	4.35580430E+4
491.00	4.44330078E+4
492.00	4.63194180E+4
493.00	4.80354336E+4
494.00	4.99370273E+4
495.00	5.08140508E+4
496.00	5.32859570E+4
497.00	5.53016445E+4
498.00	5.60875703E+4
499.00	5.85057266E+4
500.00	5.93447461E+4
501.00	6.18295195E+4
502.00	6.28053828E+4
503.00	6.43901719E+4
504.00	6.62885938E+4
505.00	6.65411484E+4
506.00	6.75858438E+4
507.00	7.00838906E+4
508.00	7.06791563E+4
509.00	7.16534922E+4
510.00	7.33247969E+4
511.00	7.38674141E+4
512.00	7.56134609E+4
513.00	7.70542266E+4
514.00	7.70921797E+4
515.00	7.72491406E+4
516.00	7.81347656E+4
517.00	7.85951563E+4
518.00	7.86314063E+4
519.00	7.99992188E+4
520.00	7.93442109E+4
521.00	8.15631172E+4
522.00	8.04818516E+4
523.00	8.17028594E+4
524.00	8.22722109E+4
525.00	8.14345938E+4
526.00	8.20479766E+4
527.00	8.19534609E+4
528.00	8.11987422E+4
529.00	8.08439922E+4
530.00	8.04373594E+4
531.00	8.07882266E+4
532.00	7.96685547E+4
533.00	7.92360000E+4
534.00	7.99802031E+4
535.00	7.90041016E+4
536.00	7.73474922E+4
537.00	7.76280703E+4
538.00	7.66170391E+4
539.00	7.66520938E+4
540.00	7.62503281E+4
541.00	7.42275156E+4
542.00	7.40734609E+4
543.00	7.44506641E+4
544.00	7.17637266E+4
545.00	7.08454609E+4
546.00	7.03428203E+4
547.00	6.96200234E+4
548.00	6.88880234E+4
549.00	6.83309297E+4
550.00	6.61894453E+4
551.00	6.62440938E+4
552.00	6.39965156E+4
553.00	6.29861016E+4
554.00	6.19911133E+4
555.00	6.06751094E+4
556.00	6.10312383E+4
557.00	5.99084922E+4
558.00	5.84368633E+4
559.00	5.70434102E+4
560.00	5.69935352E+4
561.00	5.53806328E+4
562.00	5.36165586E+4
563.00	5.31962813E+4
564.00	5.18439727E+4
565.00	5.16097617E+4
566.00	4.91861133E+4
567.00	4.92889336E+4
568.00	4.77642969E+4
569.00	4.75270859E+4
570.00	4.61942148E+4
571.00	4.47920898E+4
572.00	4.42425703E+4
573.00	4.30042617E+4
574.00	4.20109492E+4
575.00	4.08215117E+4
576.00	4.08115508E+4
577.00	3.92744258E+4
578.00	3.91821367E+4
579.00	3.91731875E+4
580.00	3.77141758E+4
581.00	3.64578594E+4
582.00	3.50698125E+4
583.00	3.54098672E+4
584.00	3.43864844E+4
585.00	3.34887500E+4
586.00	3.25660645E+4
587.00	3.35644844E+4
588.00	3.25256074E+4
589.00	3.10117852E+4
590.00	3.03418301E+4
591.00	2.95044941E+4
592.00	3.06248730E+4
593.00	2.86500859E+4
594.00	2.82617773E+4
595.00	2.80046758E+4
596.00	2.76677832E+4
597.00	2.62235313E+4
598.00	2.64627285E+4
599.00	2.46407285E+4
600.00	2.43467813E+4
601.00	2.47764004E+4
602.00	2.36379766E+4
603.00	2.40213477E+4
604.00	2.31663340E+4
605.00	2.15925469E+4
606.00	2.09213984E+4
607.00	2.12270332E+4
608.00	2.12074434E+4
609.00	2.02641563E+4
610.00	1.98131699E+4
611.00	1.98291660E+4
612.00	1.96717539E+4
613.00	1.81651230E+4
614.00	1.75696309E+4
615.00	1.79876641E+4
616.00	1.71793242E+4
617.00	1.69887773E+4
618.00	1.63859746E+4
619.00	1.66384395E+4
620.00	1.56667637E+4
621.00	1.51117314E+4
622.00	1.49178711E+4
623.00	1.39767373E+4
624.00	1.49453105E+4
625.00	1.38516680E+4
626.00	1.46233555E+4
627.00	1.32839795E+4
628.00	1.33574160E+4
629.00	1.29882529E+4
630.00	1.23288516E+4
631.00	1.17507598E+4
632.00	1.24554766E+4
633.00	1.14420029E+4
634.00	1.18094727E+4
635.00	1.06335859E+4
636.00	1.02989902E+4
637.00	1.05909004E+4
638.00	1.06520215E+4
639.00	9.66818262E+3
640.00	9.64279102E+3
641.00	9.22925293E+3
642.00	9.56092480E+3
643.00	9.08019629E+3
644.00	8.33772852E+3
645.00	8.55655176E+3
646.00	9.30585645E+3
647.00	8.59318457E+3
648.00	8.20904492E+3
649.00	7.70853906E+3
650.00	7.53702979E+3
651.00	7.50585107E+3
652.00	7.36601367E+3
653.00	7.47417383E+3
654.00	7.34645313E+3
655.00	6.50080273E+3
656.00	6.62925830E+3
657.00	6.01039355E+3
658.00	6.56717334E+3
659.00	6.91966260E+3
660.00	5.93530957E+3
661.00	5.98417920E+3
662.00	6.11380322E+3
663.00	5.06846826E+3
664.00	5.35245166E+3
665.00	5.63516016E+3
666.00	5.03742236E+3
667.00	4.55684668E+3
668.00	4.83571631E+3
669.00	4.36369824E+3
670.00	4.02152417E+3
671.00	4.56547510E+3
672.00	4.10697705E+3
673.00	4.45137109E+3
674.00	3.89184497E+3
675.00	4.61965625E+3
676.00	3.84151147E+3
677.00	4.01569189E+3
678.00	3.68802124E+3
679.00	3.51052612E+3
680.00	3.58908252E+3
681.00	3.77096265E+3
682.00	3.50215430E+3
683.00	2.99219116E+3
684.00	3.20227612E+3
685.00	2.87656250E+3
686.00	3.00058032E+3
687.00	2.93664746E+3
688.00	3.01830347E+3
689.00	2.76936084E+3
690.00	2.79713135E+3
691.00	2.76877344E+3
692.00	2.47431836E+3
693.00	2.31978833E+3
694.00	2.32705493E+3
695.00	2.26428931E+3
696.00	2.57303613E+3
697.00	2.75981421E+3
698.00	2.25001416E+3
699.00	1.91170935E+3
700.00	2.47491382E+3
