# Supplementary material for: A pre-screening strategy to assess resected tumor margins by imaging cytoplasmic viscosity and hypoxia
Source: eLife. 2021 Oct 11;10:e70471. doi: 10.7554/eLife.70471 (PMC8553343; doi:10.7554/eLife.70471)
Supplement: Figure 1—source data 1. [file elife-70471-fig1-data1.zip › Figure 1-Source data/IBS440 respond to nitroreductase/10.txt]

Labels	10
420.00	1.03900964E+3
421.00	1.03382544E+3
422.00	1.26544495E+3
423.00	1.26971643E+3
424.00	1.27493713E+3
425.00	1.02404688E+3
426.00	8.35228882E+2
427.00	7.59616394E+2
428.00	6.86571350E+2
429.00	6.16995850E+2
430.00	6.20255432E+2
431.00	6.46982849E+2
432.00	6.48494507E+2
433.00	6.96658569E+2
434.00	7.01447754E+2
435.00	8.14128296E+2
436.00	8.61949951E+2
437.00	9.08627502E+2
438.00	9.48692566E+2
439.00	1.02216089E+3
440.00	1.06266858E+3
441.00	1.14526855E+3
442.00	1.13936182E+3
443.00	1.24107275E+3
444.00	1.50310474E+3
445.00	1.72496045E+3
446.00	1.58811853E+3
447.00	1.91146387E+3
448.00	1.94632605E+3
449.00	2.21885864E+3
450.00	2.46513599E+3
451.00	2.61673877E+3
452.00	2.86813037E+3
453.00	3.17591455E+3
454.00	3.42571143E+3
455.00	3.61182251E+3
456.00	4.02928857E+3
457.00	4.36198926E+3
458.00	4.78380518E+3
459.00	5.30722656E+3
460.00	5.51153369E+3
461.00	6.22432031E+3
462.00	6.59168945E+3
463.00	7.40533252E+3
464.00	7.69578809E+3
465.00	8.42431836E+3
466.00	9.05704199E+3
467.00	9.92379297E+3
468.00	1.06643662E+4
469.00	1.16004287E+4
470.00	1.21914209E+4
471.00	1.28901504E+4
472.00	1.41477285E+4
473.00	1.49475293E+4
474.00	1.63266865E+4
475.00	1.72227188E+4
476.00	1.82847578E+4
477.00	1.92505781E+4
478.00	2.03951504E+4
479.00	2.19921699E+4
480.00	2.26807383E+4
481.00	2.37847871E+4
482.00	2.50054688E+4
483.00	2.66200762E+4
484.00	2.82581367E+4
485.00	2.97464316E+4
486.00	3.03537930E+4
487.00	3.23438652E+4
488.00	3.33470898E+4
489.00	3.50169922E+4
490.00	3.64851484E+4
491.00	3.80285977E+4
492.00	3.91281133E+4
493.00	4.06932539E+4
494.00	4.20446641E+4
495.00	4.37267305E+4
496.00	4.48695586E+4
497.00	4.71740195E+4
498.00	4.81377891E+4
499.00	4.97372188E+4
500.00	5.06773945E+4
501.00	5.24144570E+4
502.00	5.27996680E+4
503.00	5.42390898E+4
504.00	5.62195430E+4
505.00	5.74160430E+4
506.00	5.77358867E+4
507.00	6.00983945E+4
508.00	6.09932383E+4
509.00	6.18226211E+4
510.00	6.26301289E+4
511.00	6.36404023E+4
512.00	6.53408320E+4
513.00	6.58849688E+4
514.00	6.58425469E+4
515.00	6.72358906E+4
516.00	6.66086953E+4
517.00	6.71043047E+4
518.00	6.81117813E+4
519.00	6.86406875E+4
520.00	6.86973125E+4
521.00	6.92335781E+4
522.00	6.92565625E+4
523.00	6.88622266E+4
524.00	7.03791641E+4
525.00	7.03876484E+4
526.00	6.97821172E+4
527.00	6.97955703E+4
528.00	6.98767344E+4
529.00	7.02245000E+4
530.00	7.01249922E+4
531.00	6.98243438E+4
532.00	6.92976563E+4
533.00	6.90701563E+4
534.00	6.84384219E+4
535.00	6.87910156E+4
536.00	6.94122188E+4
537.00	6.69513672E+4
538.00	6.65074375E+4
539.00	6.62775313E+4
540.00	6.47445313E+4
541.00	6.41208555E+4
542.00	6.46791406E+4
543.00	6.29849023E+4
544.00	6.25261563E+4
545.00	6.14021055E+4
546.00	6.05901523E+4
547.00	6.02089531E+4
548.00	5.94848711E+4
549.00	5.78912422E+4
550.00	5.80846406E+4
551.00	5.84511016E+4
552.00	5.55549023E+4
553.00	5.48613750E+4
554.00	5.38791016E+4
555.00	5.31615703E+4
556.00	5.29576172E+4
557.00	5.16256445E+4
558.00	5.12085898E+4
559.00	4.93289180E+4
560.00	4.92600195E+4
561.00	4.87973828E+4
562.00	4.72726914E+4
563.00	4.62855508E+4
564.00	4.40619883E+4
565.00	4.46560586E+4
566.00	4.39183633E+4
567.00	4.26747188E+4
568.00	4.28592773E+4
569.00	4.24569648E+4
570.00	4.09760234E+4
571.00	3.96006367E+4
572.00	3.93826953E+4
573.00	3.80869258E+4
574.00	3.82281953E+4
575.00	3.68353867E+4
576.00	3.55675820E+4
577.00	3.57241641E+4
578.00	3.40799336E+4
579.00	3.44469805E+4
580.00	3.29240000E+4
581.00	3.29667266E+4
582.00	3.17205508E+4
583.00	3.16157480E+4
584.00	3.06170176E+4
585.00	2.93653379E+4
586.00	2.94140098E+4
587.00	2.85856738E+4
588.00	2.82547422E+4
589.00	2.72495566E+4
590.00	2.71495664E+4
591.00	2.63428320E+4
592.00	2.54087988E+4
593.00	2.55255996E+4
594.00	2.43892285E+4
595.00	2.46618672E+4
596.00	2.38910410E+4
597.00	2.41621094E+4
598.00	2.33156895E+4
599.00	2.31534883E+4
600.00	2.23465098E+4
601.00	2.19842285E+4
602.00	2.13045156E+4
603.00	2.01522559E+4
604.00	2.04133086E+4
605.00	2.02736504E+4
606.00	2.02396094E+4
607.00	1.93415996E+4
608.00	1.90410254E+4
609.00	1.84085684E+4
610.00	1.76367344E+4
611.00	1.76819141E+4
612.00	1.72159922E+4
613.00	1.67800313E+4
614.00	1.68796836E+4
615.00	1.68394219E+4
616.00	1.63634775E+4
617.00	1.51497002E+4
618.00	1.51129541E+4
619.00	1.46592412E+4
620.00	1.39878330E+4
621.00	1.31023691E+4
622.00	1.36972754E+4
623.00	1.43967021E+4
624.00	1.29484053E+4
625.00	1.29726914E+4
626.00	1.23214414E+4
627.00	1.17109414E+4
628.00	1.14032637E+4
629.00	1.24321855E+4
630.00	1.15280625E+4
631.00	1.13662969E+4
632.00	1.09098555E+4
633.00	1.07549766E+4
634.00	1.01760537E+4
635.00	1.01997734E+4
636.00	1.01781299E+4
637.00	9.29163574E+3
638.00	9.67250293E+3
639.00	8.86757031E+3
640.00	8.39533691E+3
641.00	8.95954785E+3
642.00	8.18440137E+3
643.00	8.14303857E+3
644.00	8.84004297E+3
645.00	6.87110498E+3
646.00	7.89937012E+3
647.00	7.78993359E+3
648.00	7.16535693E+3
649.00	6.96206836E+3
650.00	7.16244775E+3
651.00	6.63010498E+3
652.00	6.50611768E+3
653.00	6.40482568E+3
654.00	5.59480615E+3
655.00	6.57095117E+3
656.00	6.54220947E+3
657.00	6.42039355E+3
658.00	5.62907861E+3
659.00	5.28044385E+3
660.00	5.35590088E+3
661.00	4.87541650E+3
662.00	5.13397314E+3
663.00	4.66034326E+3
664.00	4.50141895E+3
665.00	4.16082031E+3
666.00	4.67733252E+3
667.00	4.15925977E+3
668.00	4.45414941E+3
669.00	3.94778027E+3
670.00	4.50576367E+3
671.00	4.42244824E+3
672.00	3.00177686E+3
673.00	3.36999146E+3
674.00	3.93590845E+3
675.00	3.49626123E+3
676.00	3.29920410E+3
677.00	3.48877539E+3
678.00	3.67659839E+3
679.00	2.83375903E+3
680.00	3.15532349E+3
681.00	3.07758765E+3
682.00	3.38721753E+3
683.00	2.79103857E+3
684.00	2.57834521E+3
685.00	2.52051416E+3
686.00	2.48740503E+3
687.00	2.58756177E+3
688.00	2.82033301E+3
689.00	2.39610596E+3
690.00	2.75517798E+3
691.00	2.49739746E+3
692.00	2.05460352E+3
693.00	2.31038086E+3
694.00	2.54945972E+3
695.00	2.21393677E+3
696.00	2.15291870E+3
697.00	2.30251685E+3
698.00	2.04961011E+3
699.00	1.40693848E+3
700.00	1.72504028E+3
