# Supplementary material for: A pre-screening strategy to assess resected tumor margins by imaging cytoplasmic viscosity and hypoxia
Source: eLife. 2021 Oct 11;10:e70471. doi: 10.7554/eLife.70471 (PMC8553343; doi:10.7554/eLife.70471)
Supplement: Figure 1—source data 1. [file elife-70471-fig1-data1.zip › Figure 1-Source data/IBS440 respond to nitroreductase/11.txt]

Labels	11
420.00	9.49157166E+2
421.00	1.11146362E+3
422.00	1.25260144E+3
423.00	1.26182581E+3
424.00	1.22286792E+3
425.00	1.09142078E+3
426.00	9.53293701E+2
427.00	7.06386597E+2
428.00	6.75260864E+2
429.00	5.43035706E+2
430.00	5.32767822E+2
431.00	7.27409485E+2
432.00	6.54700989E+2
433.00	7.32063660E+2
434.00	7.43284241E+2
435.00	8.70101563E+2
436.00	7.29055603E+2
437.00	9.08777832E+2
438.00	8.51770386E+2
439.00	1.14055237E+3
440.00	1.10021741E+3
441.00	1.18757678E+3
442.00	1.33536890E+3
443.00	1.45155579E+3
444.00	1.59413525E+3
445.00	1.64277087E+3
446.00	1.87602686E+3
447.00	2.23336963E+3
448.00	2.23172266E+3
449.00	2.52741968E+3
450.00	2.54859302E+3
451.00	2.89176196E+3
452.00	3.35023486E+3
453.00	3.34551880E+3
454.00	3.70502002E+3
455.00	4.27223438E+3
456.00	4.52777539E+3
457.00	4.98744092E+3
458.00	5.45001611E+3
459.00	5.87145020E+3
460.00	6.19150439E+3
461.00	6.71907617E+3
462.00	7.17552490E+3
463.00	7.96225000E+3
464.00	8.79473242E+3
465.00	9.47752930E+3
466.00	1.02898730E+4
467.00	1.09225479E+4
468.00	1.15782695E+4
469.00	1.25313828E+4
470.00	1.34672432E+4
471.00	1.47604258E+4
472.00	1.54498535E+4
473.00	1.66790645E+4
474.00	1.73840723E+4
475.00	1.88575215E+4
476.00	1.98701836E+4
477.00	2.12928418E+4
478.00	2.30593379E+4
479.00	2.35814141E+4
480.00	2.53365723E+4
481.00	2.68188984E+4
482.00	2.81598457E+4
483.00	2.91239961E+4
484.00	3.07946289E+4
485.00	3.24293652E+4
486.00	3.32687227E+4
487.00	3.53315820E+4
488.00	3.62012891E+4
489.00	3.82504336E+4
490.00	3.99848320E+4
491.00	4.12321484E+4
492.00	4.32891406E+4
493.00	4.43328281E+4
494.00	4.65455508E+4
495.00	4.81397344E+4
496.00	4.94010977E+4
497.00	5.11672422E+4
498.00	5.30942227E+4
499.00	5.31599570E+4
500.00	5.56622773E+4
501.00	5.63754023E+4
502.00	5.86613906E+4
503.00	5.92273359E+4
504.00	6.11810625E+4
505.00	6.14479531E+4
506.00	6.31201406E+4
507.00	6.40535625E+4
508.00	6.52221367E+4
509.00	6.60025156E+4
510.00	6.68053125E+4
511.00	6.86999375E+4
512.00	6.92448750E+4
513.00	6.99103125E+4
514.00	7.01989766E+4
515.00	7.13221719E+4
516.00	7.18797109E+4
517.00	7.33114688E+4
518.00	7.34728906E+4
519.00	7.37230156E+4
520.00	7.35650313E+4
521.00	7.43968828E+4
522.00	7.45185078E+4
523.00	7.47506406E+4
524.00	7.41497109E+4
525.00	7.49496719E+4
526.00	7.47641875E+4
527.00	7.62592891E+4
528.00	7.49931953E+4
529.00	7.41362031E+4
530.00	7.42049453E+4
531.00	7.34606250E+4
532.00	7.30139375E+4
533.00	7.20739688E+4
534.00	7.25024453E+4
535.00	7.21213359E+4
536.00	7.17905781E+4
537.00	7.13339688E+4
538.00	7.02322188E+4
539.00	6.97221641E+4
540.00	6.82964922E+4
541.00	6.79806016E+4
542.00	6.80878359E+4
543.00	6.61471250E+4
544.00	6.51654180E+4
545.00	6.47220508E+4
546.00	6.41673164E+4
547.00	6.34582461E+4
548.00	6.16688242E+4
549.00	6.21784063E+4
550.00	6.11884961E+4
551.00	6.00453164E+4
552.00	5.91145117E+4
553.00	5.67050898E+4
554.00	5.71449609E+4
555.00	5.57520781E+4
556.00	5.53887539E+4
557.00	5.37064648E+4
558.00	5.33360859E+4
559.00	5.08159648E+4
560.00	5.16398633E+4
561.00	4.91748164E+4
562.00	4.91493555E+4
563.00	4.70176602E+4
564.00	4.79091563E+4
565.00	4.58684844E+4
566.00	4.58457930E+4
567.00	4.49861602E+4
568.00	4.38903242E+4
569.00	4.18602656E+4
570.00	4.27465000E+4
571.00	4.01916563E+4
572.00	3.97626445E+4
573.00	4.01411172E+4
574.00	3.86533516E+4
575.00	3.85126484E+4
576.00	3.66929570E+4
577.00	3.64126367E+4
578.00	3.53028359E+4
579.00	3.48633164E+4
580.00	3.36927188E+4
581.00	3.32605000E+4
582.00	3.24412949E+4
583.00	3.12834863E+4
584.00	3.11001426E+4
585.00	3.13518125E+4
586.00	2.99393027E+4
587.00	2.90123164E+4
588.00	2.84842031E+4
589.00	2.82532109E+4
590.00	2.77845332E+4
591.00	2.67800000E+4
592.00	2.71515293E+4
593.00	2.55588242E+4
594.00	2.56798984E+4
595.00	2.44085313E+4
596.00	2.42633008E+4
597.00	2.43447676E+4
598.00	2.30314980E+4
599.00	2.36187285E+4
600.00	2.26338223E+4
601.00	2.23979043E+4
602.00	2.16668535E+4
603.00	2.12661191E+4
604.00	2.01551113E+4
605.00	2.04583555E+4
606.00	2.04863867E+4
607.00	1.96774453E+4
608.00	1.92233340E+4
609.00	1.90574785E+4
610.00	1.83813770E+4
611.00	1.79153926E+4
612.00	1.79334238E+4
613.00	1.67141133E+4
614.00	1.71468984E+4
615.00	1.59073389E+4
616.00	1.56537266E+4
617.00	1.56437598E+4
618.00	1.51738486E+4
619.00	1.45849258E+4
620.00	1.42857988E+4
621.00	1.39529844E+4
622.00	1.35715527E+4
623.00	1.46167324E+4
624.00	1.30587754E+4
625.00	1.27564736E+4
626.00	1.24159082E+4
627.00	1.21264941E+4
628.00	1.19778535E+4
629.00	1.22865557E+4
630.00	1.16297021E+4
631.00	1.16880947E+4
632.00	1.15486230E+4
633.00	1.08024463E+4
634.00	1.03160996E+4
635.00	1.06800293E+4
636.00	1.03757578E+4
637.00	1.02006270E+4
638.00	1.00380449E+4
639.00	8.81424121E+3
640.00	9.05369629E+3
641.00	8.87873242E+3
642.00	8.43143945E+3
643.00	8.14744678E+3
644.00	7.61200586E+3
645.00	8.53560059E+3
646.00	7.59740332E+3
647.00	7.65903271E+3
648.00	6.79270068E+3
649.00	6.69949854E+3
650.00	6.99804248E+3
651.00	6.69534424E+3
652.00	6.12881738E+3
653.00	6.11419971E+3
654.00	6.24520752E+3
655.00	6.16123096E+3
656.00	5.73953467E+3
657.00	5.96564795E+3
658.00	6.10045996E+3
659.00	5.47282520E+3
660.00	4.93373779E+3
661.00	4.44623535E+3
662.00	5.14749609E+3
663.00	4.98258008E+3
664.00	4.63410547E+3
665.00	4.87011133E+3
666.00	4.93308252E+3
667.00	4.28737646E+3
668.00	4.14329736E+3
669.00	4.16100000E+3
670.00	4.19540088E+3
671.00	4.21853516E+3
672.00	3.83522290E+3
673.00	4.48948242E+3
674.00	3.50684033E+3
675.00	3.70410840E+3
676.00	3.55440967E+3
677.00	3.64399194E+3
678.00	3.15539746E+3
679.00	3.23751636E+3
680.00	3.19123193E+3
681.00	2.96722974E+3
682.00	2.65598682E+3
683.00	3.19441650E+3
684.00	3.03159521E+3
685.00	2.73647144E+3
686.00	2.23812598E+3
687.00	2.54205029E+3
688.00	2.18223120E+3
689.00	2.89230200E+3
690.00	1.91198657E+3
691.00	2.49996143E+3
692.00	2.02287866E+3
693.00	2.63579663E+3
694.00	1.95842383E+3
695.00	2.02526599E+3
696.00	2.35763159E+3
697.00	2.07342139E+3
698.00	2.25993408E+3
699.00	1.93984424E+3
700.00	1.80755518E+3
