# Supplementary material for: A pre-screening strategy to assess resected tumor margins by imaging cytoplasmic viscosity and hypoxia
Source: eLife. 2021 Oct 11;10:e70471. doi: 10.7554/eLife.70471 (PMC8553343; doi:10.7554/eLife.70471)
Supplement: Figure 1—source data 1. [file elife-70471-fig1-data1.zip › Figure 1-Source data/IBS440 respond to nitroreductase/9.txt]

Labels	9
420.00	9.70704956E+2
421.00	1.06668140E+3
422.00	1.15475146E+3
423.00	1.23768359E+3
424.00	1.17297363E+3
425.00	1.16490796E+3
426.00	9.70948669E+2
427.00	8.03194641E+2
428.00	6.00376343E+2
429.00	5.30280518E+2
430.00	5.27927368E+2
431.00	6.22818237E+2
432.00	5.41309326E+2
433.00	6.28674805E+2
434.00	6.79939880E+2
435.00	7.38467773E+2
436.00	7.20614258E+2
437.00	8.73186035E+2
438.00	9.12389587E+2
439.00	9.87545105E+2
440.00	1.04116772E+3
441.00	1.21390198E+3
442.00	1.21038391E+3
443.00	1.27259021E+3
444.00	1.31131360E+3
445.00	1.50665161E+3
446.00	1.74185706E+3
447.00	1.80159265E+3
448.00	2.01946301E+3
449.00	2.07481323E+3
450.00	2.33462451E+3
451.00	2.44830884E+3
452.00	2.62995313E+3
453.00	3.12171997E+3
454.00	3.19019531E+3
455.00	3.42913037E+3
456.00	3.74451636E+3
457.00	4.21373340E+3
458.00	4.56568262E+3
459.00	4.96982324E+3
460.00	5.51393604E+3
461.00	5.64688623E+3
462.00	6.30808838E+3
463.00	6.89450635E+3
464.00	7.23153516E+3
465.00	7.94674609E+3
466.00	8.21475195E+3
467.00	9.00550586E+3
468.00	9.95694824E+3
469.00	1.07270469E+4
470.00	1.12102012E+4
471.00	1.24289170E+4
472.00	1.33975625E+4
473.00	1.40404541E+4
474.00	1.46632686E+4
475.00	1.55642637E+4
476.00	1.69819102E+4
477.00	1.79504551E+4
478.00	1.87711816E+4
479.00	2.04209316E+4
480.00	2.12876387E+4
481.00	2.27374473E+4
482.00	2.38375117E+4
483.00	2.46365566E+4
484.00	2.66021797E+4
485.00	2.75922344E+4
486.00	2.89732734E+4
487.00	3.03481270E+4
488.00	3.15659980E+4
489.00	3.32578945E+4
490.00	3.35769727E+4
491.00	3.57073633E+4
492.00	3.71831328E+4
493.00	3.82579883E+4
494.00	3.98117305E+4
495.00	4.11769766E+4
496.00	4.25253906E+4
497.00	4.40551641E+4
498.00	4.49689844E+4
499.00	4.65125313E+4
500.00	4.78047383E+4
501.00	4.94773516E+4
502.00	5.00347813E+4
503.00	5.16316797E+4
504.00	5.25724805E+4
505.00	5.40578125E+4
506.00	5.44288164E+4
507.00	5.54477852E+4
508.00	5.68339570E+4
509.00	5.70208711E+4
510.00	5.91274570E+4
511.00	5.92450039E+4
512.00	6.07249258E+4
513.00	6.09270938E+4
514.00	6.15900664E+4
515.00	6.28560234E+4
516.00	6.30333398E+4
517.00	6.36146250E+4
518.00	6.40344414E+4
519.00	6.47651953E+4
520.00	6.41187617E+4
521.00	6.45424414E+4
522.00	6.46155234E+4
523.00	6.59668047E+4
524.00	6.63344688E+4
525.00	6.51428945E+4
526.00	6.61878516E+4
527.00	6.55690000E+4
528.00	6.63301953E+4
529.00	6.63142422E+4
530.00	6.64887422E+4
531.00	6.59757578E+4
532.00	6.48439688E+4
533.00	6.50062617E+4
534.00	6.49600938E+4
535.00	6.52224102E+4
536.00	6.37487188E+4
537.00	6.28568477E+4
538.00	6.30031016E+4
539.00	6.23153945E+4
540.00	6.08977266E+4
541.00	6.16018828E+4
542.00	6.05040273E+4
543.00	5.96695313E+4
544.00	5.94948398E+4
545.00	5.81982070E+4
546.00	5.73149688E+4
547.00	5.55931602E+4
548.00	5.60835469E+4
549.00	5.51502773E+4
550.00	5.52880508E+4
551.00	5.40215469E+4
552.00	5.37336992E+4
553.00	5.24212344E+4
554.00	5.05751523E+4
555.00	5.03763516E+4
556.00	5.00914375E+4
557.00	4.92686172E+4
558.00	4.81730430E+4
559.00	4.78413086E+4
560.00	4.58231914E+4
561.00	4.50100195E+4
562.00	4.36986211E+4
563.00	4.45060273E+4
564.00	4.23150000E+4
565.00	4.20327500E+4
566.00	4.16085898E+4
567.00	4.01302344E+4
568.00	3.98673047E+4
569.00	3.95670781E+4
570.00	3.83478047E+4
571.00	3.79418008E+4
572.00	3.64275742E+4
573.00	3.57189531E+4
574.00	3.54079648E+4
575.00	3.40669492E+4
576.00	3.32325039E+4
577.00	3.24215996E+4
578.00	3.20874727E+4
579.00	3.13538965E+4
580.00	3.12380449E+4
581.00	3.06219180E+4
582.00	2.99270273E+4
583.00	2.98391211E+4
584.00	2.83667090E+4
585.00	2.85845078E+4
586.00	2.84847441E+4
587.00	2.65355430E+4
588.00	2.66099688E+4
589.00	2.54444668E+4
590.00	2.52040996E+4
591.00	2.48766895E+4
592.00	2.52542188E+4
593.00	2.39742988E+4
594.00	2.34589629E+4
595.00	2.25939883E+4
596.00	2.21808438E+4
597.00	2.20712832E+4
598.00	2.08543125E+4
599.00	2.11716855E+4
600.00	2.08663066E+4
601.00	2.03079844E+4
602.00	2.02670840E+4
603.00	1.90181602E+4
604.00	1.91450742E+4
605.00	1.88068105E+4
606.00	1.81007852E+4
607.00	1.77825254E+4
608.00	1.70709941E+4
609.00	1.62428877E+4
610.00	1.64842168E+4
611.00	1.63197568E+4
612.00	1.62261758E+4
613.00	1.57085654E+4
614.00	1.52034922E+4
615.00	1.52933281E+4
616.00	1.52039785E+4
617.00	1.50043711E+4
618.00	1.34872451E+4
619.00	1.39541895E+4
620.00	1.33491572E+4
621.00	1.28919795E+4
622.00	1.28742305E+4
623.00	1.30568320E+4
624.00	1.26523711E+4
625.00	1.15711396E+4
626.00	1.10818682E+4
627.00	1.15197227E+4
628.00	1.06014951E+4
629.00	1.06230205E+4
630.00	1.06671797E+4
631.00	1.02413086E+4
632.00	9.97289941E+3
633.00	9.44106348E+3
634.00	9.77051953E+3
635.00	9.48223438E+3
636.00	8.99861621E+3
637.00	9.00085156E+3
638.00	8.52172168E+3
639.00	8.53474023E+3
640.00	7.95872705E+3
641.00	7.84758252E+3
642.00	7.61190088E+3
643.00	7.56800439E+3
644.00	7.41353711E+3
645.00	6.44467139E+3
646.00	7.42282959E+3
647.00	7.33840381E+3
648.00	6.25551074E+3
649.00	6.47121338E+3
650.00	6.19485059E+3
651.00	6.11472754E+3
652.00	5.87162207E+3
653.00	5.78607813E+3
654.00	5.62411865E+3
655.00	5.53296777E+3
656.00	5.55090039E+3
657.00	4.75392236E+3
658.00	4.98605908E+3
659.00	5.05465381E+3
660.00	4.71400977E+3
661.00	4.54993701E+3
662.00	4.11802393E+3
663.00	4.31922949E+3
664.00	4.16763184E+3
665.00	3.83720605E+3
666.00	4.25001318E+3
667.00	4.27176074E+3
668.00	4.18556494E+3
669.00	4.15329102E+3
670.00	4.22658545E+3
671.00	3.47764844E+3
672.00	3.51291748E+3
673.00	3.19854883E+3
674.00	3.81618213E+3
675.00	2.84054565E+3
676.00	2.66060693E+3
677.00	3.15288672E+3
678.00	2.79495605E+3
679.00	3.12334644E+3
680.00	2.61470093E+3
681.00	2.73816602E+3
682.00	2.83758740E+3
683.00	2.61308887E+3
684.00	2.70934937E+3
685.00	2.16197803E+3
686.00	2.16396826E+3
687.00	2.12423828E+3
688.00	2.32659448E+3
689.00	2.26874756E+3
690.00	2.18040503E+3
691.00	2.75013940E+3
692.00	2.16686133E+3
693.00	2.01157874E+3
694.00	1.81083154E+3
695.00	2.32583667E+3
696.00	1.87586255E+3
697.00	1.56094946E+3
698.00	2.05110083E+3
699.00	1.48488416E+3
700.00	1.96150549E+3
