# Supplementary material for: A pre-screening strategy to assess resected tumor margins by imaging cytoplasmic viscosity and hypoxia
Source: eLife. 2021 Oct 11;10:e70471. doi: 10.7554/eLife.70471 (PMC8553343; doi:10.7554/eLife.70471)
Supplement: Figure 1—source data 1. [file elife-70471-fig1-data1.zip › Figure 1-Source data/IBS440 respond to nitroreductase/8.txt]

Labels	8
420.00	1.02089063E+3
421.00	1.13243457E+3
422.00	1.27429858E+3
423.00	1.27060962E+3
424.00	1.19486206E+3
425.00	1.04614294E+3
426.00	8.52496277E+2
427.00	7.59617065E+2
428.00	5.33314575E+2
429.00	4.95379761E+2
430.00	5.86568970E+2
431.00	5.20464233E+2
432.00	5.99572083E+2
433.00	5.67597229E+2
434.00	6.14417847E+2
435.00	7.48705017E+2
436.00	6.49994568E+2
437.00	6.68197571E+2
438.00	7.76100159E+2
439.00	8.13423706E+2
440.00	9.67196533E+2
441.00	1.09012708E+3
442.00	1.08737463E+3
443.00	9.99638306E+2
444.00	1.17414563E+3
445.00	1.32323608E+3
446.00	1.47531055E+3
447.00	1.56848608E+3
448.00	1.63686768E+3
449.00	1.85266382E+3
450.00	1.96816138E+3
451.00	1.90756714E+3
452.00	2.27398120E+3
453.00	2.53028833E+3
454.00	2.85200781E+3
455.00	2.90924072E+3
456.00	3.32564771E+3
457.00	3.38439063E+3
458.00	4.02374487E+3
459.00	4.04403955E+3
460.00	4.47585254E+3
461.00	5.02510010E+3
462.00	5.00849805E+3
463.00	5.70684570E+3
464.00	5.95639258E+3
465.00	6.51351172E+3
466.00	7.17740137E+3
467.00	7.54037988E+3
468.00	8.04499463E+3
469.00	8.95283691E+3
470.00	9.25882324E+3
471.00	1.01969463E+4
472.00	1.09879189E+4
473.00	1.15665518E+4
474.00	1.21681113E+4
475.00	1.32023174E+4
476.00	1.39997314E+4
477.00	1.49819990E+4
478.00	1.59254531E+4
479.00	1.68565879E+4
480.00	1.75800996E+4
481.00	1.86220195E+4
482.00	2.00111074E+4
483.00	2.04344258E+4
484.00	2.18970781E+4
485.00	2.27235215E+4
486.00	2.37628008E+4
487.00	2.41573008E+4
488.00	2.56980000E+4
489.00	2.69490137E+4
490.00	2.77700254E+4
491.00	2.87261621E+4
492.00	3.02718574E+4
493.00	3.18949063E+4
494.00	3.27243145E+4
495.00	3.39960078E+4
496.00	3.45706016E+4
497.00	3.54208359E+4
498.00	3.74039531E+4
499.00	3.76027344E+4
500.00	3.89965273E+4
501.00	3.97176172E+4
502.00	4.15471914E+4
503.00	4.19536563E+4
504.00	4.25876992E+4
505.00	4.36825781E+4
506.00	4.42025781E+4
507.00	4.53256836E+4
508.00	4.62509336E+4
509.00	4.67112227E+4
510.00	4.76837031E+4
511.00	4.90175859E+4
512.00	4.85694922E+4
513.00	4.89757148E+4
514.00	4.98012578E+4
515.00	5.03758594E+4
516.00	5.06943945E+4
517.00	5.11028125E+4
518.00	5.18462578E+4
519.00	5.25249063E+4
520.00	5.27891914E+4
521.00	5.28567070E+4
522.00	5.26682383E+4
523.00	5.24546406E+4
524.00	5.31945117E+4
525.00	5.28215781E+4
526.00	5.30063750E+4
527.00	5.27758711E+4
528.00	5.28432656E+4
529.00	5.32813828E+4
530.00	5.29947031E+4
531.00	5.27212969E+4
532.00	5.24941563E+4
533.00	5.24500547E+4
534.00	5.28955859E+4
535.00	5.12042383E+4
536.00	5.07889883E+4
537.00	5.00634063E+4
538.00	5.00066797E+4
539.00	5.01521055E+4
540.00	4.85659180E+4
541.00	4.89457148E+4
542.00	4.84794727E+4
543.00	4.73663867E+4
544.00	4.66329375E+4
545.00	4.65739063E+4
546.00	4.61633359E+4
547.00	4.49670469E+4
548.00	4.40889805E+4
549.00	4.34833008E+4
550.00	4.27542148E+4
551.00	4.28125625E+4
552.00	4.13169141E+4
553.00	3.99452852E+4
554.00	4.03248398E+4
555.00	3.95801523E+4
556.00	3.84858203E+4
557.00	3.81611133E+4
558.00	3.86053945E+4
559.00	3.70610898E+4
560.00	3.64964922E+4
561.00	3.54636133E+4
562.00	3.47848047E+4
563.00	3.40776953E+4
564.00	3.31321836E+4
565.00	3.29347109E+4
566.00	3.16004805E+4
567.00	3.11544199E+4
568.00	3.07715664E+4
569.00	3.12472617E+4
570.00	2.97778848E+4
571.00	2.93665977E+4
572.00	2.84076465E+4
573.00	2.82455781E+4
574.00	2.79277324E+4
575.00	2.68232480E+4
576.00	2.64665176E+4
577.00	2.57107500E+4
578.00	2.55081484E+4
579.00	2.55122949E+4
580.00	2.44437012E+4
581.00	2.33442734E+4
582.00	2.35108086E+4
583.00	2.32414824E+4
584.00	2.21094941E+4
585.00	2.21149570E+4
586.00	2.18439785E+4
587.00	2.16897520E+4
588.00	2.12290703E+4
589.00	2.06090957E+4
590.00	1.98085078E+4
591.00	1.83563008E+4
592.00	1.87856973E+4
593.00	1.83214453E+4
594.00	1.90939590E+4
595.00	1.85009727E+4
596.00	1.80409648E+4
597.00	1.74863770E+4
598.00	1.70012656E+4
599.00	1.61499365E+4
600.00	1.63885469E+4
601.00	1.54904971E+4
602.00	1.55807188E+4
603.00	1.47616875E+4
604.00	1.50201963E+4
605.00	1.43147139E+4
606.00	1.43643516E+4
607.00	1.39567432E+4
608.00	1.39870430E+4
609.00	1.33170313E+4
610.00	1.36092305E+4
611.00	1.28732188E+4
612.00	1.25522969E+4
613.00	1.25711055E+4
614.00	1.21831221E+4
615.00	1.15800547E+4
616.00	1.18696025E+4
617.00	1.14996250E+4
618.00	1.11876973E+4
619.00	1.12385986E+4
620.00	1.04596670E+4
621.00	1.02364619E+4
622.00	1.01217568E+4
623.00	1.00808027E+4
624.00	9.29457031E+3
625.00	9.60864551E+3
626.00	9.60370410E+3
627.00	9.03469141E+3
628.00	8.91736914E+3
629.00	8.59266504E+3
630.00	8.60343164E+3
631.00	8.34797461E+3
632.00	8.06439404E+3
633.00	8.17177393E+3
634.00	7.94594873E+3
635.00	7.04481152E+3
636.00	7.53260059E+3
637.00	6.87476807E+3
638.00	7.28932910E+3
639.00	6.80493262E+3
640.00	6.93871973E+3
641.00	5.92282813E+3
642.00	5.70536768E+3
643.00	6.21921094E+3
644.00	5.86552246E+3
645.00	5.62589941E+3
646.00	5.54693018E+3
647.00	5.28433057E+3
648.00	5.15286816E+3
649.00	5.01530225E+3
650.00	5.08227637E+3
651.00	5.12589697E+3
652.00	4.76908936E+3
653.00	4.60345068E+3
654.00	4.70183301E+3
655.00	4.59707373E+3
656.00	4.55658984E+3
657.00	4.26634863E+3
658.00	4.11664600E+3
659.00	3.83917139E+3
660.00	4.03442871E+3
661.00	3.82434595E+3
662.00	3.56244238E+3
663.00	3.25524512E+3
664.00	3.45560986E+3
665.00	3.06125781E+3
666.00	3.54642334E+3
667.00	3.47589429E+3
668.00	3.63526538E+3
669.00	3.14832837E+3
670.00	3.19048828E+3
671.00	2.84374585E+3
672.00	2.75655981E+3
673.00	3.15983276E+3
674.00	2.76140479E+3
675.00	3.04262915E+3
676.00	2.85197266E+3
677.00	2.09626538E+3
678.00	2.20925171E+3
679.00	2.39335156E+3
680.00	2.19551880E+3
681.00	1.86588000E+3
682.00	2.03704016E+3
683.00	2.21431104E+3
684.00	1.79995764E+3
685.00	2.31630737E+3
686.00	1.77400671E+3
687.00	1.74077502E+3
688.00	1.62495520E+3
689.00	1.58209644E+3
690.00	1.67534277E+3
691.00	1.69117065E+3
692.00	1.51279712E+3
693.00	1.55439160E+3
694.00	1.83585706E+3
695.00	1.61395740E+3
696.00	1.78954260E+3
697.00	1.42625708E+3
698.00	1.26615076E+3
699.00	1.43824268E+3
700.00	1.43368237E+3
