# Supplementary material for: A pre-screening strategy to assess resected tumor margins by imaging cytoplasmic viscosity and hypoxia
Source: eLife. 2021 Oct 11;10:e70471. doi: 10.7554/eLife.70471 (PMC8553343; doi:10.7554/eLife.70471)
Supplement: Figure 1—source data 1. [file elife-70471-fig1-data1.zip › Figure 1-Source data/IBS440 respond to nitroreductase/5.txt]

Labels	5
420.00	1.05987891E+3
421.00	1.08175281E+3
422.00	1.32574463E+3
423.00	1.34131494E+3
424.00	1.26431763E+3
425.00	1.04221655E+3
426.00	8.57509399E+2
427.00	5.99565430E+2
428.00	5.52687988E+2
429.00	4.18226105E+2
430.00	4.78566650E+2
431.00	4.90187958E+2
432.00	5.03270142E+2
433.00	4.97683746E+2
434.00	5.35696228E+2
435.00	5.57221680E+2
436.00	5.99721741E+2
437.00	5.31100037E+2
438.00	6.91132141E+2
439.00	6.95998840E+2
440.00	6.43607117E+2
441.00	7.29855835E+2
442.00	8.93096619E+2
443.00	8.09208984E+2
444.00	9.38161133E+2
445.00	1.00802881E+3
446.00	9.65205505E+2
447.00	1.07004541E+3
448.00	1.21199988E+3
449.00	1.25580908E+3
450.00	1.37412219E+3
451.00	1.55401062E+3
452.00	1.71163428E+3
453.00	1.76591931E+3
454.00	1.93369897E+3
455.00	2.18244067E+3
456.00	2.25141919E+3
457.00	2.26511890E+3
458.00	2.47627466E+3
459.00	2.64576514E+3
460.00	3.02510254E+3
461.00	3.23469214E+3
462.00	3.36007227E+3
463.00	3.87456519E+3
464.00	4.12440430E+3
465.00	4.44927246E+3
466.00	4.78712891E+3
467.00	5.07527490E+3
468.00	5.48903076E+3
469.00	5.83584082E+3
470.00	5.93264502E+3
471.00	6.64608740E+3
472.00	7.13947705E+3
473.00	7.66193848E+3
474.00	7.90700195E+3
475.00	8.69048730E+3
476.00	9.17167969E+3
477.00	9.66747754E+3
478.00	1.01799238E+4
479.00	1.09818428E+4
480.00	1.16381816E+4
481.00	1.19281719E+4
482.00	1.26862930E+4
483.00	1.34971641E+4
484.00	1.38729814E+4
485.00	1.48103457E+4
486.00	1.53438350E+4
487.00	1.64521113E+4
488.00	1.71715703E+4
489.00	1.76191328E+4
490.00	1.80724980E+4
491.00	1.92770371E+4
492.00	1.98846191E+4
493.00	2.05105176E+4
494.00	2.14387441E+4
495.00	2.18101934E+4
496.00	2.27074336E+4
497.00	2.34372129E+4
498.00	2.47903691E+4
499.00	2.44493359E+4
500.00	2.55587891E+4
501.00	2.60201230E+4
502.00	2.68303965E+4
503.00	2.69640918E+4
504.00	2.79241289E+4
505.00	2.88126387E+4
506.00	2.88213418E+4
507.00	2.92186602E+4
508.00	3.04761250E+4
509.00	3.09467949E+4
510.00	3.11515527E+4
511.00	3.18344570E+4
512.00	3.23863047E+4
513.00	3.29523906E+4
514.00	3.25590566E+4
515.00	3.27524180E+4
516.00	3.33672969E+4
517.00	3.32823203E+4
518.00	3.48030664E+4
519.00	3.44034102E+4
520.00	3.40651172E+4
521.00	3.47691250E+4
522.00	3.43495742E+4
523.00	3.47558945E+4
524.00	3.49254570E+4
525.00	3.44315547E+4
526.00	3.40853828E+4
527.00	3.46672695E+4
528.00	3.44999492E+4
529.00	3.47181563E+4
530.00	3.47689453E+4
531.00	3.46097109E+4
532.00	3.52155664E+4
533.00	3.42460586E+4
534.00	3.43392383E+4
535.00	3.35512148E+4
536.00	3.38973203E+4
537.00	3.31334570E+4
538.00	3.31104883E+4
539.00	3.27928086E+4
540.00	3.31935000E+4
541.00	3.20276270E+4
542.00	3.18028887E+4
543.00	3.10878262E+4
544.00	3.13772148E+4
545.00	3.08818867E+4
546.00	2.99973262E+4
547.00	3.00112168E+4
548.00	2.96127051E+4
549.00	2.96018965E+4
550.00	2.93509121E+4
551.00	2.86363711E+4
552.00	2.77497871E+4
553.00	2.79143027E+4
554.00	2.71244180E+4
555.00	2.63906699E+4
556.00	2.62188750E+4
557.00	2.59444551E+4
558.00	2.43479375E+4
559.00	2.41339707E+4
560.00	2.45520918E+4
561.00	2.37948359E+4
562.00	2.36587422E+4
563.00	2.30198398E+4
564.00	2.28878594E+4
565.00	2.21657793E+4
566.00	2.18607188E+4
567.00	2.12177949E+4
568.00	2.10101992E+4
569.00	2.04024980E+4
570.00	1.98637148E+4
571.00	1.95911973E+4
572.00	1.87844160E+4
573.00	1.85717695E+4
574.00	1.83977168E+4
575.00	1.82410254E+4
576.00	1.75356367E+4
577.00	1.72907539E+4
578.00	1.72262520E+4
579.00	1.71832109E+4
580.00	1.63563770E+4
581.00	1.62217324E+4
582.00	1.60469131E+4
583.00	1.52517100E+4
584.00	1.51621807E+4
585.00	1.48092783E+4
586.00	1.42174424E+4
587.00	1.42750537E+4
588.00	1.41609873E+4
589.00	1.29081006E+4
590.00	1.36322695E+4
591.00	1.33894873E+4
592.00	1.27750049E+4
593.00	1.24469326E+4
594.00	1.21366006E+4
595.00	1.23698682E+4
596.00	1.18462207E+4
597.00	1.14731572E+4
598.00	1.11114199E+4
599.00	1.14405264E+4
600.00	1.08518525E+4
601.00	1.01818828E+4
602.00	1.00000869E+4
603.00	9.51944141E+3
604.00	1.01524170E+4
605.00	9.89591113E+3
606.00	9.35819141E+3
607.00	9.03064551E+3
608.00	9.42237891E+3
609.00	9.30617969E+3
610.00	9.02958691E+3
611.00	8.52242383E+3
612.00	8.63249121E+3
613.00	8.57653320E+3
614.00	8.03995752E+3
615.00	8.29894238E+3
616.00	7.42642236E+3
617.00	7.16989648E+3
618.00	7.42201416E+3
619.00	6.89620020E+3
620.00	7.16454883E+3
621.00	7.07347021E+3
622.00	6.83051172E+3
623.00	6.36976270E+3
624.00	6.35070947E+3
625.00	6.77955566E+3
626.00	6.03562158E+3
627.00	6.06896533E+3
628.00	6.01207080E+3
629.00	5.70338867E+3
630.00	5.53184912E+3
631.00	5.34999854E+3
632.00	5.34414502E+3
633.00	5.38682764E+3
634.00	4.96284375E+3
635.00	5.63517920E+3
636.00	4.75606934E+3
637.00	4.75177979E+3
638.00	4.71594873E+3
639.00	4.84860010E+3
640.00	4.30897217E+3
641.00	4.27691699E+3
642.00	4.15881348E+3
643.00	3.78274121E+3
644.00	3.74294580E+3
645.00	3.78446411E+3
646.00	3.79571045E+3
647.00	3.86557129E+3
648.00	3.50013184E+3
649.00	3.36189722E+3
650.00	3.24251807E+3
651.00	3.17179199E+3
652.00	3.15279492E+3
653.00	2.95771973E+3
654.00	3.05362988E+3
655.00	2.88871387E+3
656.00	2.75351978E+3
657.00	2.45401880E+3
658.00	2.80811279E+3
659.00	2.62300415E+3
660.00	2.88967749E+3
661.00	2.59927588E+3
662.00	2.45545044E+3
663.00	2.31975098E+3
664.00	2.64252539E+3
665.00	2.18953711E+3
666.00	2.07288647E+3
667.00	1.99990356E+3
668.00	2.22839722E+3
669.00	2.08011743E+3
670.00	2.14439404E+3
671.00	2.00473157E+3
672.00	1.68485718E+3
673.00	1.79526416E+3
674.00	1.68296570E+3
675.00	1.47537744E+3
676.00	1.50693079E+3
677.00	1.90830164E+3
678.00	1.65304651E+3
679.00	1.60926001E+3
680.00	1.24780823E+3
681.00	1.38998206E+3
682.00	1.61238831E+3
683.00	1.21782910E+3
684.00	1.34156067E+3
685.00	1.20097717E+3
686.00	1.43386646E+3
687.00	9.80240295E+2
688.00	1.21673511E+3
689.00	1.35140247E+3
690.00	1.11393604E+3
691.00	1.16773157E+3
692.00	1.13351160E+3
693.00	1.19138391E+3
694.00	1.24863940E+3
695.00	1.04554065E+3
696.00	1.19014771E+3
697.00	1.02441101E+3
698.00	1.25992480E+3
699.00	9.58257568E+2
700.00	1.06222266E+3
