# Supplementary material for: A pre-screening strategy to assess resected tumor margins by imaging cytoplasmic viscosity and hypoxia
Source: eLife. 2021 Oct 11;10:e70471. doi: 10.7554/eLife.70471 (PMC8553343; doi:10.7554/eLife.70471)
Supplement: Figure 1—source data 1. [file elife-70471-fig1-data1.zip › Figure 1-Source data/IBS440 respond to nitroreductase/4.txt]

Labels	4
420.00	1.04796375E+3
421.00	1.18994824E+3
422.00	1.27620288E+3
423.00	1.27849231E+3
424.00	1.23980066E+3
425.00	1.13978296E+3
426.00	9.13088867E+2
427.00	6.43122742E+2
428.00	5.56196716E+2
429.00	4.98656311E+2
430.00	5.22241272E+2
431.00	4.50870270E+2
432.00	4.61151855E+2
433.00	5.08831604E+2
434.00	5.58464478E+2
435.00	5.38060120E+2
436.00	5.32380310E+2
437.00	5.97112671E+2
438.00	5.96404236E+2
439.00	5.86376404E+2
440.00	5.85055786E+2
441.00	6.15474731E+2
442.00	7.73298218E+2
443.00	7.50074768E+2
444.00	7.48750549E+2
445.00	7.88788208E+2
446.00	9.31399109E+2
447.00	9.13963440E+2
448.00	9.52979919E+2
449.00	1.04849915E+3
450.00	1.03506812E+3
451.00	1.20938171E+3
452.00	1.34927600E+3
453.00	1.33373975E+3
454.00	1.48341882E+3
455.00	1.59210217E+3
456.00	1.71733923E+3
457.00	1.68878223E+3
458.00	1.89386731E+3
459.00	2.25355566E+3
460.00	2.19611694E+3
461.00	2.47914478E+3
462.00	2.77449976E+3
463.00	2.74287402E+3
464.00	3.07863159E+3
465.00	3.35265381E+3
466.00	3.53515649E+3
467.00	3.64793311E+3
468.00	4.14252539E+3
469.00	4.35719678E+3
470.00	4.53997510E+3
471.00	4.88779346E+3
472.00	5.09691211E+3
473.00	5.65472168E+3
474.00	5.68351172E+3
475.00	6.26026807E+3
476.00	6.49306104E+3
477.00	6.95260645E+3
478.00	7.21861670E+3
479.00	7.80092090E+3
480.00	8.23133594E+3
481.00	8.92164941E+3
482.00	8.97068164E+3
483.00	9.68491992E+3
484.00	1.01454766E+4
485.00	1.02870479E+4
486.00	1.08760840E+4
487.00	1.16705879E+4
488.00	1.22104102E+4
489.00	1.25661943E+4
490.00	1.30019941E+4
491.00	1.35983086E+4
492.00	1.38451709E+4
493.00	1.46208926E+4
494.00	1.52780771E+4
495.00	1.51708232E+4
496.00	1.60337881E+4
497.00	1.63685205E+4
498.00	1.69688418E+4
499.00	1.75679473E+4
500.00	1.76902813E+4
501.00	1.88792422E+4
502.00	1.88494199E+4
503.00	1.92765918E+4
504.00	1.97789844E+4
505.00	2.04424941E+4
506.00	2.04064902E+4
507.00	2.03776016E+4
508.00	2.13599668E+4
509.00	2.14935723E+4
510.00	2.19364609E+4
511.00	2.22432480E+4
512.00	2.22128633E+4
513.00	2.29112422E+4
514.00	2.26262461E+4
515.00	2.36364648E+4
516.00	2.36837676E+4
517.00	2.35268066E+4
518.00	2.43129141E+4
519.00	2.40879863E+4
520.00	2.43530957E+4
521.00	2.41455039E+4
522.00	2.48145938E+4
523.00	2.42806543E+4
524.00	2.45189512E+4
525.00	2.44527207E+4
526.00	2.44736484E+4
527.00	2.47392734E+4
528.00	2.42680215E+4
529.00	2.45068457E+4
530.00	2.45578457E+4
531.00	2.45330996E+4
532.00	2.39789316E+4
533.00	2.39726582E+4
534.00	2.40828691E+4
535.00	2.40214336E+4
536.00	2.36643516E+4
537.00	2.41249297E+4
538.00	2.32660332E+4
539.00	2.27957559E+4
540.00	2.29796270E+4
541.00	2.24963398E+4
542.00	2.24660957E+4
543.00	2.21346641E+4
544.00	2.15513535E+4
545.00	2.16569766E+4
546.00	2.12852422E+4
547.00	2.06119688E+4
548.00	2.13498398E+4
549.00	2.09149160E+4
550.00	2.02443848E+4
551.00	1.98584199E+4
552.00	1.98499238E+4
553.00	1.88642227E+4
554.00	1.88985078E+4
555.00	1.88037012E+4
556.00	1.83119277E+4
557.00	1.78365273E+4
558.00	1.75261426E+4
559.00	1.76251699E+4
560.00	1.69737500E+4
561.00	1.71299160E+4
562.00	1.70124121E+4
563.00	1.61001152E+4
564.00	1.60870781E+4
565.00	1.54459111E+4
566.00	1.51373223E+4
567.00	1.50930781E+4
568.00	1.50472051E+4
569.00	1.44703291E+4
570.00	1.42021230E+4
571.00	1.39258740E+4
572.00	1.37371260E+4
573.00	1.37156914E+4
574.00	1.28860693E+4
575.00	1.30358018E+4
576.00	1.23077686E+4
577.00	1.26468818E+4
578.00	1.20700723E+4
579.00	1.15012080E+4
580.00	1.18281680E+4
581.00	1.15522715E+4
582.00	1.15565020E+4
583.00	1.06826406E+4
584.00	1.05134766E+4
585.00	1.05422764E+4
586.00	1.02239209E+4
587.00	1.02999072E+4
588.00	1.01304160E+4
589.00	9.50129297E+3
590.00	9.35414746E+3
591.00	9.30521094E+3
592.00	9.13283203E+3
593.00	9.24002832E+3
594.00	8.63901172E+3
595.00	8.84562598E+3
596.00	8.04681006E+3
597.00	8.89167773E+3
598.00	8.38067090E+3
599.00	7.90672949E+3
600.00	7.81668848E+3
601.00	7.48760059E+3
602.00	7.64757568E+3
603.00	7.59942188E+3
604.00	7.20370215E+3
605.00	6.86622705E+3
606.00	7.04229834E+3
607.00	6.44984033E+3
608.00	6.41926855E+3
609.00	6.64485400E+3
610.00	6.34987500E+3
611.00	6.37805371E+3
612.00	5.67010010E+3
613.00	5.96234277E+3
614.00	5.82388525E+3
615.00	5.47573877E+3
616.00	5.76250146E+3
617.00	5.67614502E+3
618.00	5.24882520E+3
619.00	4.90532666E+3
620.00	4.94683789E+3
621.00	5.19060449E+3
622.00	4.80712891E+3
623.00	4.93377832E+3
624.00	4.71184961E+3
625.00	4.54441113E+3
626.00	4.68733887E+3
627.00	4.21810156E+3
628.00	4.28547803E+3
629.00	3.94105859E+3
630.00	4.26667676E+3
631.00	4.47610840E+3
632.00	3.71557764E+3
633.00	3.59006226E+3
634.00	4.03513086E+3
635.00	3.64776758E+3
636.00	3.71758374E+3
637.00	3.45788696E+3
638.00	3.17698193E+3
639.00	3.47785425E+3
640.00	3.14086572E+3
641.00	3.29209937E+3
642.00	2.89789526E+3
643.00	3.01818628E+3
644.00	2.83725537E+3
645.00	2.62700000E+3
646.00	2.36145068E+3
647.00	2.54476978E+3
648.00	2.59095972E+3
649.00	2.73613452E+3
650.00	2.62324829E+3
651.00	2.84601416E+3
652.00	2.24933887E+3
653.00	2.17493579E+3
654.00	2.00092493E+3
655.00	2.22377490E+3
656.00	2.12519458E+3
657.00	1.77741272E+3
658.00	1.97339417E+3
659.00	2.01978796E+3
660.00	2.03968469E+3
661.00	1.91750928E+3
662.00	1.77263574E+3
663.00	1.79030750E+3
664.00	1.71084424E+3
665.00	1.47521643E+3
666.00	1.67600574E+3
667.00	1.52584778E+3
668.00	1.58912207E+3
669.00	1.54232178E+3
670.00	1.50974805E+3
671.00	1.30688977E+3
672.00	1.33196021E+3
673.00	1.32057800E+3
674.00	1.30772021E+3
675.00	9.53156311E+2
676.00	1.25079993E+3
677.00	1.26009314E+3
678.00	1.17526648E+3
679.00	1.14663928E+3
680.00	1.11465210E+3
681.00	8.96374084E+2
682.00	1.03873572E+3
683.00	1.08581689E+3
684.00	1.30603162E+3
685.00	8.28463989E+2
686.00	1.01249884E+3
687.00	9.42159790E+2
688.00	8.30829163E+2
689.00	7.99059814E+2
690.00	9.72920105E+2
691.00	6.26255554E+2
692.00	9.45654358E+2
693.00	1.10981079E+3
694.00	7.73890503E+2
695.00	6.96865723E+2
696.00	9.27911072E+2
697.00	7.38981445E+2
698.00	5.42600037E+2
699.00	8.22016235E+2
700.00	7.17363770E+2
