# Supplementary material for: A pre-screening strategy to assess resected tumor margins by imaging cytoplasmic viscosity and hypoxia
Source: eLife. 2021 Oct 11;10:e70471. doi: 10.7554/eLife.70471 (PMC8553343; doi:10.7554/eLife.70471)
Supplement: Figure 1—source data 1. [file elife-70471-fig1-data1.zip › Figure 1-Source data/IBS440 respond to nitroreductase/6.txt]

Labels	6
420.00	9.85946228E+2
421.00	1.08068604E+3
422.00	1.28810046E+3
423.00	1.42743738E+3
424.00	1.26818481E+3
425.00	1.12970605E+3
426.00	9.08786377E+2
427.00	7.23929810E+2
428.00	5.38325745E+2
429.00	5.08474426E+2
430.00	5.72150879E+2
431.00	5.73429260E+2
432.00	5.39980530E+2
433.00	6.09554565E+2
434.00	5.30456482E+2
435.00	5.55319275E+2
436.00	6.73876099E+2
437.00	6.41608154E+2
438.00	6.16153259E+2
439.00	7.92054749E+2
440.00	8.01912170E+2
441.00	8.49646973E+2
442.00	8.62956360E+2
443.00	9.49985046E+2
444.00	1.07062158E+3
445.00	1.17357617E+3
446.00	1.12406128E+3
447.00	1.26319507E+3
448.00	1.34259338E+3
449.00	1.55392407E+3
450.00	1.63621667E+3
451.00	1.75741626E+3
452.00	1.84852429E+3
453.00	2.00481519E+3
454.00	2.25419019E+3
455.00	2.48669238E+3
456.00	2.49003174E+3
457.00	2.65581787E+3
458.00	3.22121338E+3
459.00	3.33997559E+3
460.00	3.59732471E+3
461.00	3.78944873E+3
462.00	4.32213184E+3
463.00	4.54640527E+3
464.00	4.84824561E+3
465.00	5.12464844E+3
466.00	5.60194287E+3
467.00	5.95529785E+3
468.00	6.25744434E+3
469.00	6.93314502E+3
470.00	7.28302637E+3
471.00	7.91700049E+3
472.00	8.56743555E+3
473.00	8.93953809E+3
474.00	9.55968652E+3
475.00	1.00419580E+4
476.00	1.12395557E+4
477.00	1.20137803E+4
478.00	1.23199609E+4
479.00	1.29418623E+4
480.00	1.38872324E+4
481.00	1.44316660E+4
482.00	1.49244590E+4
483.00	1.57947744E+4
484.00	1.68448125E+4
485.00	1.73492324E+4
486.00	1.86008047E+4
487.00	1.92183906E+4
488.00	2.00582168E+4
489.00	2.08584980E+4
490.00	2.20734570E+4
491.00	2.25025723E+4
492.00	2.38908613E+4
493.00	2.37279238E+4
494.00	2.53077871E+4
495.00	2.59949844E+4
496.00	2.67794199E+4
497.00	2.77800430E+4
498.00	2.82004844E+4
499.00	2.91643828E+4
500.00	3.04678125E+4
501.00	3.11282012E+4
502.00	3.20705020E+4
503.00	3.22463613E+4
504.00	3.28300039E+4
505.00	3.39077656E+4
506.00	3.42137461E+4
507.00	3.49106563E+4
508.00	3.61500664E+4
509.00	3.62759570E+4
510.00	3.67579766E+4
511.00	3.70996875E+4
512.00	3.78000391E+4
513.00	3.80679336E+4
514.00	3.86796367E+4
515.00	3.89234180E+4
516.00	4.02360000E+4
517.00	3.93448750E+4
518.00	3.99278789E+4
519.00	3.99307734E+4
520.00	4.04121406E+4
521.00	4.06031406E+4
522.00	4.11909453E+4
523.00	4.11638633E+4
524.00	4.07571250E+4
525.00	4.17435664E+4
526.00	4.19113242E+4
527.00	4.11940547E+4
528.00	4.09510391E+4
529.00	4.12214609E+4
530.00	3.98929531E+4
531.00	3.99200625E+4
532.00	4.11768086E+4
533.00	3.98458672E+4
534.00	3.99920117E+4
535.00	3.97767617E+4
536.00	3.93059102E+4
537.00	3.91811641E+4
538.00	3.88651289E+4
539.00	3.81722891E+4
540.00	3.73379805E+4
541.00	3.76696523E+4
542.00	3.67142266E+4
543.00	3.68851523E+4
544.00	3.63348477E+4
545.00	3.55606563E+4
546.00	3.53584141E+4
547.00	3.46981602E+4
548.00	3.45478516E+4
549.00	3.39372461E+4
550.00	3.30800234E+4
551.00	3.29963672E+4
552.00	3.26740117E+4
553.00	3.16830410E+4
554.00	3.06690332E+4
555.00	3.07947480E+4
556.00	2.98069883E+4
557.00	2.98081777E+4
558.00	2.95705313E+4
559.00	2.95696973E+4
560.00	2.85184199E+4
561.00	2.79466777E+4
562.00	2.67410840E+4
563.00	2.69258574E+4
564.00	2.68906641E+4
565.00	2.55077871E+4
566.00	2.54942266E+4
567.00	2.51200449E+4
568.00	2.40661660E+4
569.00	2.35123750E+4
570.00	2.28428105E+4
571.00	2.30406914E+4
572.00	2.23319961E+4
573.00	2.18751133E+4
574.00	2.12599238E+4
575.00	2.08143301E+4
576.00	2.07876406E+4
577.00	1.96653086E+4
578.00	1.95342617E+4
579.00	1.92677520E+4
580.00	1.91348320E+4
581.00	1.85516816E+4
582.00	1.84671211E+4
583.00	1.77960391E+4
584.00	1.78006055E+4
585.00	1.72812461E+4
586.00	1.69431641E+4
587.00	1.68450879E+4
588.00	1.61447617E+4
589.00	1.57561211E+4
590.00	1.55167861E+4
591.00	1.49507568E+4
592.00	1.49326865E+4
593.00	1.51479287E+4
594.00	1.36559727E+4
595.00	1.45157207E+4
596.00	1.38561641E+4
597.00	1.34172793E+4
598.00	1.36337373E+4
599.00	1.29128799E+4
600.00	1.33191523E+4
601.00	1.26659404E+4
602.00	1.23699268E+4
603.00	1.17272148E+4
604.00	1.18301748E+4
605.00	1.13850322E+4
606.00	1.08747939E+4
607.00	1.11490654E+4
608.00	1.13043398E+4
609.00	1.01805313E+4
610.00	1.05905781E+4
611.00	9.99752148E+3
612.00	1.04085557E+4
613.00	9.54027637E+3
614.00	9.91384570E+3
615.00	9.16700098E+3
616.00	9.39848340E+3
617.00	8.76990039E+3
618.00	9.17391992E+3
619.00	8.33362891E+3
620.00	8.56285059E+3
621.00	8.16868848E+3
622.00	8.25778809E+3
623.00	7.87748535E+3
624.00	8.12467676E+3
625.00	6.92567334E+3
626.00	7.33051367E+3
627.00	7.29545508E+3
628.00	6.56177734E+3
629.00	6.68185986E+3
630.00	6.50589453E+3
631.00	6.64299463E+3
632.00	6.20272754E+3
633.00	6.30334863E+3
634.00	6.49031592E+3
635.00	5.66917334E+3
636.00	5.96301367E+3
637.00	5.47193262E+3
638.00	5.92848291E+3
639.00	5.47910107E+3
640.00	5.30284326E+3
641.00	5.08664355E+3
642.00	4.66449316E+3
643.00	4.61968848E+3
644.00	4.44181836E+3
645.00	4.57574463E+3
646.00	4.50531885E+3
647.00	4.32123682E+3
648.00	4.49139941E+3
649.00	4.36326904E+3
650.00	3.77032129E+3
651.00	3.98851025E+3
652.00	3.97400928E+3
653.00	3.22042188E+3
654.00	3.21906201E+3
655.00	3.53965186E+3
656.00	3.13525171E+3
657.00	3.44387109E+3
658.00	3.06323242E+3
659.00	3.34161206E+3
660.00	3.03732666E+3
661.00	3.55700024E+3
662.00	3.49605005E+3
663.00	2.56410352E+3
664.00	2.45165381E+3
665.00	2.64191821E+3
666.00	2.86389722E+3
667.00	2.44432251E+3
668.00	2.25328809E+3
669.00	2.60957202E+3
670.00	2.35694873E+3
671.00	2.42862671E+3
672.00	2.08344897E+3
673.00	2.06420654E+3
674.00	1.92609485E+3
675.00	1.93881958E+3
676.00	2.07936475E+3
677.00	2.18422876E+3
678.00	1.83781274E+3
679.00	1.77157300E+3
680.00	1.98088184E+3
681.00	2.39375854E+3
682.00	1.33922412E+3
683.00	1.83501392E+3
684.00	1.57794336E+3
685.00	1.69446973E+3
686.00	1.42931567E+3
687.00	1.50215393E+3
688.00	1.61215027E+3
689.00	1.56877515E+3
690.00	1.26858630E+3
691.00	1.28649121E+3
692.00	1.38266394E+3
693.00	1.25599780E+3
694.00	1.55013770E+3
695.00	1.17417444E+3
696.00	1.03211389E+3
697.00	1.35733691E+3
698.00	1.28031091E+3
699.00	1.04214331E+3
700.00	1.42177222E+3
