# Supplementary material for: A pre-screening strategy to assess resected tumor margins by imaging cytoplasmic viscosity and hypoxia
Source: eLife. 2021 Oct 11;10:e70471. doi: 10.7554/eLife.70471 (PMC8553343; doi:10.7554/eLife.70471)
Supplement: Figure 1—source data 1. [file elife-70471-fig1-data1.zip › Figure 1-Source data/IBS440 respond to nitroreductase/7.txt]

Labels	7
420.00	1.08249170E+3
421.00	1.08876672E+3
422.00	1.22290381E+3
423.00	1.28899707E+3
424.00	1.24860864E+3
425.00	1.08658813E+3
426.00	9.06453674E+2
427.00	7.29668762E+2
428.00	6.16475464E+2
429.00	5.40271362E+2
430.00	6.53282043E+2
431.00	6.43638489E+2
432.00	6.88749207E+2
433.00	7.19289246E+2
434.00	7.16825562E+2
435.00	7.98120728E+2
436.00	8.82037781E+2
437.00	8.06611755E+2
438.00	9.17039734E+2
439.00	8.37168884E+2
440.00	8.32630005E+2
441.00	9.15922058E+2
442.00	9.73012756E+2
443.00	1.01617169E+3
444.00	1.11836951E+3
445.00	1.18263586E+3
446.00	1.32985144E+3
447.00	1.40376062E+3
448.00	1.54145483E+3
449.00	1.72930457E+3
450.00	1.84873193E+3
451.00	1.86575659E+3
452.00	2.14275415E+3
453.00	2.36072412E+3
454.00	2.53983740E+3
455.00	2.78626001E+3
456.00	3.15947632E+3
457.00	3.29912939E+3
458.00	3.55866943E+3
459.00	3.82652783E+3
460.00	4.33261328E+3
461.00	4.53036523E+3
462.00	4.98765625E+3
463.00	5.12429932E+3
464.00	5.64348877E+3
465.00	6.23141016E+3
466.00	6.73033154E+3
467.00	7.22101270E+3
468.00	7.67869482E+3
469.00	8.29093652E+3
470.00	8.73205469E+3
471.00	9.56853320E+3
472.00	1.02725488E+4
473.00	1.08842275E+4
474.00	1.15845488E+4
475.00	1.21778477E+4
476.00	1.33161914E+4
477.00	1.35950068E+4
478.00	1.44354141E+4
479.00	1.53404561E+4
480.00	1.61223145E+4
481.00	1.72077266E+4
482.00	1.86152227E+4
483.00	1.94440742E+4
484.00	2.01119512E+4
485.00	2.10611621E+4
486.00	2.17284141E+4
487.00	2.29813145E+4
488.00	2.43064648E+4
489.00	2.47668770E+4
490.00	2.55755293E+4
491.00	2.70572930E+4
492.00	2.79752441E+4
493.00	2.89305273E+4
494.00	3.03481309E+4
495.00	3.06662305E+4
496.00	3.20825059E+4
497.00	3.26812715E+4
498.00	3.39332695E+4
499.00	3.51261602E+4
500.00	3.55458359E+4
501.00	3.67265898E+4
502.00	3.79659844E+4
503.00	3.85594648E+4
504.00	3.90170469E+4
505.00	4.04276133E+4
506.00	4.05283555E+4
507.00	4.14171992E+4
508.00	4.22498516E+4
509.00	4.33188906E+4
510.00	4.36806641E+4
511.00	4.40918047E+4
512.00	4.54027578E+4
513.00	4.54343750E+4
514.00	4.57928047E+4
515.00	4.63703477E+4
516.00	4.68146016E+4
517.00	4.75260977E+4
518.00	4.72789492E+4
519.00	4.82189063E+4
520.00	4.81459922E+4
521.00	4.83418984E+4
522.00	4.88162344E+4
523.00	4.80275977E+4
524.00	4.80388711E+4
525.00	4.78543164E+4
526.00	4.80136875E+4
527.00	4.84896758E+4
528.00	4.82324141E+4
529.00	4.89977617E+4
530.00	4.78761289E+4
531.00	4.82235664E+4
532.00	4.73742188E+4
533.00	4.81337500E+4
534.00	4.72574570E+4
535.00	4.70730117E+4
536.00	4.67637930E+4
537.00	4.66331523E+4
538.00	4.54464805E+4
539.00	4.56313438E+4
540.00	4.53459570E+4
541.00	4.47199648E+4
542.00	4.42683438E+4
543.00	4.34707578E+4
544.00	4.25169570E+4
545.00	4.26127930E+4
546.00	4.19179727E+4
547.00	4.18895820E+4
548.00	4.15091328E+4
549.00	4.04590313E+4
550.00	3.95224102E+4
551.00	3.93990430E+4
552.00	3.86533633E+4
553.00	3.85245938E+4
554.00	3.80749297E+4
555.00	3.64567422E+4
556.00	3.61087148E+4
557.00	3.56553438E+4
558.00	3.50657344E+4
559.00	3.47148984E+4
560.00	3.33324219E+4
561.00	3.26836934E+4
562.00	3.25257910E+4
563.00	3.17540742E+4
564.00	3.10886172E+4
565.00	3.07144609E+4
566.00	2.99986289E+4
567.00	2.94150957E+4
568.00	2.89966504E+4
569.00	2.84242832E+4
570.00	2.74664336E+4
571.00	2.63497832E+4
572.00	2.62954219E+4
573.00	2.60097344E+4
574.00	2.56489297E+4
575.00	2.50055313E+4
576.00	2.47873164E+4
577.00	2.38171680E+4
578.00	2.34289102E+4
579.00	2.25553926E+4
580.00	2.23707695E+4
581.00	2.22255332E+4
582.00	2.20158066E+4
583.00	2.13188047E+4
584.00	2.05001543E+4
585.00	2.04336426E+4
586.00	2.00568320E+4
587.00	1.96057324E+4
588.00	1.91189727E+4
589.00	1.89508926E+4
590.00	1.84285879E+4
591.00	1.80696035E+4
592.00	1.78459902E+4
593.00	1.70699102E+4
594.00	1.68067051E+4
595.00	1.61575098E+4
596.00	1.66460156E+4
597.00	1.62889033E+4
598.00	1.59395732E+4
599.00	1.51574072E+4
600.00	1.53352061E+4
601.00	1.52226816E+4
602.00	1.47798105E+4
603.00	1.36500225E+4
604.00	1.36889004E+4
605.00	1.32925566E+4
606.00	1.32709189E+4
607.00	1.27631426E+4
608.00	1.25366641E+4
609.00	1.22244678E+4
610.00	1.17073018E+4
611.00	1.16959189E+4
612.00	1.15061406E+4
613.00	1.13165527E+4
614.00	1.09623115E+4
615.00	1.12445840E+4
616.00	1.06180781E+4
617.00	1.04636953E+4
618.00	1.02795156E+4
619.00	9.45167383E+3
620.00	9.64551953E+3
621.00	9.65788965E+3
622.00	9.29446777E+3
623.00	9.19646680E+3
624.00	9.01702148E+3
625.00	8.41189160E+3
626.00	8.00856250E+3
627.00	8.06051611E+3
628.00	8.11903809E+3
629.00	7.80043555E+3
630.00	7.33132666E+3
631.00	8.04404199E+3
632.00	8.16216309E+3
633.00	7.03706445E+3
634.00	6.83810693E+3
635.00	6.79826611E+3
636.00	6.73201563E+3
637.00	6.18188281E+3
638.00	5.83129883E+3
639.00	5.77326904E+3
640.00	6.19146631E+3
641.00	5.94507959E+3
642.00	5.80760498E+3
643.00	5.50072021E+3
644.00	5.57146680E+3
645.00	5.11905957E+3
646.00	5.84116406E+3
647.00	4.97871680E+3
648.00	5.03016260E+3
649.00	4.62847803E+3
650.00	4.71446387E+3
651.00	4.58032520E+3
652.00	4.38596094E+3
653.00	4.43951709E+3
654.00	4.38692676E+3
655.00	4.09834424E+3
656.00	3.83419507E+3
657.00	3.84315161E+3
658.00	3.22744727E+3
659.00	3.43127539E+3
660.00	3.27025366E+3
661.00	3.84836987E+3
662.00	3.19101465E+3
663.00	3.20282251E+3
664.00	3.04166357E+3
665.00	3.05149414E+3
666.00	2.78511157E+3
667.00	3.24655371E+3
668.00	2.84924146E+3
669.00	3.00795117E+3
670.00	3.06556763E+3
671.00	2.97887695E+3
672.00	2.73863110E+3
673.00	2.56577295E+3
674.00	2.48641821E+3
675.00	2.55576733E+3
676.00	2.72255615E+3
677.00	2.22474731E+3
678.00	2.40173047E+3
679.00	1.98209082E+3
680.00	1.94578931E+3
681.00	2.09901050E+3
682.00	2.03205725E+3
683.00	2.11010693E+3
684.00	1.69999170E+3
685.00	2.06814478E+3
686.00	1.80846912E+3
687.00	1.62420593E+3
688.00	1.68002869E+3
689.00	1.63399683E+3
690.00	1.66346667E+3
691.00	1.55680420E+3
692.00	1.60075586E+3
693.00	1.74066711E+3
694.00	1.24641174E+3
695.00	1.37313513E+3
696.00	1.54283496E+3
697.00	1.31648511E+3
698.00	1.21540881E+3
699.00	1.48458911E+3
700.00	1.50325330E+3
