# Supplementary material for: A pre-screening strategy to assess resected tumor margins by imaging cytoplasmic viscosity and hypoxia
Source: eLife. 2021 Oct 11;10:e70471. doi: 10.7554/eLife.70471 (PMC8553343; doi:10.7554/eLife.70471)
Supplement: Figure 1—source data 1. [file elife-70471-fig1-data1.zip › Figure 1-Source data/IBS440 respond to nitroreductase/3.txt]

Labels	3
420.00	1.08224219E+3
421.00	1.05036340E+3
422.00	1.21693274E+3
423.00	1.29621155E+3
424.00	1.26485608E+3
425.00	1.05266357E+3
426.00	7.97873596E+2
427.00	6.93099670E+2
428.00	5.29692444E+2
429.00	4.38247803E+2
430.00	4.16343506E+2
431.00	3.72536621E+2
432.00	4.07845123E+2
433.00	4.50402954E+2
434.00	4.62163635E+2
435.00	4.59829529E+2
436.00	4.54777649E+2
437.00	5.53592407E+2
438.00	5.33101135E+2
439.00	5.47266541E+2
440.00	5.52809875E+2
441.00	5.69223755E+2
442.00	6.53716675E+2
443.00	6.75685791E+2
444.00	7.08882751E+2
445.00	7.12440735E+2
446.00	8.12308533E+2
447.00	8.86270874E+2
448.00	9.28345215E+2
449.00	9.85781982E+2
450.00	1.12635193E+3
451.00	1.03868945E+3
452.00	1.30522388E+3
453.00	1.20506836E+3
454.00	1.31337939E+3
455.00	1.31276489E+3
456.00	1.44603906E+3
457.00	1.62476648E+3
458.00	1.61427979E+3
459.00	1.82625598E+3
460.00	1.96909741E+3
461.00	2.09630884E+3
462.00	2.33976709E+3
463.00	2.49188989E+3
464.00	2.66399487E+3
465.00	2.81893433E+3
466.00	2.92414575E+3
467.00	3.36231543E+3
468.00	3.49637866E+3
469.00	3.81922900E+3
470.00	3.87377539E+3
471.00	4.11091797E+3
472.00	4.25462549E+3
473.00	4.67826514E+3
474.00	4.83342676E+3
475.00	5.38875781E+3
476.00	5.81781982E+3
477.00	5.87769580E+3
478.00	6.57841162E+3
479.00	6.43458936E+3
480.00	7.29496582E+3
481.00	7.45920898E+3
482.00	7.88819775E+3
483.00	8.40833984E+3
484.00	8.65919043E+3
485.00	9.04084082E+3
486.00	9.67683887E+3
487.00	1.00778027E+4
488.00	1.03255801E+4
489.00	1.10521846E+4
490.00	1.10399688E+4
491.00	1.17204854E+4
492.00	1.22207637E+4
493.00	1.26696279E+4
494.00	1.31629980E+4
495.00	1.35940459E+4
496.00	1.37205811E+4
497.00	1.45630029E+4
498.00	1.49283965E+4
499.00	1.54741436E+4
500.00	1.55225791E+4
501.00	1.62965742E+4
502.00	1.63210020E+4
503.00	1.66893906E+4
504.00	1.71450742E+4
505.00	1.76455547E+4
506.00	1.81709961E+4
507.00	1.84324707E+4
508.00	1.84917578E+4
509.00	1.87053008E+4
510.00	1.91023086E+4
511.00	1.93004980E+4
512.00	1.97723223E+4
513.00	2.04672793E+4
514.00	2.06140059E+4
515.00	2.03414766E+4
516.00	2.10315566E+4
517.00	2.07443887E+4
518.00	2.10257734E+4
519.00	2.05619824E+4
520.00	2.13801660E+4
521.00	2.09702910E+4
522.00	2.11919004E+4
523.00	2.15439316E+4
524.00	2.13278652E+4
525.00	2.13809160E+4
526.00	2.20479922E+4
527.00	2.16757949E+4
528.00	2.13668340E+4
529.00	2.15422598E+4
530.00	2.12463672E+4
531.00	2.13603711E+4
532.00	2.12386699E+4
533.00	2.09060352E+4
534.00	2.04713848E+4
535.00	2.07718945E+4
536.00	2.09791250E+4
537.00	2.06008379E+4
538.00	2.03460996E+4
539.00	2.00283926E+4
540.00	2.02007246E+4
541.00	1.97747988E+4
542.00	1.90288535E+4
543.00	1.89362109E+4
544.00	1.89536719E+4
545.00	1.95580254E+4
546.00	1.87386387E+4
547.00	1.83733340E+4
548.00	1.76356953E+4
549.00	1.74340293E+4
550.00	1.75872051E+4
551.00	1.73079492E+4
552.00	1.72252871E+4
553.00	1.67538945E+4
554.00	1.66926016E+4
555.00	1.57626992E+4
556.00	1.56810186E+4
557.00	1.60823359E+4
558.00	1.60380586E+4
559.00	1.53378516E+4
560.00	1.47434287E+4
561.00	1.45834346E+4
562.00	1.44195078E+4
563.00	1.40997217E+4
564.00	1.38405479E+4
565.00	1.35902539E+4
566.00	1.30804229E+4
567.00	1.32143008E+4
568.00	1.31164717E+4
569.00	1.30348438E+4
570.00	1.23133389E+4
571.00	1.22644590E+4
572.00	1.18422725E+4
573.00	1.14777607E+4
574.00	1.14858867E+4
575.00	1.12945479E+4
576.00	1.11451807E+4
577.00	1.09499453E+4
578.00	1.07985244E+4
579.00	1.07327344E+4
580.00	1.03236475E+4
581.00	1.00198428E+4
582.00	1.01534521E+4
583.00	9.41060352E+3
584.00	9.21380566E+3
585.00	9.44101758E+3
586.00	9.03377832E+3
587.00	8.83756543E+3
588.00	8.42975391E+3
589.00	8.46171484E+3
590.00	8.84601855E+3
591.00	8.48195996E+3
592.00	7.93389209E+3
593.00	7.57203564E+3
594.00	7.68783057E+3
595.00	7.52068457E+3
596.00	7.61645264E+3
597.00	7.01886572E+3
598.00	7.16670508E+3
599.00	7.22563086E+3
600.00	6.42245898E+3
601.00	6.91655664E+3
602.00	6.35177295E+3
603.00	6.37017725E+3
604.00	6.24451172E+3
605.00	6.09544385E+3
606.00	6.00940088E+3
607.00	5.59186328E+3
608.00	5.83920996E+3
609.00	5.51669434E+3
610.00	4.94846191E+3
611.00	5.05472949E+3
612.00	4.92609570E+3
613.00	5.15846289E+3
614.00	5.02327588E+3
615.00	4.92316943E+3
616.00	4.96140723E+3
617.00	4.82176855E+3
618.00	5.04966504E+3
619.00	4.51772510E+3
620.00	4.50159424E+3
621.00	4.76113818E+3
622.00	4.24632666E+3
623.00	3.63320874E+3
624.00	3.82883594E+3
625.00	3.99083203E+3
626.00	3.78214185E+3
627.00	3.93251318E+3
628.00	3.94603735E+3
629.00	3.81411230E+3
630.00	3.97118628E+3
631.00	3.39578979E+3
632.00	3.47535352E+3
633.00	3.18100586E+3
634.00	3.11447656E+3
635.00	3.03900171E+3
636.00	3.27537256E+3
637.00	3.00940039E+3
638.00	2.99598340E+3
639.00	2.87046069E+3
640.00	2.48545825E+3
641.00	2.61994434E+3
642.00	2.60528101E+3
643.00	2.35493115E+3
644.00	2.50991333E+3
645.00	2.22351367E+3
646.00	2.59106470E+3
647.00	2.15513477E+3
648.00	2.26638965E+3
649.00	2.54836328E+3
650.00	1.48157300E+3
651.00	1.77698889E+3
652.00	2.18427954E+3
653.00	1.85369055E+3
654.00	1.81530981E+3
655.00	1.90940381E+3
656.00	1.72703467E+3
657.00	1.82550342E+3
658.00	1.53419043E+3
659.00	1.75005566E+3
660.00	1.67964673E+3
661.00	1.38632349E+3
662.00	1.64761621E+3
663.00	1.50150452E+3
664.00	1.56595032E+3
665.00	1.24940259E+3
666.00	1.14223438E+3
667.00	1.50314807E+3
668.00	1.15982483E+3
669.00	1.27633289E+3
670.00	1.27189136E+3
671.00	8.97714050E+2
672.00	1.32724731E+3
673.00	1.04868396E+3
674.00	1.23581860E+3
675.00	9.71300964E+2
676.00	1.15736462E+3
677.00	9.30509766E+2
678.00	1.12050940E+3
679.00	9.43296936E+2
680.00	9.41750916E+2
681.00	5.32034241E+2
682.00	8.82886841E+2
683.00	7.34928040E+2
684.00	1.01706390E+3
685.00	7.69798218E+2
686.00	7.14091248E+2
687.00	6.80616394E+2
688.00	7.48160339E+2
689.00	7.51742004E+2
690.00	7.21469910E+2
691.00	7.89718933E+2
692.00	5.46685303E+2
693.00	9.96942322E+2
694.00	7.95992554E+2
695.00	6.08068115E+2
696.00	3.97465271E+2
697.00	5.36016296E+2
698.00	5.44242432E+2
699.00	5.69788330E+2
700.00	2.77266602E+2
