# Supplementary material for: A pre-screening strategy to assess resected tumor margins by imaging cytoplasmic viscosity and hypoxia
Source: eLife. 2021 Oct 11;10:e70471. doi: 10.7554/eLife.70471 (PMC8553343; doi:10.7554/eLife.70471)
Supplement: Figure 1—source data 1. [file elife-70471-fig1-data1.zip › Figure 1-Source data/IBS440 respond to nitroreductase/2.txt]

Labels	2
420.00	1.21919348E+3
421.00	1.15551025E+3
422.00	1.22818921E+3
423.00	1.33857678E+3
424.00	1.31203699E+3
425.00	1.14774158E+3
426.00	9.42853333E+2
427.00	6.38870422E+2
428.00	4.83941010E+2
429.00	4.85969604E+2
430.00	3.99850464E+2
431.00	4.12532715E+2
432.00	4.51133820E+2
433.00	4.40995453E+2
434.00	4.66857391E+2
435.00	4.90249054E+2
436.00	5.12253418E+2
437.00	5.31909302E+2
438.00	5.65253418E+2
439.00	4.93746338E+2
440.00	5.31202148E+2
441.00	5.53165527E+2
442.00	5.80232544E+2
443.00	5.43135742E+2
444.00	5.66123169E+2
445.00	5.81757446E+2
446.00	6.71818237E+2
447.00	6.76486633E+2
448.00	7.55380066E+2
449.00	6.83885315E+2
450.00	8.05672791E+2
451.00	7.81281067E+2
452.00	8.57779358E+2
453.00	8.98135742E+2
454.00	1.08133069E+3
455.00	1.00936761E+3
456.00	1.04969958E+3
457.00	1.06180444E+3
458.00	1.15613794E+3
459.00	1.18117798E+3
460.00	1.27985107E+3
461.00	1.39999756E+3
462.00	1.48549829E+3
463.00	1.69798083E+3
464.00	1.64316333E+3
465.00	1.76538464E+3
466.00	1.95658044E+3
467.00	1.99538245E+3
468.00	2.12264307E+3
469.00	2.36867041E+3
470.00	2.28630176E+3
471.00	2.60366260E+3
472.00	2.69133252E+3
473.00	2.96450000E+3
474.00	2.94868994E+3
475.00	3.35003833E+3
476.00	3.54153955E+3
477.00	3.59157373E+3
478.00	3.76182251E+3
479.00	3.98854248E+3
480.00	4.29370654E+3
481.00	4.42737158E+3
482.00	4.82741846E+3
483.00	5.03382666E+3
484.00	4.99663623E+3
485.00	5.39293115E+3
486.00	5.77279834E+3
487.00	5.76260840E+3
488.00	6.04578271E+3
489.00	6.43956055E+3
490.00	6.33168408E+3
491.00	6.84797852E+3
492.00	6.93492822E+3
493.00	7.26417773E+3
494.00	7.56105322E+3
495.00	7.80731885E+3
496.00	8.26280371E+3
497.00	8.38524512E+3
498.00	8.52671289E+3
499.00	8.89889844E+3
500.00	9.10898242E+3
501.00	9.31737109E+3
502.00	9.22998340E+3
503.00	9.64470215E+3
504.00	9.83412305E+3
505.00	1.04706582E+4
506.00	1.02123135E+4
507.00	1.05721582E+4
508.00	1.06506934E+4
509.00	1.05391963E+4
510.00	1.09606846E+4
511.00	1.11103516E+4
512.00	1.09381309E+4
513.00	1.12990068E+4
514.00	1.12693711E+4
515.00	1.12676953E+4
516.00	1.14017080E+4
517.00	1.16550156E+4
518.00	1.20281992E+4
519.00	1.19412637E+4
520.00	1.17852139E+4
521.00	1.21059395E+4
522.00	1.23276309E+4
523.00	1.19484639E+4
524.00	1.21931279E+4
525.00	1.18360420E+4
526.00	1.18742393E+4
527.00	1.22345664E+4
528.00	1.20365703E+4
529.00	1.15030205E+4
530.00	1.20022568E+4
531.00	1.17085078E+4
532.00	1.18016846E+4
533.00	1.20155586E+4
534.00	1.17703193E+4
535.00	1.13989404E+4
536.00	1.16648164E+4
537.00	1.16490283E+4
538.00	1.12631797E+4
539.00	1.14957529E+4
540.00	1.08554082E+4
541.00	1.09007061E+4
542.00	1.07481885E+4
543.00	1.07930928E+4
544.00	1.08093105E+4
545.00	1.00463838E+4
546.00	1.03262822E+4
547.00	1.03469932E+4
548.00	9.90390430E+3
549.00	1.01977266E+4
550.00	9.60922363E+3
551.00	9.47270410E+3
552.00	9.32476074E+3
553.00	9.50160352E+3
554.00	9.06242773E+3
555.00	8.90374707E+3
556.00	8.46066699E+3
557.00	8.83370215E+3
558.00	8.42634570E+3
559.00	8.44529199E+3
560.00	7.94758984E+3
561.00	8.12829688E+3
562.00	7.77560107E+3
563.00	7.49958984E+3
564.00	7.62797998E+3
565.00	7.51331641E+3
566.00	7.21250342E+3
567.00	7.12137012E+3
568.00	7.12504199E+3
569.00	7.03009229E+3
570.00	6.35761719E+3
571.00	6.71081104E+3
572.00	6.54430762E+3
573.00	6.28265234E+3
574.00	6.25031885E+3
575.00	6.26456885E+3
576.00	6.09577197E+3
577.00	6.01141748E+3
578.00	5.56979395E+3
579.00	5.83439063E+3
580.00	5.49438818E+3
581.00	5.42398926E+3
582.00	5.36125977E+3
583.00	5.37377979E+3
584.00	5.20410693E+3
585.00	5.20491650E+3
586.00	4.97264600E+3
587.00	4.60977344E+3
588.00	4.47793066E+3
589.00	4.59204297E+3
590.00	4.64408203E+3
591.00	4.03360669E+3
592.00	4.42646436E+3
593.00	4.57947021E+3
594.00	3.76120483E+3
595.00	4.63754248E+3
596.00	4.17020605E+3
597.00	3.51356641E+3
598.00	3.67377881E+3
599.00	3.54816577E+3
600.00	3.40311279E+3
601.00	3.51624731E+3
602.00	3.43435913E+3
603.00	3.33126538E+3
604.00	3.15207568E+3
605.00	3.15858960E+3
606.00	3.09357593E+3
607.00	3.09037061E+3
608.00	3.14197583E+3
609.00	3.17527588E+3
610.00	3.09189111E+3
611.00	2.70835815E+3
612.00	2.87910767E+3
613.00	2.77054272E+3
614.00	2.93304907E+3
615.00	2.56464258E+3
616.00	2.53126782E+3
617.00	2.64876660E+3
618.00	2.48578662E+3
619.00	2.32009595E+3
620.00	2.27692261E+3
621.00	2.28877466E+3
622.00	1.99699390E+3
623.00	2.37395215E+3
624.00	2.20732886E+3
625.00	2.08823584E+3
626.00	2.15598340E+3
627.00	2.01213123E+3
628.00	1.80123157E+3
629.00	2.00010815E+3
630.00	2.10908691E+3
631.00	1.70638220E+3
632.00	1.92623401E+3
633.00	1.82660974E+3
634.00	1.55829150E+3
635.00	1.61774719E+3
636.00	1.37693274E+3
637.00	1.74880469E+3
638.00	1.47152100E+3
639.00	1.72935754E+3
640.00	1.69513965E+3
641.00	1.39897083E+3
642.00	1.31932898E+3
643.00	1.35990747E+3
644.00	1.48422595E+3
645.00	1.12988623E+3
646.00	1.49691113E+3
647.00	1.17243311E+3
648.00	1.39971582E+3
649.00	1.18320874E+3
650.00	1.16707300E+3
651.00	1.16064343E+3
652.00	1.20339124E+3
653.00	1.01390015E+3
654.00	1.05759766E+3
655.00	8.50280029E+2
656.00	8.92713562E+2
657.00	9.21044617E+2
658.00	8.38908386E+2
659.00	1.00885925E+3
660.00	8.25971619E+2
661.00	8.10852051E+2
662.00	8.99054932E+2
663.00	8.99040283E+2
664.00	6.72181030E+2
665.00	7.83481262E+2
666.00	6.84302612E+2
667.00	5.84789429E+2
668.00	6.26830200E+2
669.00	5.19573914E+2
670.00	6.99719849E+2
671.00	6.51455200E+2
672.00	5.31778198E+2
673.00	6.04446228E+2
674.00	5.56291504E+2
675.00	5.02259094E+2
676.00	5.80350220E+2
677.00	6.75814026E+2
678.00	5.13567505E+2
679.00	6.08737061E+2
680.00	4.33234100E+2
681.00	5.13083862E+2
682.00	4.21650177E+2
683.00	5.98280212E+2
684.00	2.53149872E+2
685.00	3.92996063E+2
686.00	6.14080200E+2
687.00	4.00812927E+2
688.00	5.05865173E+2
689.00	5.30381775E+2
690.00	5.13907104E+2
691.00	3.74745941E+2
692.00	4.00268555E+2
693.00	3.19406097E+2
694.00	3.01415680E+2
695.00	3.04506104E+2
696.00	2.42429459E+2
697.00	4.42718994E+2
698.00	4.27545044E+2
699.00	2.74177856E+2
700.00	3.23938507E+2
