# Supplementary material for: A pre-screening strategy to assess resected tumor margins by imaging cytoplasmic viscosity and hypoxia
Source: eLife. 2021 Oct 11;10:e70471. doi: 10.7554/eLife.70471 (PMC8553343; doi:10.7554/eLife.70471)
Supplement: Figure 1—source data 1. [file elife-70471-fig1-data1.zip › Figure 1-Source data/IBS440 respond to nitroreductase/1.txt]

Labels	1
420.00	1.13510730E+3
421.00	1.21430188E+3
422.00	1.27041309E+3
423.00	1.44742896E+3
424.00	1.32809558E+3
425.00	1.19956140E+3
426.00	8.86345947E+2
427.00	6.31540588E+2
428.00	5.10606384E+2
429.00	3.78606964E+2
430.00	4.36667786E+2
431.00	3.90857971E+2
432.00	4.17296783E+2
433.00	3.75267975E+2
434.00	4.24312775E+2
435.00	4.29442444E+2
436.00	4.04258759E+2
437.00	4.54058929E+2
438.00	4.50364319E+2
439.00	4.49167908E+2
440.00	4.92857574E+2
441.00	4.30650421E+2
442.00	4.88301331E+2
443.00	4.90602997E+2
444.00	5.76208862E+2
445.00	5.02645905E+2
446.00	5.53694031E+2
447.00	5.91512634E+2
448.00	5.72487610E+2
449.00	5.36033875E+2
450.00	6.30019287E+2
451.00	6.29291199E+2
452.00	6.24717957E+2
453.00	6.46079285E+2
454.00	7.27587769E+2
455.00	7.24706787E+2
456.00	7.73590515E+2
457.00	8.09257385E+2
458.00	8.78641724E+2
459.00	9.08787720E+2
460.00	9.32951477E+2
461.00	1.05728625E+3
462.00	9.41287903E+2
463.00	1.17958386E+3
464.00	1.22029639E+3
465.00	1.20825903E+3
466.00	1.39912817E+3
467.00	1.44107703E+3
468.00	1.52671326E+3
469.00	1.63958630E+3
470.00	1.62526379E+3
471.00	1.76856519E+3
472.00	1.74566199E+3
473.00	1.82879541E+3
474.00	2.09171118E+3
475.00	2.20201318E+3
476.00	2.32103003E+3
477.00	2.45458691E+3
478.00	2.41056836E+3
479.00	2.70373608E+3
480.00	2.69968384E+3
481.00	2.94514941E+3
482.00	3.07556543E+3
483.00	3.21057837E+3
484.00	3.46621436E+3
485.00	3.60773608E+3
486.00	3.82254053E+3
487.00	4.01677563E+3
488.00	3.98526758E+3
489.00	4.11295703E+3
490.00	4.37565820E+3
491.00	4.69177148E+3
492.00	4.55406445E+3
493.00	4.68540869E+3
494.00	5.10582813E+3
495.00	5.04767236E+3
496.00	5.10677197E+3
497.00	5.30559570E+3
498.00	5.52201758E+3
499.00	5.57721924E+3
500.00	5.93877490E+3
501.00	6.12116943E+3
502.00	6.16793652E+3
503.00	6.20969922E+3
504.00	6.67185205E+3
505.00	6.28386426E+3
506.00	6.38173633E+3
507.00	6.67786572E+3
508.00	6.86677197E+3
509.00	7.17001318E+3
510.00	6.80906152E+3
511.00	7.27205322E+3
512.00	7.22920996E+3
513.00	7.62128857E+3
514.00	7.55384717E+3
515.00	7.33655176E+3
516.00	7.54679199E+3
517.00	7.66502490E+3
518.00	7.27016016E+3
519.00	7.79777100E+3
520.00	7.87440088E+3
521.00	7.97653174E+3
522.00	8.00237598E+3
523.00	7.61831787E+3
524.00	7.79323633E+3
525.00	7.75961670E+3
526.00	7.89174756E+3
527.00	7.69878955E+3
528.00	7.82181006E+3
529.00	7.81768311E+3
530.00	7.78494775E+3
531.00	7.50753760E+3
532.00	7.85371533E+3
533.00	7.71813379E+3
534.00	7.66508740E+3
535.00	7.76240332E+3
536.00	7.55494824E+3
537.00	7.25500537E+3
538.00	7.74292041E+3
539.00	7.01147266E+3
540.00	6.69919531E+3
541.00	6.95091553E+3
542.00	7.30301660E+3
543.00	6.99901074E+3
544.00	6.73329980E+3
545.00	6.79124756E+3
546.00	6.71006055E+3
547.00	6.69886523E+3
548.00	6.56900293E+3
549.00	6.44411523E+3
550.00	6.18509521E+3
551.00	6.19642627E+3
552.00	6.14968799E+3
553.00	6.31059229E+3
554.00	6.06293311E+3
555.00	5.92325439E+3
556.00	5.84874316E+3
557.00	5.90871875E+3
558.00	5.80739746E+3
559.00	5.64300830E+3
560.00	5.54012988E+3
561.00	5.28084570E+3
562.00	5.16671826E+3
563.00	4.94454688E+3
564.00	5.14686182E+3
565.00	5.03346680E+3
566.00	4.68509424E+3
567.00	5.02153711E+3
568.00	4.53508740E+3
569.00	4.61056152E+3
570.00	4.62181836E+3
571.00	4.06431396E+3
572.00	4.46085156E+3
573.00	4.40049512E+3
574.00	4.08258423E+3
575.00	4.01726978E+3
576.00	3.90493408E+3
577.00	3.88365991E+3
578.00	3.76715991E+3
579.00	3.71974463E+3
580.00	3.82850439E+3
581.00	3.57617017E+3
582.00	3.40292407E+3
583.00	3.35805640E+3
584.00	3.54014746E+3
585.00	3.29345850E+3
586.00	2.97525220E+3
587.00	3.13397437E+3
588.00	3.02447656E+3
589.00	2.93804907E+3
590.00	2.97411255E+3
591.00	3.09902295E+3
592.00	2.78514868E+3
593.00	2.97583398E+3
594.00	2.86483032E+3
595.00	2.79021191E+3
596.00	2.40850732E+3
597.00	2.37383228E+3
598.00	2.63391895E+3
599.00	2.51020435E+3
600.00	2.44458569E+3
601.00	2.30654321E+3
602.00	2.53293018E+3
603.00	2.14515112E+3
604.00	2.09759155E+3
605.00	2.13911084E+3
606.00	1.98276062E+3
607.00	2.19620801E+3
608.00	2.11648071E+3
609.00	2.10897241E+3
610.00	1.98197668E+3
611.00	1.99489893E+3
612.00	1.85299304E+3
613.00	1.78604980E+3
614.00	1.99053613E+3
615.00	1.59033948E+3
616.00	1.73264355E+3
617.00	1.52650256E+3
618.00	1.64725684E+3
619.00	1.60567932E+3
620.00	1.76010999E+3
621.00	1.57999426E+3
622.00	1.55495776E+3
623.00	1.46147253E+3
624.00	1.42522424E+3
625.00	1.40004333E+3
626.00	1.17212463E+3
627.00	1.25275623E+3
628.00	1.30711169E+3
629.00	1.58603833E+3
630.00	1.12279773E+3
631.00	1.17730725E+3
632.00	1.29604163E+3
633.00	1.01614240E+3
634.00	1.21228394E+3
635.00	1.25286438E+3
636.00	1.10101648E+3
637.00	8.25330383E+2
638.00	1.16676440E+3
639.00	1.08022754E+3
640.00	1.23309436E+3
641.00	1.01478900E+3
642.00	9.64433044E+2
643.00	9.34936951E+2
644.00	9.62778687E+2
645.00	7.26213440E+2
646.00	8.86983887E+2
647.00	6.78684570E+2
648.00	9.86107727E+2
649.00	9.76698486E+2
650.00	7.60333313E+2
651.00	8.36328674E+2
652.00	8.74911011E+2
653.00	7.35042480E+2
654.00	6.00869202E+2
655.00	6.91653198E+2
656.00	5.80233215E+2
657.00	5.90903015E+2
658.00	5.04346619E+2
659.00	5.69349915E+2
660.00	5.49339478E+2
661.00	5.15996765E+2
662.00	5.41769958E+2
663.00	6.12535400E+2
664.00	3.27776917E+2
665.00	3.99221100E+2
666.00	4.56833527E+2
667.00	4.67537994E+2
668.00	4.08148285E+2
669.00	3.44387054E+2
670.00	5.74926697E+2
671.00	3.32418671E+2
672.00	4.94965637E+2
673.00	3.37522186E+2
674.00	3.22943665E+2
675.00	2.51444641E+2
676.00	3.61843781E+2
677.00	2.54995132E+2
678.00	3.11325378E+2
679.00	2.21695480E+2
680.00	3.94129944E+2
681.00	2.08236053E+2
682.00	2.29634323E+2
683.00	5.01617859E+2
684.00	3.12756104E+2
685.00	2.75853058E+2
686.00	2.18866928E+2
687.00	2.20629623E+2
688.00	1.82021088E+2
689.00	2.65155823E+2
690.00	1.85275574E+2
691.00	4.35588959E+2
692.00	3.14822723E+2
693.00	1.69770737E+2
694.00	8.57865372E+1
695.00	1.95308716E+2
696.00	4.83722931E+2
697.00	1.78311630E+2
698.00	2.02367722E+2
699.00	3.65255890E+2
700.00	2.77891785E+2
