# Supplementary material for: A pre-screening strategy to assess resected tumor margins by imaging cytoplasmic viscosity and hypoxia
Source: eLife. 2021 Oct 11;10:e70471. doi: 10.7554/eLife.70471 (PMC8553343; doi:10.7554/eLife.70471)
Supplement: Figure 1—source data 1. [file elife-70471-fig1-data1.zip › Figure 1-Source data/IBS440 respond to nitroreductase/20.txt]

Labels	20
420.00	9.25485413E+2
421.00	8.54825928E+2
422.00	1.05520459E+3
423.00	1.10752332E+3
424.00	1.16858679E+3
425.00	1.00691284E+3
426.00	8.92472046E+2
427.00	7.79733765E+2
428.00	7.01368286E+2
429.00	6.64568726E+2
430.00	6.20164307E+2
431.00	6.74402161E+2
432.00	7.39312256E+2
433.00	8.33498962E+2
434.00	8.86678833E+2
435.00	1.04033936E+3
436.00	1.05125696E+3
437.00	1.12749231E+3
438.00	1.23886084E+3
439.00	1.37965002E+3
440.00	1.51392480E+3
441.00	1.61769421E+3
442.00	1.77137439E+3
443.00	1.90409717E+3
444.00	2.10732886E+3
445.00	2.39950977E+3
446.00	2.57515454E+3
447.00	2.79529004E+3
448.00	2.97667383E+3
449.00	3.41786011E+3
450.00	3.92151001E+3
451.00	4.21598926E+3
452.00	4.56702441E+3
453.00	5.12309570E+3
454.00	5.48615576E+3
455.00	5.98820508E+3
456.00	6.38531152E+3
457.00	7.17269873E+3
458.00	8.21957422E+3
459.00	8.63171191E+3
460.00	8.98456934E+3
461.00	9.85675098E+3
462.00	1.09311846E+4
463.00	1.18951133E+4
464.00	1.28944121E+4
465.00	1.38546729E+4
466.00	1.53159658E+4
467.00	1.65126699E+4
468.00	1.72479160E+4
469.00	1.86414785E+4
470.00	2.01844414E+4
471.00	2.16409902E+4
472.00	2.27588066E+4
473.00	2.48150879E+4
474.00	2.65655156E+4
475.00	2.79020508E+4
476.00	2.97958320E+4
477.00	3.17217773E+4
478.00	3.38354219E+4
479.00	3.61493711E+4
480.00	3.76437734E+4
481.00	4.03155352E+4
482.00	4.22294844E+4
483.00	4.37286680E+4
484.00	4.64277578E+4
485.00	4.81398594E+4
486.00	5.08990469E+4
487.00	5.31982617E+4
488.00	5.56749141E+4
489.00	5.74041211E+4
490.00	6.02026055E+4
491.00	6.19932969E+4
492.00	6.45992891E+4
493.00	6.73816016E+4
494.00	6.97430000E+4
495.00	7.24927813E+4
496.00	7.47711328E+4
497.00	7.70739063E+4
498.00	7.99384531E+4
499.00	8.22076406E+4
500.00	8.39547188E+4
501.00	8.55230078E+4
502.00	8.79416250E+4
503.00	8.91742422E+4
504.00	9.26903281E+4
505.00	9.41818750E+4
506.00	9.68371250E+4
507.00	9.81643984E+4
508.00	9.85376875E+4
509.00	1.02222953E+5
510.00	1.02189242E+5
511.00	1.05548742E+5
512.00	1.07483789E+5
513.00	1.07674742E+5
514.00	1.08079703E+5
515.00	1.09622930E+5
516.00	1.10378984E+5
517.00	1.12029141E+5
518.00	1.12630820E+5
519.00	1.14191008E+5
520.00	1.13728711E+5
521.00	1.15266461E+5
522.00	1.15069727E+5
523.00	1.13296148E+5
524.00	1.14166820E+5
525.00	1.14808406E+5
526.00	1.14729125E+5
527.00	1.15117250E+5
528.00	1.13781688E+5
529.00	1.14468422E+5
530.00	1.14070797E+5
531.00	1.13834086E+5
532.00	1.13663242E+5
533.00	1.13233078E+5
534.00	1.11655461E+5
535.00	1.12371945E+5
536.00	1.10864508E+5
537.00	1.10299836E+5
538.00	1.08001406E+5
539.00	1.08064219E+5
540.00	1.07595227E+5
541.00	1.06731086E+5
542.00	1.05436109E+5
543.00	1.04342516E+5
544.00	1.03321883E+5
545.00	1.01033617E+5
546.00	1.01330953E+5
547.00	9.88900156E+4
548.00	9.66850547E+4
549.00	9.48569844E+4
550.00	9.43368750E+4
551.00	9.28052656E+4
552.00	9.05594766E+4
553.00	9.00063594E+4
554.00	8.91247656E+4
555.00	8.76975313E+4
556.00	8.61426719E+4
557.00	8.32341953E+4
558.00	8.25285234E+4
559.00	8.26045156E+4
560.00	8.04987422E+4
561.00	7.84073203E+4
562.00	7.70265625E+4
563.00	7.53844063E+4
564.00	7.47076406E+4
565.00	7.27165156E+4
566.00	7.13873125E+4
567.00	7.04393594E+4
568.00	6.91313438E+4
569.00	6.75636875E+4
570.00	6.68243047E+4
571.00	6.54171875E+4
572.00	6.39229883E+4
573.00	6.16468008E+4
574.00	6.03461445E+4
575.00	5.99265508E+4
576.00	5.77183555E+4
577.00	5.61741836E+4
578.00	5.55186992E+4
579.00	5.44211836E+4
580.00	5.40860391E+4
581.00	5.27322031E+4
582.00	5.22708750E+4
583.00	5.12536992E+4
584.00	4.90851445E+4
585.00	4.88294727E+4
586.00	4.71467930E+4
587.00	4.60799883E+4
588.00	4.53108047E+4
589.00	4.50170508E+4
590.00	4.30963906E+4
591.00	4.31383828E+4
592.00	4.25030898E+4
593.00	4.17815508E+4
594.00	4.01508672E+4
595.00	3.96988555E+4
596.00	3.91954688E+4
597.00	3.90944414E+4
598.00	3.77390820E+4
599.00	3.56794609E+4
600.00	3.51810820E+4
601.00	3.44929375E+4
602.00	3.43423828E+4
603.00	3.38495898E+4
604.00	3.32000781E+4
605.00	3.15104961E+4
606.00	3.13023184E+4
607.00	3.04743398E+4
608.00	3.08149941E+4
609.00	2.88523730E+4
610.00	2.93742852E+4
611.00	2.85678301E+4
612.00	2.80897344E+4
613.00	2.71750977E+4
614.00	2.66486992E+4
615.00	2.62164902E+4
616.00	2.56939277E+4
617.00	2.50219453E+4
618.00	2.47618359E+4
619.00	2.28812988E+4
620.00	2.37652500E+4
621.00	2.28391641E+4
622.00	2.20119883E+4
623.00	2.08697461E+4
624.00	2.14287695E+4
625.00	2.10335313E+4
626.00	2.04614570E+4
627.00	1.95501133E+4
628.00	1.94288281E+4
629.00	1.90459277E+4
630.00	1.88137813E+4
631.00	1.81453223E+4
632.00	1.75204316E+4
633.00	1.71152383E+4
634.00	1.66442539E+4
635.00	1.61216650E+4
636.00	1.54137305E+4
637.00	1.56441182E+4
638.00	1.52593291E+4
639.00	1.49957148E+4
640.00	1.40960400E+4
641.00	1.42077451E+4
642.00	1.31927891E+4
643.00	1.38194902E+4
644.00	1.23774424E+4
645.00	1.24956660E+4
646.00	1.16898984E+4
647.00	1.24462900E+4
648.00	1.14314824E+4
649.00	1.11145146E+4
650.00	1.10181865E+4
651.00	1.14029570E+4
652.00	1.01941191E+4
653.00	1.04558721E+4
654.00	9.53238086E+3
655.00	9.17199902E+3
656.00	9.42978223E+3
657.00	9.12659863E+3
658.00	8.83265137E+3
659.00	8.78575000E+3
660.00	8.55830762E+3
661.00	8.71733887E+3
662.00	8.19881250E+3
663.00	7.67938672E+3
664.00	7.09145557E+3
665.00	7.29663232E+3
666.00	7.57145703E+3
667.00	7.39096143E+3
668.00	6.50374854E+3
669.00	6.26465186E+3
670.00	6.52663379E+3
671.00	6.65564209E+3
672.00	6.05698438E+3
673.00	6.04865967E+3
674.00	6.01769971E+3
675.00	5.96258740E+3
676.00	5.23407666E+3
677.00	5.27006787E+3
678.00	5.35122412E+3
679.00	5.17357129E+3
680.00	4.82651611E+3
681.00	4.88870068E+3
682.00	4.83172705E+3
683.00	4.82304980E+3
684.00	4.55526563E+3
685.00	3.76118286E+3
686.00	4.24143311E+3
687.00	3.75331372E+3
688.00	4.31940918E+3
689.00	4.25191064E+3
690.00	3.96433765E+3
691.00	3.74956958E+3
692.00	3.67048218E+3
693.00	3.57119751E+3
694.00	3.55522803E+3
695.00	3.58233740E+3
696.00	3.84305591E+3
697.00	3.54993140E+3
698.00	2.98143311E+3
699.00	2.90065869E+3
700.00	2.87669922E+3
