# Supplementary material for: A pre-screening strategy to assess resected tumor margins by imaging cytoplasmic viscosity and hypoxia
Source: eLife. 2021 Oct 11;10:e70471. doi: 10.7554/eLife.70471 (PMC8553343; doi:10.7554/eLife.70471)
Supplement: Figure 1—source data 1. [file elife-70471-fig1-data1.zip › Figure 1-Source data/IBS440 respond to nitroreductase/19.txt]

Labels	19
420.00	8.65900757E+2
421.00	1.02994690E+3
422.00	9.77041992E+2
423.00	1.15401563E+3
424.00	1.19755029E+3
425.00	9.95714478E+2
426.00	7.86257019E+2
427.00	8.01208191E+2
428.00	6.70722351E+2
429.00	6.46754395E+2
430.00	7.32775452E+2
431.00	7.33731812E+2
432.00	7.61167542E+2
433.00	9.52361938E+2
434.00	8.90537659E+2
435.00	1.07995020E+3
436.00	1.09566650E+3
437.00	1.08056104E+3
438.00	1.19414563E+3
439.00	1.40418311E+3
440.00	1.45768140E+3
441.00	1.63992883E+3
442.00	1.75810571E+3
443.00	2.00408508E+3
444.00	2.30610913E+3
445.00	2.35169458E+3
446.00	2.63489185E+3
447.00	2.93111768E+3
448.00	3.09494775E+3
449.00	3.35372095E+3
450.00	3.76459497E+3
451.00	4.15323828E+3
452.00	4.61819824E+3
453.00	5.04412988E+3
454.00	5.49274951E+3
455.00	5.98292432E+3
456.00	6.53814844E+3
457.00	7.27422607E+3
458.00	7.99538623E+3
459.00	8.36717578E+3
460.00	9.23723047E+3
461.00	1.02687959E+4
462.00	1.13547100E+4
463.00	1.22212480E+4
464.00	1.27406367E+4
465.00	1.39726670E+4
466.00	1.52900801E+4
467.00	1.66721914E+4
468.00	1.77692910E+4
469.00	1.86886016E+4
470.00	2.09914746E+4
471.00	2.22956641E+4
472.00	2.27969141E+4
473.00	2.49605781E+4
474.00	2.65467324E+4
475.00	2.79033301E+4
476.00	3.03026758E+4
477.00	3.14657051E+4
478.00	3.38853672E+4
479.00	3.58551797E+4
480.00	3.77855000E+4
481.00	3.98848516E+4
482.00	4.26904688E+4
483.00	4.42935508E+4
484.00	4.62637891E+4
485.00	4.88186680E+4
486.00	5.09892539E+4
487.00	5.32306602E+4
488.00	5.56247773E+4
489.00	5.84546953E+4
490.00	6.13720977E+4
491.00	6.31566445E+4
492.00	6.51242852E+4
493.00	6.71370313E+4
494.00	6.98965469E+4
495.00	7.40155156E+4
496.00	7.53043438E+4
497.00	7.79279609E+4
498.00	8.01613047E+4
499.00	8.13902344E+4
500.00	8.44441719E+4
501.00	8.58958750E+4
502.00	8.82101016E+4
503.00	9.11796328E+4
504.00	9.31377813E+4
505.00	9.47867266E+4
506.00	9.57365781E+4
507.00	9.78516875E+4
508.00	1.00999633E+5
509.00	1.01630875E+5
510.00	1.03113555E+5
511.00	1.05322906E+5
512.00	1.06585070E+5
513.00	1.07815398E+5
514.00	1.08651164E+5
515.00	1.09577023E+5
516.00	1.10588977E+5
517.00	1.11832148E+5
518.00	1.11699430E+5
519.00	1.13373484E+5
520.00	1.14424578E+5
521.00	1.14553180E+5
522.00	1.14117484E+5
523.00	1.14973156E+5
524.00	1.16414813E+5
525.00	1.15284398E+5
526.00	1.15911086E+5
527.00	1.14975750E+5
528.00	1.14741023E+5
529.00	1.13700094E+5
530.00	1.14774117E+5
531.00	1.13811281E+5
532.00	1.14135828E+5
533.00	1.13507969E+5
534.00	1.12339422E+5
535.00	1.11512102E+5
536.00	1.10614773E+5
537.00	1.09207305E+5
538.00	1.08587813E+5
539.00	1.07558508E+5
540.00	1.06634953E+5
541.00	1.05330883E+5
542.00	1.06587727E+5
543.00	1.03562227E+5
544.00	1.02452531E+5
545.00	1.00874438E+5
546.00	9.96840859E+4
547.00	9.75896875E+4
548.00	9.66600156E+4
549.00	9.54355078E+4
550.00	9.43075313E+4
551.00	9.29649922E+4
552.00	9.21874922E+4
553.00	8.98496016E+4
554.00	8.80141250E+4
555.00	8.74518203E+4
556.00	8.54427422E+4
557.00	8.35521406E+4
558.00	8.26794688E+4
559.00	8.12336719E+4
560.00	7.96285938E+4
561.00	7.86217891E+4
562.00	7.63971172E+4
563.00	7.57029844E+4
564.00	7.37068281E+4
565.00	7.13281094E+4
566.00	7.00562891E+4
567.00	6.89559609E+4
568.00	6.76882734E+4
569.00	6.74532656E+4
570.00	6.48590039E+4
571.00	6.37617773E+4
572.00	6.38468555E+4
573.00	6.11047617E+4
574.00	6.04555820E+4
575.00	5.95775977E+4
576.00	5.78056172E+4
577.00	5.66912461E+4
578.00	5.51922031E+4
579.00	5.39806406E+4
580.00	5.32578047E+4
581.00	5.24194219E+4
582.00	5.07128984E+4
583.00	4.98171094E+4
584.00	4.96823398E+4
585.00	4.78442305E+4
586.00	4.69556016E+4
587.00	4.61965000E+4
588.00	4.43696211E+4
589.00	4.41817109E+4
590.00	4.25575938E+4
591.00	4.15911172E+4
592.00	4.16211133E+4
593.00	4.05967109E+4
594.00	4.02416328E+4
595.00	3.88312422E+4
596.00	3.84367070E+4
597.00	3.74401367E+4
598.00	3.58457188E+4
599.00	3.46810859E+4
600.00	3.49409180E+4
601.00	3.47465078E+4
602.00	3.32734609E+4
603.00	3.29715664E+4
604.00	3.22992813E+4
605.00	3.10277207E+4
606.00	3.20447988E+4
607.00	3.07242891E+4
608.00	3.01251953E+4
609.00	2.81093574E+4
610.00	2.88005098E+4
611.00	2.75060996E+4
612.00	2.66919512E+4
613.00	2.63242012E+4
614.00	2.63122148E+4
615.00	2.56135957E+4
616.00	2.52976348E+4
617.00	2.36654629E+4
618.00	2.36197285E+4
619.00	2.34644688E+4
620.00	2.30660254E+4
621.00	2.26143945E+4
622.00	2.26478730E+4
623.00	2.11628633E+4
624.00	2.10304297E+4
625.00	2.10854824E+4
626.00	1.95250488E+4
627.00	1.83710723E+4
628.00	1.96793652E+4
629.00	1.85361445E+4
630.00	1.77177285E+4
631.00	1.77396367E+4
632.00	1.66429414E+4
633.00	1.66766621E+4
634.00	1.59902705E+4
635.00	1.58725029E+4
636.00	1.57716348E+4
637.00	1.50788711E+4
638.00	1.43703164E+4
639.00	1.44730830E+4
640.00	1.41204883E+4
641.00	1.37139932E+4
642.00	1.34577803E+4
643.00	1.27010371E+4
644.00	1.27939678E+4
645.00	1.19476904E+4
646.00	1.21709443E+4
647.00	1.22622607E+4
648.00	1.17237881E+4
649.00	1.14008066E+4
650.00	1.07980195E+4
651.00	1.05835303E+4
652.00	9.98225293E+3
653.00	9.46345117E+3
654.00	9.43700586E+3
655.00	8.75175391E+3
656.00	8.58398633E+3
657.00	9.39475098E+3
658.00	8.01217920E+3
659.00	8.37563574E+3
660.00	8.56912402E+3
661.00	8.07809473E+3
662.00	7.27777930E+3
663.00	7.34650439E+3
664.00	8.11896240E+3
665.00	7.07479883E+3
666.00	6.40300000E+3
667.00	6.92271338E+3
668.00	6.52391016E+3
669.00	6.32866943E+3
670.00	6.21166455E+3
671.00	6.66948242E+3
672.00	5.92007227E+3
673.00	6.14859033E+3
674.00	5.84828662E+3
675.00	5.37721191E+3
676.00	5.88404541E+3
677.00	5.27149268E+3
678.00	4.94830371E+3
679.00	5.14591602E+3
680.00	5.40707910E+3
681.00	5.04616016E+3
682.00	5.19671094E+3
683.00	3.93642017E+3
684.00	4.61176855E+3
685.00	4.55965771E+3
686.00	3.81541895E+3
687.00	3.93161670E+3
688.00	3.86228394E+3
689.00	3.72297900E+3
690.00	3.71590405E+3
691.00	3.48298901E+3
692.00	3.62521167E+3
693.00	3.56201074E+3
694.00	3.29775366E+3
695.00	3.49079395E+3
696.00	3.09420020E+3
697.00	2.91609204E+3
698.00	3.13424390E+3
699.00	3.02268457E+3
700.00	3.17742285E+3
