# Supplementary material for: A pre-screening strategy to assess resected tumor margins by imaging cytoplasmic viscosity and hypoxia
Source: eLife. 2021 Oct 11;10:e70471. doi: 10.7554/eLife.70471 (PMC8553343; doi:10.7554/eLife.70471)
Supplement: Figure 1—source data 1. [file elife-70471-fig1-data1.zip › Figure 1-Source data/IBS440 respond to nitroreductase/18.txt]

Labels	18
420.00	1.08556909E+3
421.00	9.92465637E+2
422.00	1.21248181E+3
423.00	1.24034778E+3
424.00	1.24935229E+3
425.00	1.05439429E+3
426.00	8.85294006E+2
427.00	7.94005676E+2
428.00	6.24391235E+2
429.00	6.52332825E+2
430.00	6.60129883E+2
431.00	6.51060608E+2
432.00	7.32510620E+2
433.00	7.83891663E+2
434.00	8.48316467E+2
435.00	9.86712219E+2
436.00	9.85367371E+2
437.00	1.07820935E+3
438.00	1.11083618E+3
439.00	1.35949268E+3
440.00	1.45167773E+3
441.00	1.63804443E+3
442.00	1.67121252E+3
443.00	1.87927893E+3
444.00	2.07934155E+3
445.00	2.46811646E+3
446.00	2.59324585E+3
447.00	2.94740918E+3
448.00	3.07919165E+3
449.00	3.47132373E+3
450.00	3.86241992E+3
451.00	4.05280933E+3
452.00	4.45220898E+3
453.00	5.02127295E+3
454.00	5.44829199E+3
455.00	6.01716895E+3
456.00	6.31883936E+3
457.00	7.19326758E+3
458.00	7.74234766E+3
459.00	8.46136621E+3
460.00	8.98737207E+3
461.00	1.00161455E+4
462.00	1.04906035E+4
463.00	1.12928945E+4
464.00	1.26691904E+4
465.00	1.38276719E+4
466.00	1.48697705E+4
467.00	1.60867793E+4
468.00	1.71557969E+4
469.00	1.82510039E+4
470.00	1.94709766E+4
471.00	2.12782949E+4
472.00	2.26893438E+4
473.00	2.39892988E+4
474.00	2.54252969E+4
475.00	2.73373418E+4
476.00	2.86633711E+4
477.00	3.01972168E+4
478.00	3.15775762E+4
479.00	3.31771445E+4
480.00	3.51370469E+4
481.00	3.65491445E+4
482.00	3.89812109E+4
483.00	4.06232695E+4
484.00	4.29703125E+4
485.00	4.44711563E+4
486.00	4.71174922E+4
487.00	4.87465391E+4
488.00	5.09395430E+4
489.00	5.25774453E+4
490.00	5.48433984E+4
491.00	5.69207930E+4
492.00	5.95799336E+4
493.00	6.20065508E+4
494.00	6.39503633E+4
495.00	6.56608516E+4
496.00	6.85100938E+4
497.00	7.08860938E+4
498.00	7.24641016E+4
499.00	7.43892969E+4
500.00	7.63587266E+4
501.00	7.88289688E+4
502.00	7.99785781E+4
503.00	8.17016094E+4
504.00	8.39334609E+4
505.00	8.60406797E+4
506.00	8.66415156E+4
507.00	8.92205469E+4
508.00	8.96533828E+4
509.00	9.23512031E+4
510.00	9.36664844E+4
511.00	9.48708594E+4
512.00	9.68677422E+4
513.00	9.65499297E+4
514.00	9.90503984E+4
515.00	9.91113047E+4
516.00	9.96166563E+4
517.00	1.00597602E+5
518.00	1.01973063E+5
519.00	1.02334664E+5
520.00	1.01964719E+5
521.00	1.03061422E+5
522.00	1.03111773E+5
523.00	1.04472719E+5
524.00	1.04358469E+5
525.00	1.03709117E+5
526.00	1.03336742E+5
527.00	1.03741789E+5
528.00	1.03756203E+5
529.00	1.04373492E+5
530.00	1.02255758E+5
531.00	1.02915211E+5
532.00	1.03471789E+5
533.00	1.01309719E+5
534.00	1.00906516E+5
535.00	1.00709617E+5
536.00	9.93830078E+4
537.00	9.82266016E+4
538.00	9.83119766E+4
539.00	9.69099922E+4
540.00	9.67617813E+4
541.00	9.50374531E+4
542.00	9.39689844E+4
543.00	9.35642891E+4
544.00	9.21119141E+4
545.00	9.15374609E+4
546.00	9.02609063E+4
547.00	8.86244531E+4
548.00	8.67067578E+4
549.00	8.55328750E+4
550.00	8.46650781E+4
551.00	8.34776797E+4
552.00	8.18872109E+4
553.00	8.08636250E+4
554.00	7.91445938E+4
555.00	7.73502500E+4
556.00	7.65212188E+4
557.00	7.54813047E+4
558.00	7.38272188E+4
559.00	7.33522031E+4
560.00	7.16055391E+4
561.00	6.96098672E+4
562.00	6.94056719E+4
563.00	6.67688750E+4
564.00	6.61606484E+4
565.00	6.56329375E+4
566.00	6.25164609E+4
567.00	6.23783359E+4
568.00	6.11119453E+4
569.00	6.00529258E+4
570.00	5.90533242E+4
571.00	5.73586484E+4
572.00	5.67536523E+4
573.00	5.48335117E+4
574.00	5.39648672E+4
575.00	5.34853828E+4
576.00	5.19601445E+4
577.00	5.01731719E+4
578.00	5.01979375E+4
579.00	4.92641367E+4
580.00	4.80846133E+4
581.00	4.70263984E+4
582.00	4.67608555E+4
583.00	4.52407070E+4
584.00	4.37401680E+4
585.00	4.27964727E+4
586.00	4.24921680E+4
587.00	4.20144570E+4
588.00	4.09367305E+4
589.00	3.85861367E+4
590.00	3.90138711E+4
591.00	3.81951680E+4
592.00	3.67367070E+4
593.00	3.62560195E+4
594.00	3.55608711E+4
595.00	3.54926055E+4
596.00	3.44390547E+4
597.00	3.41124883E+4
598.00	3.24468320E+4
599.00	3.19328066E+4
600.00	3.20359316E+4
601.00	3.17795273E+4
602.00	3.06482598E+4
603.00	2.99481426E+4
604.00	2.93088047E+4
605.00	2.77883027E+4
606.00	2.83020977E+4
607.00	2.72654102E+4
608.00	2.62762344E+4
609.00	2.60557383E+4
610.00	2.49888848E+4
611.00	2.53504258E+4
612.00	2.37922031E+4
613.00	2.33791875E+4
614.00	2.35717598E+4
615.00	2.24918867E+4
616.00	2.23367402E+4
617.00	2.25062402E+4
618.00	2.19581504E+4
619.00	2.13713008E+4
620.00	2.10025391E+4
621.00	2.01811484E+4
622.00	1.93269688E+4
623.00	1.99310879E+4
624.00	1.87040977E+4
625.00	1.86412168E+4
626.00	1.82182949E+4
627.00	1.76354707E+4
628.00	1.70697969E+4
629.00	1.58162119E+4
630.00	1.67910781E+4
631.00	1.61162930E+4
632.00	1.59003184E+4
633.00	1.52587939E+4
634.00	1.49455137E+4
635.00	1.44773730E+4
636.00	1.41722852E+4
637.00	1.33244023E+4
638.00	1.31328936E+4
639.00	1.32088164E+4
640.00	1.29622588E+4
641.00	1.28025225E+4
642.00	1.26542861E+4
643.00	1.19535059E+4
644.00	1.16090830E+4
645.00	1.09284658E+4
646.00	1.07789639E+4
647.00	1.08929854E+4
648.00	1.00386895E+4
649.00	1.03252568E+4
650.00	9.62536230E+3
651.00	9.20709082E+3
652.00	9.01389453E+3
653.00	8.07623730E+3
654.00	8.93880176E+3
655.00	8.92587305E+3
656.00	8.42846289E+3
657.00	7.96225146E+3
658.00	8.04818799E+3
659.00	7.27661768E+3
660.00	7.51497168E+3
661.00	7.73604346E+3
662.00	6.66419775E+3
663.00	7.13438965E+3
664.00	6.17392529E+3
665.00	6.49943018E+3
666.00	6.24796631E+3
667.00	5.93065186E+3
668.00	6.10380859E+3
669.00	5.82877588E+3
670.00	6.13923389E+3
671.00	6.20066406E+3
672.00	5.36175830E+3
673.00	5.59369922E+3
674.00	5.22421582E+3
675.00	4.79335645E+3
676.00	5.41188965E+3
677.00	5.09617139E+3
678.00	4.78227197E+3
679.00	4.78524365E+3
680.00	4.63295605E+3
681.00	4.37794678E+3
682.00	4.54751123E+3
683.00	3.72304810E+3
684.00	3.93954028E+3
685.00	3.93281665E+3
686.00	3.34081348E+3
687.00	3.40826343E+3
688.00	3.89676465E+3
689.00	3.63443945E+3
690.00	3.38788965E+3
691.00	3.49925049E+3
692.00	3.25042114E+3
693.00	3.16972266E+3
694.00	3.08231641E+3
695.00	3.24972534E+3
696.00	3.50954761E+3
697.00	2.68185864E+3
698.00	2.77953467E+3
699.00	2.74105225E+3
700.00	2.44781152E+3
