# Supplementary material for: A pre-screening strategy to assess resected tumor margins by imaging cytoplasmic viscosity and hypoxia
Source: eLife. 2021 Oct 11;10:e70471. doi: 10.7554/eLife.70471 (PMC8553343; doi:10.7554/eLife.70471)
Supplement: Figure 1—source data 1. [file elife-70471-fig1-data1.zip › Figure 1-Source data/IBS440 in 50% glycerol different pH/6.00.txt]

6.00

Labels,6,6,6,
470.00,1.09981270E+1,5.51086092E+0,1.15509911E+1,
471.00,1.15421352E+1,1.43631544E+1,1.43089571E+1,
472.00,1.04288301E+1,1.15576735E+1,1.54177332E+1,
473.00,1.43494062E+1,1.43522434E+1,1.43769693E+1,
474.00,1.15666189E+1,1.82460384E+1,1.21547365E+1,
475.00,6.08221388E+0,1.10834808E+1,1.49526529E+1,
476.00,1.05281372E+1,1.00085278E+1,1.77592354E+1,
477.00,6.67033100E+0,1.05998344E+1,1.16954966E+1,
478.00,1.11813011E+1,1.50813694E+1,1.11654434E+1,
479.00,1.06610899E+1,1.23745852E+1,1.23559484E+1,
480.00,6.78422022E+0,1.75099792E+1,1.35382862E+1,
481.00,1.36407528E+1,1.24762230E+1,1.87536831E+1,
482.00,1.71015453E+1,1.31124783E+1,1.82173233E+1,
483.00,1.60292473E+1,1.77295399E+1,1.60048485E+1,
484.00,1.89634094E+1,1.78605309E+1,1.95389557E+1,
485.00,2.47718830E+1,2.42629967E+1,1.90913620E+1,
486.00,1.39647036E+1,2.32027321E+1,1.56997499E+1,
487.00,1.75317039E+1,2.62849388E+1,1.69769001E+1,
488.00,1.76860695E+1,1.88088017E+1,2.17329540E+1,
489.00,2.84078617E+1,2.24587879E+1,2.72295780E+1,
490.00,2.62635326E+1,2.79321098E+1,2.78727303E+1,
491.00,3.11737671E+1,2.15229626E+1,1.79991016E+1,
492.00,3.55444603E+1,3.07382183E+1,3.25266533E+1,
493.00,3.28126602E+1,3.28158989E+1,3.45456924E+1,
494.00,3.30068398E+1,3.79004822E+1,3.90421524E+1,
495.00,4.50377388E+1,3.56629677E+1,3.31548424E+1,
496.00,4.46864014E+1,5.07165985E+1,3.96762428E+1,
497.00,5.05254021E+1,5.05260696E+1,5.67048607E+1,
498.00,5.22715797E+1,4.62906036E+1,5.13566284E+1,
499.00,6.77759857E+1,6.57283554E+1,6.70011749E+1,
500.00,6.81836777E+1,7.18201752E+1,7.17989502E+1,
501.00,7.30855408E+1,8.14707794E+1,7.74748611E+1,
502.00,8.98671265E+1,8.39300385E+1,7.56196289E+1,
503.00,1.10925484E+2,9.30041199E+1,1.07229836E+2,
504.00,1.06973206E+2,1.09206459E+2,1.25695221E+2,
505.00,1.29480225E+2,1.36740662E+2,1.29712280E+2,
506.00,1.29785080E+2,1.36674438E+2,1.26671616E+2,
507.00,1.42989746E+2,1.60648438E+2,1.45456863E+2,
508.00,1.64925735E+2,1.59876602E+2,1.48317825E+2,
509.00,1.88107635E+2,1.67913925E+2,1.72586304E+2,
510.00,2.00751083E+2,2.05292191E+2,2.08232025E+2,
511.00,2.34593994E+2,2.33445709E+2,2.56624390E+2,
512.00,2.34507034E+2,2.34309204E+2,2.44961227E+2,
513.00,2.87149963E+2,2.84174072E+2,2.84084442E+2,
514.00,3.19061768E+2,2.99691681E+2,3.39003998E+2,
515.00,3.49760651E+2,3.58231506E+2,3.69684753E+2,
516.00,3.51297516E+2,4.10165466E+2,3.67102570E+2,
517.00,4.19817749E+2,4.11662323E+2,4.65002563E+2,
518.00,4.92211639E+2,5.09708679E+2,5.18299561E+2,
519.00,5.81938049E+2,5.84499817E+2,5.44893188E+2,
520.00,5.88072021E+2,5.95729370E+2,6.51282715E+2,
521.00,6.85552368E+2,6.86868713E+2,6.73507080E+2,
522.00,7.93728516E+2,7.96646667E+2,7.51134583E+2,
523.00,8.59592529E+2,8.68566589E+2,9.25125916E+2,
524.00,9.37055420E+2,9.08527710E+2,9.87973572E+2,
525.00,1.05039844E+3,1.10132410E+3,1.09260791E+3,
526.00,1.16417236E+3,1.19638879E+3,1.17479651E+3,
527.00,1.27565369E+3,1.30931360E+3,1.34495435E+3,
528.00,1.45150366E+3,1.48816956E+3,1.47576477E+3,
529.00,1.58400854E+3,1.68765869E+3,1.66772778E+3,
530.00,1.75478149E+3,1.84069788E+3,1.81282202E+3,
531.00,2.12057520E+3,2.06080493E+3,2.02593921E+3,
532.00,2.19585376E+3,2.20524292E+3,2.20332666E+3,
533.00,2.47670972E+3,2.46195239E+3,2.52080591E+3,
534.00,2.68965381E+3,2.72323584E+3,2.82069775E+3,
535.00,3.06444971E+3,3.09623242E+3,3.19353931E+3,
536.00,3.32792798E+3,3.41310059E+3,3.38977124E+3,
537.00,3.73543188E+3,3.64905151E+3,3.75883325E+3,
538.00,3.98440991E+3,4.07207715E+3,4.12744238E+3,
539.00,4.55396338E+3,4.58641504E+3,4.50447705E+3,
540.00,4.97096045E+3,4.94058594E+3,5.06739063E+3,
541.00,5.56361865E+3,5.50176416E+3,5.41064063E+3,
542.00,5.92350977E+3,6.09691455E+3,6.01014063E+3,
543.00,6.54144971E+3,6.37301270E+3,6.57173877E+3,
544.00,7.02982568E+3,7.00617627E+3,7.29267236E+3,
545.00,7.79831348E+3,7.64779150E+3,7.85750195E+3,
546.00,8.29665527E+3,8.37262109E+3,8.50005078E+3,
547.00,9.01041992E+3,8.97975977E+3,9.33291309E+3,
548.00,9.73484668E+3,1.00485801E+4,1.00360527E+4,
549.00,1.07293174E+4,1.07151465E+4,1.10141611E+4,
550.00,1.14570361E+4,1.17472734E+4,1.18557529E+4,
551.00,1.25282178E+4,1.25836572E+4,1.27460713E+4,
552.00,1.36938594E+4,1.36094473E+4,1.38144287E+4,
553.00,1.44322246E+4,1.46317529E+4,1.47819297E+4,
554.00,1.55937695E+4,1.57941885E+4,1.62510654E+4,
555.00,1.63521582E+4,1.68052949E+4,1.71363359E+4,
556.00,1.80690234E+4,1.80605801E+4,1.84861152E+4,
557.00,1.93310957E+4,1.92498223E+4,1.96320703E+4,
558.00,2.03083086E+4,2.08399551E+4,2.11109941E+4,
559.00,2.18334922E+4,2.21730742E+4,2.24776836E+4,
560.00,2.33763809E+4,2.36989355E+4,2.39869238E+4,
561.00,2.49414102E+4,2.48257109E+4,2.53430313E+4,
562.00,2.65611543E+4,2.66412246E+4,2.71364238E+4,
563.00,2.82824531E+4,2.84204902E+4,2.88495352E+4,
564.00,2.96910234E+4,2.97856523E+4,3.06028945E+4,
565.00,3.13068906E+4,3.15608145E+4,3.22999785E+4,
566.00,3.32088320E+4,3.35796016E+4,3.39199336E+4,
567.00,3.52357930E+4,3.59883242E+4,3.58055703E+4,
568.00,3.69797891E+4,3.73154727E+4,3.84228555E+4,
569.00,3.92791758E+4,3.95601563E+4,3.99658125E+4,
570.00,4.09308203E+4,4.14831172E+4,4.21792305E+4,
571.00,4.27738945E+4,4.33385664E+4,4.41727305E+4,
572.00,4.53331875E+4,4.54040195E+4,4.69130391E+4,
573.00,4.69933320E+4,4.73141719E+4,4.86371055E+4,
574.00,4.92915625E+4,4.94387305E+4,5.04689375E+4,
575.00,5.12340000E+4,5.22815977E+4,5.30125508E+4,
576.00,5.39568672E+4,5.43243828E+4,5.49114727E+4,
577.00,5.55104258E+4,5.69210547E+4,5.74305742E+4,
578.00,5.81378398E+4,5.84254023E+4,5.95832930E+4,
579.00,5.98510938E+4,6.09189336E+4,6.22138320E+4,
580.00,6.18367734E+4,6.28852773E+4,6.43530508E+4,
581.00,6.44159570E+4,6.52788555E+4,6.62833047E+4,
582.00,6.74127813E+4,6.74472500E+4,6.88959844E+4,
583.00,6.94674531E+4,6.93841641E+4,7.11183047E+4,
584.00,7.12688828E+4,7.21713281E+4,7.32673203E+4,
585.00,7.42195391E+4,7.47222188E+4,7.52228047E+4,
586.00,7.61598125E+4,7.72529609E+4,7.76711172E+4,
587.00,7.83395938E+4,7.92682422E+4,7.98105234E+4,
588.00,8.04737422E+4,8.13181563E+4,8.27578203E+4,
589.00,8.33352969E+4,8.37455547E+4,8.46663672E+4,
590.00,8.53258750E+4,8.52879531E+4,8.76717969E+4,
591.00,8.66086641E+4,8.76972969E+4,8.88933828E+4,
592.00,8.87511563E+4,9.01965000E+4,9.11699609E+4,
593.00,9.07787656E+4,9.17727266E+4,9.38416094E+4,
594.00,9.25141641E+4,9.36573594E+4,9.57701719E+4,
595.00,9.42076875E+4,9.51213203E+4,9.74632422E+4,
596.00,9.62531094E+4,9.67912422E+4,1.00069000E+5,
597.00,9.74967578E+4,9.96960156E+4,1.00627844E+5,
598.00,9.99784922E+4,1.00358594E+5,1.02883375E+5,
599.00,1.01818594E+5,1.02767461E+5,1.04657383E+5,
600.00,1.03118195E+5,1.03547211E+5,1.05942047E+5,
601.00,1.04100070E+5,1.04732625E+5,1.06894336E+5,
602.00,1.06291672E+5,1.07473047E+5,1.09504391E+5,
603.00,1.06416313E+5,1.07548992E+5,1.10546945E+5,
604.00,1.08757102E+5,1.09156094E+5,1.10826500E+5,
605.00,1.08706992E+5,1.10446164E+5,1.12149047E+5,
606.00,1.10713469E+5,1.11385477E+5,1.14037719E+5,
607.00,1.11699617E+5,1.12091109E+5,1.14982555E+5,
608.00,1.11426984E+5,1.12997500E+5,1.15038531E+5,
609.00,1.12055859E+5,1.14447070E+5,1.15437445E+5,
610.00,1.13462914E+5,1.13740477E+5,1.16919898E+5,
611.00,1.13327758E+5,1.15467773E+5,1.17377727E+5,
612.00,1.13994977E+5,1.15232813E+5,1.17978133E+5,
613.00,1.13478859E+5,1.15177711E+5,1.17263633E+5,
614.00,1.14624133E+5,1.16337070E+5,1.18471203E+5,
615.00,1.15093539E+5,1.16436078E+5,1.16509805E+5,
616.00,1.14514398E+5,1.16303914E+5,1.18008031E+5,
617.00,1.14844273E+5,1.15396977E+5,1.18637484E+5,
618.00,1.15118398E+5,1.16152711E+5,1.18413258E+5,
619.00,1.14142344E+5,1.15554727E+5,1.18097656E+5,
620.00,1.13778570E+5,1.15779273E+5,1.16912313E+5,
621.00,1.12764523E+5,1.14774906E+5,1.16090695E+5,
622.00,1.13506266E+5,1.13246703E+5,1.15999938E+5,
623.00,1.13146367E+5,1.13591586E+5,1.15463609E+5,
624.00,1.12266953E+5,1.13607273E+5,1.14794266E+5,
625.00,1.11471711E+5,1.12304438E+5,1.14348164E+5,
626.00,1.10952531E+5,1.11945758E+5,1.13238273E+5,
627.00,1.09089461E+5,1.10545258E+5,1.13417789E+5,
628.00,1.07913789E+5,1.10128625E+5,1.11602227E+5,
629.00,1.07852047E+5,1.07684648E+5,1.09971070E+5,
630.00,1.06332461E+5,1.07738945E+5,1.09693695E+5,
631.00,1.04749688E+5,1.06125203E+5,1.07896469E+5,
632.00,1.04276508E+5,1.04948672E+5,1.06872844E+5,
633.00,1.02448469E+5,1.03788742E+5,1.05806047E+5,
634.00,1.01686914E+5,1.01773523E+5,1.03621867E+5,
635.00,9.99382188E+4,1.00890289E+5,1.02834242E+5,
636.00,9.97565000E+4,9.94400625E+4,1.01229336E+5,
637.00,9.75227500E+4,9.82180313E+4,9.94373047E+4,
638.00,9.55011719E+4,9.67646406E+4,9.98008359E+4,
639.00,9.44266797E+4,9.41665391E+4,9.65317969E+4,
640.00,9.29844453E+4,9.43576172E+4,9.59383594E+4,
641.00,9.14531016E+4,9.25579219E+4,9.40401016E+4,
642.00,8.91860469E+4,8.98177500E+4,9.18561250E+4,
643.00,8.82190234E+4,8.85099453E+4,9.08903281E+4,
644.00,8.64463125E+4,8.66864219E+4,8.83734844E+4,
645.00,8.47147734E+4,8.53274609E+4,8.73185391E+4,
646.00,8.36920625E+4,8.44224375E+4,8.58610000E+4,
647.00,8.18478203E+4,8.22367578E+4,8.35531719E+4,
648.00,8.06219609E+4,8.14749688E+4,8.25910469E+4,
649.00,7.91895391E+4,7.99747969E+4,8.11771719E+4,
650.00,7.70286563E+4,7.75907266E+4,7.87451641E+4,
651.00,7.54102734E+4,7.53754453E+4,7.72023906E+4,
652.00,7.36518047E+4,7.41215000E+4,7.52879063E+4,
653.00,7.33538906E+4,7.26484141E+4,7.43517109E+4,
654.00,7.12513359E+4,7.18767813E+4,7.28297578E+4,
655.00,6.97417031E+4,7.03113750E+4,7.17511172E+4,
656.00,6.81240156E+4,6.85377031E+4,6.96686563E+4,
657.00,6.60456172E+4,6.69693359E+4,6.77989453E+4,
658.00,6.48909375E+4,6.51272930E+4,6.60477891E+4,
659.00,6.47468047E+4,6.40702930E+4,6.48012148E+4,
660.00,6.21873242E+4,6.25643672E+4,6.38066914E+4,
661.00,6.13465742E+4,6.08851836E+4,6.22392695E+4,
662.00,5.87555234E+4,5.98477227E+4,6.13131914E+4,
663.00,5.79935898E+4,5.87474063E+4,5.96671133E+4,
664.00,5.70307109E+4,5.76678320E+4,5.81775313E+4,
665.00,5.50618125E+4,5.56403203E+4,5.67548867E+4,
666.00,5.38822305E+4,5.41061328E+4,5.58441445E+4,
667.00,5.29841016E+4,5.41538984E+4,5.33003047E+4,
668.00,5.12621914E+4,5.16594336E+4,5.22200391E+4,
669.00,5.00317109E+4,5.13699922E+4,5.12567578E+4,
670.00,5.02579414E+4,4.98317188E+4,5.08580078E+4,
671.00,4.82652305E+4,4.85794141E+4,4.90896484E+4,
672.00,4.69561602E+4,4.82151836E+4,4.84867539E+4,
673.00,4.58206250E+4,4.66841367E+4,4.73608125E+4,
674.00,4.44327852E+4,4.50784453E+4,4.64007227E+4,
675.00,4.39064414E+4,4.34652266E+4,4.41046875E+4,
676.00,4.32203203E+4,4.25276133E+4,4.30849102E+4,
677.00,4.13971133E+4,4.21807305E+4,4.22008672E+4,
678.00,4.08437852E+4,4.09123164E+4,4.21245898E+4,
679.00,3.99138125E+4,3.92043945E+4,4.10391563E+4,
680.00,3.88331914E+4,3.89094727E+4,4.00820195E+4,
681.00,3.73922695E+4,3.81613594E+4,3.84388984E+4,
682.00,3.70647305E+4,3.72197813E+4,3.70252344E+4,
683.00,3.64216172E+4,3.56190859E+4,3.66484063E+4,
684.00,3.58119570E+4,3.56565234E+4,3.64043945E+4,
685.00,3.46989141E+4,3.50838594E+4,3.53925273E+4,
686.00,3.36458984E+4,3.42909883E+4,3.42605352E+4,
687.00,3.27286777E+4,3.29676406E+4,3.34419727E+4,
688.00,3.18703574E+4,3.22879863E+4,3.26421816E+4,
689.00,3.14670859E+4,3.10470996E+4,3.22818574E+4,
690.00,3.08183887E+4,3.07220430E+4,3.04993438E+4,
691.00,2.93435508E+4,3.02082773E+4,3.10536582E+4,
692.00,2.91438047E+4,2.89778496E+4,2.96545625E+4,
693.00,2.73751016E+4,2.88039590E+4,2.88403574E+4,
694.00,2.79745098E+4,2.76913047E+4,2.90239766E+4,
695.00,2.74168320E+4,2.75841875E+4,2.77033438E+4,
696.00,2.66868203E+4,2.62874043E+4,2.73863750E+4,
697.00,2.56549277E+4,2.66161152E+4,2.64883848E+4,
698.00,2.53173887E+4,2.56728418E+4,2.59640703E+4,
699.00,2.45967520E+4,2.55537461E+4,2.52285508E+4,
700.00,2.40736484E+4,2.43326445E+4,2.49665898E+4,
701.00,2.42852070E+4,2.39249844E+4,2.44326055E+4,
702.00,2.35943184E+4,2.33373281E+4,2.40265410E+4,
703.00,2.19632461E+4,2.31431563E+4,2.26432031E+4,
704.00,2.14674258E+4,2.25398848E+4,2.31066641E+4,
705.00,2.16888438E+4,2.21184746E+4,2.23252813E+4,
706.00,2.09997207E+4,2.12818125E+4,2.18527520E+4,
707.00,2.05855605E+4,2.10103711E+4,2.09476895E+4,
708.00,2.03994473E+4,2.05075059E+4,2.13341895E+4,
709.00,2.03351133E+4,1.97162129E+4,2.07620410E+4,
710.00,1.88619102E+4,2.00429336E+4,1.97680469E+4,
711.00,1.94955176E+4,1.91731895E+4,1.90391875E+4,
712.00,1.84261094E+4,1.79870098E+4,1.86957813E+4,
713.00,1.88046797E+4,1.86327090E+4,1.85149180E+4,
714.00,1.71948516E+4,1.82847461E+4,1.85523730E+4,
715.00,1.75557578E+4,1.76926602E+4,1.77943613E+4,
716.00,1.75561875E+4,1.69683926E+4,1.80269570E+4,
717.00,1.66600215E+4,1.64081563E+4,1.73638750E+4,
718.00,1.57039238E+4,1.66800332E+4,1.58868955E+4,
719.00,1.59445830E+4,1.57786104E+4,1.57222744E+4,
720.00,1.49971719E+4,1.55246963E+4,1.57314258E+4,
721.00,1.46217959E+4,1.50856191E+4,1.49408408E+4,
722.00,1.50083643E+4,1.43435869E+4,1.56895449E+4,
723.00,1.45534375E+4,1.56876123E+4,1.50087813E+4,
724.00,1.42778643E+4,1.39988281E+4,1.41626025E+4,
725.00,1.38403223E+4,1.33620342E+4,1.43827188E+4,
726.00,1.30812764E+4,1.42081709E+4,1.37426719E+4,
727.00,1.34419502E+4,1.30469141E+4,1.38587197E+4,
728.00,1.27519307E+4,1.35264746E+4,1.36349219E+4,
729.00,1.29077891E+4,1.27625576E+4,1.30765527E+4,
730.00,1.22688662E+4,1.30789316E+4,1.28837607E+4,
731.00,1.21956230E+4,1.18910977E+4,1.23458789E+4,
732.00,1.19425645E+4,1.22623125E+4,1.18571816E+4,
733.00,1.17608066E+4,1.18675332E+4,1.16268994E+4,
734.00,1.09169648E+4,1.15024199E+4,1.14780791E+4,
735.00,1.13440283E+4,1.10633564E+4,1.16039795E+4,
736.00,1.10804502E+4,1.11316543E+4,1.14132939E+4,
737.00,1.00670898E+4,1.08048301E+4,1.07920332E+4,
738.00,1.04772764E+4,1.09558857E+4,1.08690068E+4,
739.00,9.92091113E+3,1.00861289E+4,1.03863877E+4,
740.00,9.61533008E+3,9.60377051E+3,1.02183730E+4,
741.00,9.54335547E+3,9.97575781E+3,9.79878809E+3,
742.00,1.00365645E+4,9.58197461E+3,9.90312988E+3,
743.00,9.28312207E+3,9.39716992E+3,1.03290986E+4,
744.00,9.21861035E+3,9.08756055E+3,9.72215332E+3,
745.00,9.28013379E+3,8.87522070E+3,9.36457324E+3,
746.00,8.61946484E+3,8.52955762E+3,9.12284082E+3,
747.00,8.50699609E+3,8.97503320E+3,8.41580664E+3,
748.00,8.33858887E+3,8.23216504E+3,8.30288965E+3,
749.00,7.83627344E+3,8.50540527E+3,8.24124609E+3,
750.00,7.52815479E+3,8.71903906E+3,8.08170068E+3,
751.00,8.14289014E+3,7.58403125E+3,7.68122217E+3,
752.00,7.50662109E+3,7.12596484E+3,7.45952686E+3,
753.00,7.55804102E+3,7.78069385E+3,7.12822998E+3,
754.00,6.96597266E+3,7.53707080E+3,7.38518848E+3,
755.00,7.05166748E+3,6.75732861E+3,7.21388818E+3,
756.00,7.58543994E+3,7.19996875E+3,6.41875830E+3,
757.00,6.58324902E+3,7.56498145E+3,6.58121191E+3,
758.00,6.83031055E+3,6.63780957E+3,6.87461133E+3,
759.00,7.13759766E+3,6.61649316E+3,6.93813477E+3,
760.00,6.53796484E+3,5.86256055E+3,6.69315967E+3,
761.00,6.71348291E+3,6.01768652E+3,6.81785791E+3,
762.00,5.97720410E+3,5.95785693E+3,6.43696045E+3,
763.00,5.78447705E+3,6.26898486E+3,6.13967627E+3,
764.00,6.19942773E+3,6.02041016E+3,6.06804199E+3,
765.00,5.51777246E+3,5.39891846E+3,6.08776514E+3,
766.00,5.99500195E+3,5.70450342E+3,5.29715479E+3,
767.00,5.44061133E+3,5.76929932E+3,5.71113379E+3,
768.00,4.98597559E+3,5.73138623E+3,5.36905762E+3,
769.00,5.31179248E+3,5.01011279E+3,5.74472803E+3,
770.00,5.18050488E+3,5.42930176E+3,5.15178271E+3,
771.00,5.56390479E+3,5.50091064E+3,5.23483887E+3,
772.00,5.35710889E+3,4.70028125E+3,5.91927881E+3,
773.00,4.33481250E+3,5.04102490E+3,5.00023193E+3,
774.00,4.74660449E+3,5.37115283E+3,5.10614502E+3,
775.00,5.16739990E+3,4.83626172E+3,4.45529150E+3,
776.00,4.79975977E+3,4.51751367E+3,5.19080322E+3,
777.00,4.57972412E+3,4.36799951E+3,4.12267529E+3,
778.00,4.31684473E+3,4.47253320E+3,4.69183887E+3,
779.00,4.20428760E+3,4.96844482E+3,4.18001904E+3,
780.00,5.07983740E+3,3.97387256E+3,4.50164795E+3,
781.00,4.16220068E+3,4.34287305E+3,4.59540771E+3,
782.00,3.69279150E+3,4.38889844E+3,4.14862842E+3,
783.00,4.21872510E+3,3.62543213E+3,4.30750049E+3,
784.00,4.29235303E+3,3.71978247E+3,3.87990552E+3,
785.00,3.89043237E+3,4.16733301E+3,3.88779736E+3,
786.00,3.11080615E+3,4.20653223E+3,3.84771655E+3,
787.00,4.07308740E+3,3.62455176E+3,3.70115503E+3,
788.00,3.72830566E+3,4.10254688E+3,3.64531812E+3,
789.00,3.07643628E+3,3.92889990E+3,3.59792017E+3,
790.00,3.34316479E+3,3.87901563E+3,3.42571484E+3,
791.00,3.74712158E+3,3.80026245E+3,3.46556934E+3,
792.00,3.03389014E+3,3.59101831E+3,3.51267163E+3,
793.00,3.23545825E+3,3.88053687E+3,3.53588330E+3,
794.00,3.38758960E+3,3.38329102E+3,3.87655298E+3,
795.00,3.54638403E+3,3.34287622E+3,3.05417822E+3,
796.00,2.81719629E+3,3.74379395E+3,3.38630688E+3,
797.00,2.53383862E+3,3.35924170E+3,3.56316968E+3,
798.00,2.81463232E+3,3.11552637E+3,3.20659058E+3,
799.00,2.17007227E+3,3.13419336E+3,3.35879053E+3,
800.00,3.21886377E+3,2.96308691E+3,2.80500000E+3,
