# Supplementary material for: A pre-screening strategy to assess resected tumor margins by imaging cytoplasmic viscosity and hypoxia
Source: eLife. 2021 Oct 11;10:e70471. doi: 10.7554/eLife.70471 (PMC8553343; doi:10.7554/eLife.70471)
Supplement: Figure 1—source data 1. [file elife-70471-fig1-data1.zip › Figure 1-Source data/IBS440 in 50% glycerol different pH/4.00.txt]

4.00

Labels,4,4,4,
470.00,1.04505539E+1,1.54233046E+1,1.70655880E+1,
471.00,1.42978659E+1,1.64901733E+1,1.59997492E+1,
472.00,1.26119680E+1,2.08983593E+1,1.76402245E+1,
473.00,1.42903786E+1,1.86760235E+1,1.65265236E+1,
474.00,2.14473686E+1,1.65527420E+1,1.71515160E+1,
475.00,1.60035896E+1,1.32740364E+1,1.22070236E+1,
476.00,1.21593342E+1,9.98333263E+0,1.55688210E+1,
477.00,1.94224968E+1,1.44752827E+1,1.67473927E+1,
478.00,1.23107624E+1,1.45254717E+1,1.73562355E+1,
479.00,2.41394672E+1,1.79668541E+1,1.79754810E+1,
480.00,1.40632677E+1,1.40755424E+1,1.18749676E+1,
481.00,1.41456118E+1,2.20825157E+1,2.49752808E+1,
482.00,2.21325722E+1,2.61970367E+1,1.31515846E+1,
483.00,1.94305058E+1,2.68878632E+1,1.72051716E+1,
484.00,1.83620071E+1,2.72300892E+1,2.30684643E+1,
485.00,1.90746803E+1,2.60724220E+1,2.02809525E+1,
486.00,2.90156040E+1,2.27480316E+1,2.20902786E+1,
487.00,2.74136944E+1,2.98417721E+1,2.28152199E+1,
488.00,2.99121857E+1,2.82652626E+1,2.40957642E+1,
489.00,2.36145821E+1,2.71987610E+1,2.48644123E+1,
490.00,2.55594501E+1,3.15039196E+1,3.22499809E+1,
491.00,2.81332684E+1,3.94860191E+1,3.23909035E+1,
492.00,2.84163933E+1,3.96944885E+1,3.93088722E+1,
493.00,3.39628334E+1,3.57618141E+1,3.46730461E+1,
494.00,4.88803673E+1,4.15201874E+1,3.43169250E+1,
495.00,4.48784752E+1,4.97894630E+1,5.17471046E+1,
496.00,6.36953621E+1,5.88657341E+1,5.69869270E+1,
497.00,5.48484573E+1,5.11565857E+1,4.60937538E+1,
498.00,6.61240768E+1,6.20620003E+1,5.58232002E+1,
499.00,6.51443558E+1,6.82307816E+1,6.13709602E+1,
500.00,7.07591705E+1,8.71341324E+1,8.35250778E+1,
501.00,7.70853271E+1,7.81172028E+1,7.83019333E+1,
502.00,8.24148178E+1,1.05704292E+2,1.11905602E+2,
503.00,1.29187134E+2,1.25412384E+2,1.05978889E+2,
504.00,1.29372849E+2,1.39557953E+2,1.37704819E+2,
505.00,1.48778320E+2,1.41161819E+2,1.38103714E+2,
506.00,1.36122864E+2,1.47357773E+2,1.53618744E+2,
507.00,1.46276749E+2,1.47162231E+2,1.66819946E+2,
508.00,1.77413910E+2,1.70141098E+2,1.72479034E+2,
509.00,1.87016342E+2,1.99237823E+2,2.03721298E+2,
510.00,2.58154236E+2,2.30413666E+2,2.08073898E+2,
511.00,2.14457886E+2,2.33146439E+2,2.24854233E+2,
512.00,2.51717941E+2,2.65778992E+2,2.64410126E+2,
513.00,2.99324463E+2,2.92679596E+2,3.25680817E+2,
514.00,3.32354370E+2,3.37607727E+2,3.09048553E+2,
515.00,3.82596893E+2,3.57592743E+2,3.85622681E+2,
516.00,4.44714539E+2,4.62721069E+2,4.21562469E+2,
517.00,4.51334930E+2,4.46379486E+2,5.05358063E+2,
518.00,5.53682495E+2,5.14652344E+2,5.05452637E+2,
519.00,5.17450928E+2,5.55601685E+2,5.99832581E+2,
520.00,6.35803833E+2,6.52999390E+2,5.92202454E+2,
521.00,7.10510864E+2,7.15567810E+2,6.94764404E+2,
522.00,7.61662048E+2,7.88360474E+2,7.88779236E+2,
523.00,8.23683960E+2,7.99608948E+2,8.59803345E+2,
524.00,9.34224487E+2,9.35916748E+2,9.26357971E+2,
525.00,1.08910730E+3,1.03213025E+3,1.00494415E+3,
526.00,1.12992200E+3,1.18922412E+3,1.12473853E+3,
527.00,1.27165527E+3,1.34962756E+3,1.29800415E+3,
528.00,1.51198108E+3,1.49197168E+3,1.39932397E+3,
529.00,1.59687646E+3,1.60549304E+3,1.62132837E+3,
530.00,1.77745581E+3,1.78196851E+3,1.80363074E+3,
531.00,1.99458057E+3,2.04545728E+3,1.93893176E+3,
532.00,2.18578589E+3,2.15218286E+3,2.15791968E+3,
533.00,2.37776807E+3,2.35518066E+3,2.37604688E+3,
534.00,2.58425049E+3,2.64294458E+3,2.59210767E+3,
535.00,2.94588086E+3,2.97980786E+3,2.89966724E+3,
536.00,3.21423340E+3,3.19658838E+3,3.18722559E+3,
537.00,3.52584888E+3,3.56630933E+3,3.45810205E+3,
538.00,3.78962622E+3,3.85188525E+3,3.78536914E+3,
539.00,4.31065137E+3,4.29617627E+3,4.21386230E+3,
540.00,4.77175049E+3,4.60431641E+3,4.58268506E+3,
541.00,5.10660840E+3,5.02054688E+3,5.03035693E+3,
542.00,5.57343799E+3,5.49379639E+3,5.37809766E+3,
543.00,6.13152930E+3,5.95149756E+3,6.01498730E+3,
544.00,6.53666016E+3,6.64838867E+3,6.42827246E+3,
545.00,7.32529932E+3,7.18111230E+3,7.17011816E+3,
546.00,7.77847607E+3,7.76287451E+3,7.58915869E+3,
547.00,8.56008594E+3,8.62896094E+3,8.37614941E+3,
548.00,9.05731543E+3,9.27554688E+3,8.91320117E+3,
549.00,1.00322900E+4,9.88953223E+3,9.89397559E+3,
550.00,1.09259512E+4,1.06746475E+4,1.06350889E+4,
551.00,1.17662656E+4,1.15960234E+4,1.14168838E+4,
552.00,1.25231348E+4,1.25005723E+4,1.24526006E+4,
553.00,1.34007139E+4,1.36930088E+4,1.33448213E+4,
554.00,1.44333896E+4,1.43019893E+4,1.42173105E+4,
555.00,1.55104512E+4,1.53169453E+4,1.51145469E+4,
556.00,1.69469336E+4,1.64770977E+4,1.62333604E+4,
557.00,1.79109805E+4,1.78555742E+4,1.73137578E+4,
558.00,1.90811797E+4,1.86364277E+4,1.85279805E+4,
559.00,2.03584023E+4,2.01551816E+4,2.00421816E+4,
560.00,2.14450391E+4,2.13494551E+4,2.11916035E+4,
561.00,2.32934805E+4,2.30103027E+4,2.25575098E+4,
562.00,2.47956133E+4,2.43849844E+4,2.37682969E+4,
563.00,2.58363867E+4,2.57068945E+4,2.54208750E+4,
564.00,2.74822266E+4,2.70973418E+4,2.69654473E+4,
565.00,2.88850137E+4,2.87462539E+4,2.83497168E+4,
566.00,3.05567910E+4,3.02322793E+4,2.99671777E+4,
567.00,3.19263125E+4,3.23958613E+4,3.18777012E+4,
568.00,3.43257461E+4,3.35719258E+4,3.34387344E+4,
569.00,3.55161211E+4,3.54415039E+4,3.51060195E+4,
570.00,3.77756563E+4,3.77985586E+4,3.72165430E+4,
571.00,3.95043867E+4,3.92718945E+4,3.83534570E+4,
572.00,4.15804336E+4,4.09599453E+4,4.04894297E+4,
573.00,4.31040508E+4,4.21788242E+4,4.20516055E+4,
574.00,4.53136406E+4,4.48151680E+4,4.42540586E+4,
575.00,4.72981563E+4,4.70495117E+4,4.56806680E+4,
576.00,4.87349609E+4,4.85456758E+4,4.82658906E+4,
577.00,5.13823047E+4,5.06553398E+4,4.99794844E+4,
578.00,5.35333945E+4,5.28699805E+4,5.24318008E+4,
579.00,5.48094531E+4,5.47475273E+4,5.43757656E+4,
580.00,5.70376523E+4,5.67646602E+4,5.57787148E+4,
581.00,5.92399219E+4,5.85257070E+4,5.78618242E+4,
582.00,6.13596211E+4,6.10365156E+4,6.04095156E+4,
583.00,6.39381797E+4,6.27163594E+4,6.23001367E+4,
584.00,6.61652656E+4,6.48466680E+4,6.44962227E+4,
585.00,6.75001406E+4,6.68621641E+4,6.60762500E+4,
586.00,7.01276016E+4,6.87948281E+4,6.88527969E+4,
587.00,7.22739844E+4,7.12620703E+4,7.00946406E+4,
588.00,7.40893594E+4,7.25871172E+4,7.19578828E+4,
589.00,7.56421484E+4,7.50462891E+4,7.44923359E+4,
590.00,7.81153203E+4,7.64475703E+4,7.64035625E+4,
591.00,7.95309141E+4,7.86317656E+4,7.77649844E+4,
592.00,8.14473594E+4,8.00392188E+4,7.92849609E+4,
593.00,8.35040703E+4,8.18487500E+4,8.14594453E+4,
594.00,8.50866250E+4,8.42439297E+4,8.33814844E+4,
595.00,8.69991016E+4,8.53346797E+4,8.46526406E+4,
596.00,8.83985000E+4,8.73789453E+4,8.67551016E+4,
597.00,9.00383516E+4,8.86677656E+4,8.82366328E+4,
598.00,9.02642656E+4,9.10434453E+4,8.98790313E+4,
599.00,9.29609297E+4,9.19688359E+4,9.05015156E+4,
600.00,9.46317500E+4,9.31812266E+4,9.26762266E+4,
601.00,9.54509531E+4,9.41382188E+4,9.34043359E+4,
602.00,9.68893984E+4,9.58610078E+4,9.45712813E+4,
603.00,9.87410234E+4,9.68196016E+4,9.61063359E+4,
604.00,9.84697656E+4,9.85507422E+4,9.67998906E+4,
605.00,9.91172969E+4,9.91565938E+4,9.74209453E+4,
606.00,1.00466031E+5,1.00110328E+5,1.00084641E+5,
607.00,1.01509422E+5,1.01074633E+5,9.97323203E+4,
608.00,1.02318086E+5,1.01340461E+5,1.00393852E+5,
609.00,1.03205180E+5,1.02007508E+5,1.00942180E+5,
610.00,1.04049047E+5,1.03076969E+5,1.01465406E+5,
611.00,1.04510328E+5,1.03497781E+5,1.02636211E+5,
612.00,1.04884617E+5,1.03961922E+5,1.03189539E+5,
613.00,1.05411305E+5,1.03940195E+5,1.02475992E+5,
614.00,1.05301500E+5,1.03682508E+5,1.03385188E+5,
615.00,1.05833305E+5,1.03750469E+5,1.03396359E+5,
616.00,1.05968297E+5,1.03650859E+5,1.04033461E+5,
617.00,1.04635570E+5,1.04185664E+5,1.03267586E+5,
618.00,1.05279617E+5,1.04119875E+5,1.03761688E+5,
619.00,1.05557383E+5,1.03622086E+5,1.03267180E+5,
620.00,1.05497648E+5,1.04280961E+5,1.03541367E+5,
621.00,1.04075594E+5,1.03811883E+5,1.02016734E+5,
622.00,1.03448992E+5,1.02636109E+5,1.02325391E+5,
623.00,1.02930156E+5,1.01012969E+5,1.00779328E+5,
624.00,1.03106641E+5,1.02653461E+5,1.00766406E+5,
625.00,1.02929070E+5,1.01080445E+5,1.00094516E+5,
626.00,1.02547125E+5,1.00448828E+5,9.91595703E+4,
627.00,1.00083000E+5,1.00296922E+5,9.83036094E+4,
628.00,9.87732500E+4,9.83877734E+4,9.82773906E+4,
629.00,9.93826641E+4,9.76770156E+4,9.64972422E+4,
630.00,9.75184766E+4,9.60061719E+4,9.68345625E+4,
631.00,9.70530313E+4,9.56453828E+4,9.55179609E+4,
632.00,9.57193516E+4,9.43346016E+4,9.38197422E+4,
633.00,9.38727500E+4,9.35456016E+4,9.34620781E+4,
634.00,9.30113672E+4,9.16278047E+4,9.15356563E+4,
635.00,9.12478594E+4,9.05195625E+4,9.01654531E+4,
636.00,9.11435625E+4,9.00042656E+4,8.98901172E+4,
637.00,9.01208750E+4,8.87778828E+4,8.73258359E+4,
638.00,8.92601484E+4,8.72449531E+4,8.65848203E+4,
639.00,8.62899375E+4,8.59667031E+4,8.47560625E+4,
640.00,8.61828516E+4,8.36557031E+4,8.39811016E+4,
641.00,8.37288281E+4,8.37446641E+4,8.25976250E+4,
642.00,8.29342578E+4,8.18441250E+4,8.17000859E+4,
643.00,8.19723125E+4,7.97684766E+4,7.95345391E+4,
644.00,7.98150234E+4,7.86737578E+4,7.82842891E+4,
645.00,7.85274609E+4,7.67976016E+4,7.63874844E+4,
646.00,7.66711172E+4,7.71598047E+4,7.55024609E+4,
647.00,7.53578750E+4,7.45442656E+4,7.45466641E+4,
648.00,7.46170625E+4,7.30950625E+4,7.25473984E+4,
649.00,7.23721016E+4,7.15568359E+4,7.10384375E+4,
650.00,7.10223359E+4,7.09051250E+4,7.01936875E+4,
651.00,6.97573438E+4,6.88225234E+4,6.84794063E+4,
652.00,6.85125078E+4,6.72382344E+4,6.58378594E+4,
653.00,6.66508516E+4,6.68497813E+4,6.62340313E+4,
654.00,6.48310469E+4,6.50924102E+4,6.44328086E+4,
655.00,6.41424336E+4,6.33432969E+4,6.20519180E+4,
656.00,6.28368555E+4,6.20856836E+4,6.12292227E+4,
657.00,6.17262305E+4,6.02393555E+4,6.04246914E+4,
658.00,6.05652383E+4,5.90146406E+4,5.89653320E+4,
659.00,5.78307617E+4,5.85154063E+4,5.70330078E+4,
660.00,5.70495742E+4,5.66580195E+4,5.62462461E+4,
661.00,5.59396016E+4,5.45571250E+4,5.55400313E+4,
662.00,5.53118555E+4,5.37747422E+4,5.33599727E+4,
663.00,5.38165508E+4,5.28247344E+4,5.28226992E+4,
664.00,5.18081094E+4,5.19590859E+4,5.22345938E+4,
665.00,5.13071719E+4,5.12478828E+4,5.00306406E+4,
666.00,4.97643984E+4,4.91956289E+4,4.89796133E+4,
667.00,4.89308633E+4,4.80726211E+4,4.80481406E+4,
668.00,4.84055703E+4,4.68248242E+4,4.64809258E+4,
669.00,4.65413945E+4,4.57626953E+4,4.56416914E+4,
670.00,4.48746758E+4,4.55607969E+4,4.39669961E+4,
671.00,4.42819336E+4,4.38187344E+4,4.29715547E+4,
672.00,4.38439688E+4,4.40263594E+4,4.28658008E+4,
673.00,4.31234258E+4,4.21807422E+4,4.12158164E+4,
674.00,4.20813047E+4,4.08376289E+4,4.06400039E+4,
675.00,4.01281250E+4,3.98918711E+4,4.00663320E+4,
676.00,3.80505547E+4,3.90430234E+4,3.91951406E+4,
677.00,3.86348359E+4,3.76009219E+4,3.72071992E+4,
678.00,3.74880664E+4,3.72552070E+4,3.69466797E+4,
679.00,3.67059180E+4,3.60626133E+4,3.52709414E+4,
680.00,3.61532773E+4,3.57920430E+4,3.58455703E+4,
681.00,3.48427188E+4,3.45635273E+4,3.43098320E+4,
682.00,3.37812266E+4,3.34266797E+4,3.39015000E+4,
683.00,3.33891133E+4,3.27677324E+4,3.28012578E+4,
684.00,3.27283887E+4,3.20792617E+4,3.17669102E+4,
685.00,3.18706328E+4,3.22748262E+4,3.06719277E+4,
686.00,3.11951445E+4,3.15134727E+4,3.04466309E+4,
687.00,3.04944453E+4,3.02868047E+4,2.95215156E+4,
688.00,2.97180645E+4,2.89701797E+4,2.91045645E+4,
689.00,2.91087676E+4,2.86590313E+4,2.79068301E+4,
690.00,2.79608047E+4,2.81365156E+4,2.74549766E+4,
691.00,2.79443359E+4,2.74208262E+4,2.80120723E+4,
692.00,2.64672227E+4,2.65209863E+4,2.68665293E+4,
693.00,2.60581641E+4,2.58329336E+4,2.52328281E+4,
694.00,2.62614082E+4,2.57099277E+4,2.53105000E+4,
695.00,2.55403203E+4,2.54084004E+4,2.45867090E+4,
696.00,2.44723066E+4,2.48353164E+4,2.38596777E+4,
697.00,2.42650449E+4,2.41699785E+4,2.39245352E+4,
698.00,2.43092344E+4,2.32017012E+4,2.31173633E+4,
699.00,2.30802617E+4,2.31392129E+4,2.24315508E+4,
700.00,2.26917344E+4,2.20149180E+4,2.22653066E+4,
701.00,2.22740273E+4,2.22153340E+4,2.13706250E+4,
702.00,2.18565840E+4,2.13510566E+4,2.10120371E+4,
703.00,2.06648750E+4,2.03762559E+4,2.06934629E+4,
704.00,2.03118594E+4,2.03065234E+4,2.02129141E+4,
705.00,1.98655176E+4,1.93221152E+4,1.97150215E+4,
706.00,1.96472793E+4,1.96820430E+4,1.94732383E+4,
707.00,1.91093145E+4,1.93768301E+4,1.89618770E+4,
708.00,1.89186055E+4,1.86143398E+4,1.84035684E+4,
709.00,1.85250781E+4,1.88225508E+4,1.81079609E+4,
710.00,1.74428848E+4,1.82076426E+4,1.83027461E+4,
711.00,1.75875898E+4,1.73749688E+4,1.71642168E+4,
712.00,1.76118047E+4,1.69337852E+4,1.73128984E+4,
713.00,1.66763320E+4,1.70524688E+4,1.61122656E+4,
714.00,1.62713184E+4,1.62100000E+4,1.63284697E+4,
715.00,1.60853291E+4,1.58430781E+4,1.57434326E+4,
716.00,1.56218857E+4,1.56347539E+4,1.55852334E+4,
717.00,1.56221016E+4,1.51487871E+4,1.50478965E+4,
718.00,1.54944961E+4,1.50078809E+4,1.51498359E+4,
719.00,1.42473174E+4,1.42689346E+4,1.45173818E+4,
720.00,1.44698984E+4,1.37227021E+4,1.42243066E+4,
721.00,1.49250127E+4,1.44223389E+4,1.37228984E+4,
722.00,1.39753359E+4,1.40303662E+4,1.36489189E+4,
723.00,1.29837910E+4,1.35585049E+4,1.32734600E+4,
724.00,1.27309063E+4,1.33919277E+4,1.25278047E+4,
725.00,1.21775664E+4,1.29507402E+4,1.31028691E+4,
726.00,1.31607197E+4,1.28406289E+4,1.24653623E+4,
727.00,1.21330742E+4,1.28676816E+4,1.21716035E+4,
728.00,1.21343525E+4,1.28059668E+4,1.15504844E+4,
729.00,1.19733730E+4,1.15555703E+4,1.19966787E+4,
730.00,1.08420684E+4,1.14917715E+4,1.18020967E+4,
731.00,1.09432383E+4,1.12771875E+4,1.06777363E+4,
732.00,1.03331240E+4,1.10085117E+4,1.12523340E+4,
733.00,1.06110693E+4,1.06116045E+4,1.10751299E+4,
734.00,1.05819570E+4,1.05100703E+4,1.02523652E+4,
735.00,1.02242529E+4,1.11542793E+4,1.02307842E+4,
736.00,1.03548281E+4,9.85874316E+3,1.00208018E+4,
737.00,1.03589150E+4,1.00759766E+4,9.98957129E+3,
738.00,1.03066113E+4,9.78685742E+3,9.37590332E+3,
739.00,9.54606348E+3,9.71586523E+3,9.33476465E+3,
740.00,9.99651660E+3,9.43615039E+3,9.45100586E+3,
741.00,9.01604980E+3,8.98692773E+3,8.85087402E+3,
742.00,9.18905469E+3,8.64516113E+3,8.79973340E+3,
743.00,9.09077930E+3,8.92085547E+3,9.13728418E+3,
744.00,8.63773145E+3,8.44656641E+3,9.17077148E+3,
745.00,8.33827637E+3,7.87655664E+3,8.39163770E+3,
746.00,8.48870898E+3,8.14349316E+3,7.73695703E+3,
747.00,7.76670850E+3,7.71359229E+3,7.69243896E+3,
748.00,7.88033057E+3,7.73517871E+3,7.14387646E+3,
749.00,8.11655811E+3,7.36493359E+3,7.42037891E+3,
750.00,7.55853369E+3,7.99684375E+3,7.45394189E+3,
751.00,8.14760938E+3,7.39092676E+3,7.11112988E+3,
752.00,7.69969043E+3,6.78148584E+3,7.75158154E+3,
753.00,6.87143359E+3,6.85495264E+3,6.91857324E+3,
754.00,6.94152246E+3,6.34558740E+3,6.57654736E+3,
755.00,6.75603711E+3,6.04603760E+3,7.38625195E+3,
756.00,6.51004639E+3,6.71697412E+3,6.38980127E+3,
757.00,6.45227246E+3,6.57307324E+3,6.43714307E+3,
758.00,6.24719678E+3,6.25574902E+3,6.00859912E+3,
759.00,6.57335449E+3,6.27491455E+3,6.18920947E+3,
760.00,6.09547510E+3,6.14957275E+3,5.83385889E+3,
761.00,5.56372510E+3,5.84165088E+3,6.28240137E+3,
762.00,6.22234277E+3,5.92075146E+3,5.87416260E+3,
763.00,5.71219141E+3,5.17190137E+3,5.89200195E+3,
764.00,5.41812500E+3,5.84463770E+3,5.98600049E+3,
765.00,5.79287256E+3,5.48058643E+3,5.60697559E+3,
766.00,5.45981201E+3,5.09674219E+3,4.95927441E+3,
767.00,4.98374072E+3,5.23297314E+3,5.36039453E+3,
768.00,4.57989990E+3,4.80827686E+3,5.28042578E+3,
769.00,4.76604590E+3,4.64826758E+3,5.03856250E+3,
770.00,4.68090186E+3,5.43089844E+3,4.72873389E+3,
771.00,4.52111914E+3,4.65782910E+3,4.89917627E+3,
772.00,4.74029150E+3,5.26114502E+3,4.66122266E+3,
773.00,4.84719287E+3,4.66765283E+3,4.24785693E+3,
774.00,4.68835547E+3,4.26396289E+3,4.24695850E+3,
775.00,4.50576807E+3,4.90822656E+3,3.97260376E+3,
776.00,4.33959375E+3,4.24854395E+3,4.35767725E+3,
777.00,4.45378271E+3,4.79934473E+3,4.04955518E+3,
778.00,4.38433984E+3,4.06364502E+3,4.25523193E+3,
779.00,3.76088623E+3,4.02545239E+3,4.18792725E+3,
780.00,4.27017041E+3,4.05698877E+3,4.26442041E+3,
781.00,3.53062524E+3,3.59826831E+3,4.30744873E+3,
782.00,4.25729932E+3,3.62989063E+3,3.35036621E+3,
783.00,3.47593896E+3,4.03286597E+3,3.98609839E+3,
784.00,3.78648291E+3,3.26533447E+3,3.57355664E+3,
785.00,3.55950830E+3,3.55017285E+3,3.58615454E+3,
786.00,2.75922583E+3,3.60331714E+3,3.64106226E+3,
787.00,3.36678809E+3,3.43807446E+3,3.37055640E+3,
788.00,2.69630615E+3,3.58024023E+3,3.18413574E+3,
789.00,3.25706445E+3,3.70270215E+3,3.57033179E+3,
790.00,3.29132397E+3,3.12843457E+3,2.71001855E+3,
791.00,3.10514038E+3,3.55519092E+3,3.24143359E+3,
792.00,2.76881470E+3,2.77360986E+3,3.14841040E+3,
793.00,3.30747729E+3,3.30099268E+3,3.24484619E+3,
794.00,2.90758618E+3,2.55978247E+3,2.97247192E+3,
795.00,2.31646460E+3,2.82922485E+3,3.18175122E+3,
796.00,2.34747876E+3,2.51987573E+3,2.73332495E+3,
797.00,3.09343945E+3,2.73050903E+3,2.76519458E+3,
798.00,3.32940234E+3,3.14805664E+3,2.69559204E+3,
799.00,2.22609570E+3,3.64377271E+3,3.05315527E+3,
800.00,2.73339453E+3,2.93392700E+3,3.09407349E+3,
