# Supplementary material for: A pre-screening strategy to assess resected tumor margins by imaging cytoplasmic viscosity and hypoxia
Source: eLife. 2021 Oct 11;10:e70471. doi: 10.7554/eLife.70471 (PMC8553343; doi:10.7554/eLife.70471)
Supplement: Figure 1—source data 1. [file elife-70471-fig1-data1.zip › Figure 1-Source data/IBS440 in 50% glycerol different pH/8.14.txt]

8.14

Labels,8,8,8,
470.00,1.43209801E+1,8.81354904E+0,9.36168575E+0,
471.00,1.10118847E+1,1.21346216E+1,9.90639687E+0,
472.00,1.43060207E+1,1.42845192E+1,1.09862165E+1,
473.00,1.26667528E+1,1.53980236E+1,1.32202625E+1,
474.00,9.96229362E+0,1.48006639E+1,1.27046328E+1,
475.00,8.84679890E+0,8.27348614E+0,1.38049793E+1,
476.00,1.27641993E+1,1.66414032E+1,8.33988953E+0,
477.00,8.88898945E+0,1.11248140E+1,6.68912363E+0,
478.00,1.00306559E+1,1.11650028E+1,7.26942253E+0,
479.00,1.17651443E+1,1.29266796E+1,1.12552576E+1,
480.00,1.06946049E+1,1.46952705E+1,1.63846188E+1,
481.00,1.13452291E+1,1.86833649E+1,1.75318127E+1,
482.00,1.59634380E+1,1.30694885E+1,1.82166061E+1,
483.00,1.43013029E+1,1.83025436E+1,1.54415550E+1,
484.00,1.78319016E+1,1.38148718E+1,2.07179508E+1,
485.00,1.56245203E+1,2.42696896E+1,1.96798515E+1,
486.00,2.72573109E+1,2.32278786E+1,1.33713989E+1,
487.00,2.45859356E+1,1.80985985E+1,1.57757330E+1,
488.00,2.64495277E+1,2.17525406E+1,1.87984142E+1,
489.00,3.12165184E+1,3.47800980E+1,2.83535194E+1,
490.00,2.60708694E+1,3.08703232E+1,2.73250561E+1,
491.00,3.04976807E+1,2.86752338E+1,3.76209183E+1,
492.00,2.82661762E+1,3.67450066E+1,3.49254723E+1,
493.00,4.06391830E+1,3.03151894E+1,4.25671730E+1,
494.00,4.45508881E+1,4.46112595E+1,5.25170364E+1,
495.00,5.39960861E+1,6.27650719E+1,4.74126701E+1,
496.00,6.11855774E+1,4.89489250E+1,4.87493095E+1,
497.00,5.27914009E+1,5.85141983E+1,5.09552307E+1,
498.00,6.02300262E+1,6.82322388E+1,7.26517944E+1,
499.00,7.94875641E+1,7.63914871E+1,6.03530579E+1,
500.00,7.35582275E+1,9.14269257E+1,6.85814590E+1,
501.00,7.22116165E+1,8.31380234E+1,8.74734344E+1,
502.00,9.33152237E+1,1.06159828E+2,9.78399963E+1,
503.00,1.19233902E+2,1.15907173E+2,1.10185616E+2,
504.00,1.54776093E+2,1.49054123E+2,1.40327606E+2,
505.00,1.53872208E+2,1.45032471E+2,1.42042435E+2,
506.00,1.73680206E+2,1.60321060E+2,1.43018539E+2,
507.00,1.55900253E+2,1.66064804E+2,1.87065292E+2,
508.00,1.66410934E+2,1.69170380E+2,1.80349289E+2,
509.00,1.88529953E+2,1.97752792E+2,2.26080902E+2,
510.00,2.20768997E+2,2.39442169E+2,2.35881882E+2,
511.00,2.30942520E+2,2.46112900E+2,2.76306122E+2,
512.00,2.74010590E+2,2.74133179E+2,2.71925873E+2,
513.00,3.15345276E+2,3.29222778E+2,2.88238373E+2,
514.00,3.57797607E+2,3.27830994E+2,3.42409393E+2,
515.00,3.95537964E+2,4.11028290E+2,3.78304626E+2,
516.00,4.43047516E+2,4.52729980E+2,4.20325836E+2,
517.00,4.90632599E+2,4.85405426E+2,4.79164215E+2,
518.00,5.72203308E+2,5.39367554E+2,5.51208069E+2,
519.00,5.81696899E+2,6.28990112E+2,6.12573181E+2,
520.00,6.60823547E+2,7.25831787E+2,6.67929443E+2,
521.00,7.51836670E+2,7.36618530E+2,7.35661072E+2,
522.00,8.67260864E+2,8.32947388E+2,8.00516785E+2,
523.00,9.32989929E+2,9.08340210E+2,8.58697815E+2,
524.00,9.81601196E+2,9.41346069E+2,1.06469714E+3,
525.00,1.12793652E+3,1.18642493E+3,1.13187439E+3,
526.00,1.27611023E+3,1.27338428E+3,1.26301245E+3,
527.00,1.34900061E+3,1.36829358E+3,1.48413782E+3,
528.00,1.56475244E+3,1.59931677E+3,1.54522046E+3,
529.00,1.73326465E+3,1.73628430E+3,1.70254407E+3,
530.00,1.88794458E+3,1.93955457E+3,1.94312866E+3,
531.00,2.08314111E+3,2.11517480E+3,2.20289551E+3,
532.00,2.37486987E+3,2.37902124E+3,2.38420850E+3,
533.00,2.50162598E+3,2.58852002E+3,2.61495068E+3,
534.00,2.84596582E+3,2.90982715E+3,2.85194043E+3,
535.00,3.17140088E+3,3.24433325E+3,3.31631396E+3,
536.00,3.44813623E+3,3.50010303E+3,3.57834326E+3,
537.00,3.77326538E+3,3.76568213E+3,3.98954053E+3,
538.00,4.11546436E+3,4.13090039E+3,4.35346826E+3,
539.00,4.45264307E+3,4.67702637E+3,4.83961963E+3,
540.00,4.99931494E+3,5.07579834E+3,5.16455762E+3,
541.00,5.69882275E+3,5.34703027E+3,5.70163770E+3,
542.00,5.92257959E+3,6.02672021E+3,6.19204688E+3,
543.00,6.46874463E+3,6.66736572E+3,6.77967627E+3,
544.00,7.28913379E+3,7.10922559E+3,7.46022510E+3,
545.00,7.67972266E+3,7.86387500E+3,8.07748193E+3,
546.00,8.37545215E+3,8.44187500E+3,8.80054883E+3,
547.00,9.00592090E+3,9.34705664E+3,9.64912500E+3,
548.00,1.00304131E+4,1.00223799E+4,1.05089463E+4,
549.00,1.04905127E+4,1.07310146E+4,1.10895391E+4,
550.00,1.14070771E+4,1.15411279E+4,1.20904883E+4,
551.00,1.26424932E+4,1.27068848E+4,1.30472666E+4,
552.00,1.37604326E+4,1.36889492E+4,1.38885820E+4,
553.00,1.43468945E+4,1.44764834E+4,1.52932393E+4,
554.00,1.54481436E+4,1.58902363E+4,1.60619199E+4,
555.00,1.66867227E+4,1.70978691E+4,1.71032988E+4,
556.00,1.79026621E+4,1.83479219E+4,1.84583770E+4,
557.00,1.90661875E+4,1.95393945E+4,1.99086406E+4,
558.00,2.08803535E+4,2.07147617E+4,2.11339668E+4,
559.00,2.16721582E+4,2.22455566E+4,2.26479590E+4,
560.00,2.33894375E+4,2.36910840E+4,2.40744844E+4,
561.00,2.46262793E+4,2.48516074E+4,2.56479453E+4,
562.00,2.63653887E+4,2.67316152E+4,2.70365801E+4,
563.00,2.80099375E+4,2.84362500E+4,2.86121445E+4,
564.00,2.92061289E+4,3.00854336E+4,3.06888809E+4,
565.00,3.12315000E+4,3.17566543E+4,3.20178164E+4,
566.00,3.29986016E+4,3.33164961E+4,3.38624609E+4,
567.00,3.47500820E+4,3.50399453E+4,3.62396172E+4,
568.00,3.64556914E+4,3.71895195E+4,3.81360742E+4,
569.00,3.84089609E+4,3.89313086E+4,3.96251445E+4,
570.00,4.03049883E+4,4.08498906E+4,4.17867305E+4,
571.00,4.24749805E+4,4.29430156E+4,4.39177188E+4,
572.00,4.46236016E+4,4.47210664E+4,4.57730977E+4,
573.00,4.64419688E+4,4.72655820E+4,4.79604883E+4,
574.00,4.89611953E+4,4.89820820E+4,5.00009609E+4,
575.00,5.12734141E+4,5.12707813E+4,5.18571055E+4,
576.00,5.25407266E+4,5.31360547E+4,5.44856133E+4,
577.00,5.47545703E+4,5.53699492E+4,5.73336250E+4,
578.00,5.69052813E+4,5.78296133E+4,5.86888008E+4,
579.00,5.92935547E+4,5.98579063E+4,6.09037266E+4,
580.00,6.11006133E+4,6.17142422E+4,6.36447266E+4,
581.00,6.38034063E+4,6.41606602E+4,6.59630938E+4,
582.00,6.56375391E+4,6.59826484E+4,6.83255000E+4,
583.00,6.76655234E+4,6.91047109E+4,7.08809844E+4,
584.00,6.98780859E+4,7.18547109E+4,7.26860781E+4,
585.00,7.24281719E+4,7.38296719E+4,7.47457578E+4,
586.00,7.47187188E+4,7.57781406E+4,7.69456484E+4,
587.00,7.66663438E+4,7.73089219E+4,7.92871094E+4,
588.00,7.89805469E+4,7.97624063E+4,8.18475234E+4,
589.00,8.06175938E+4,8.18716641E+4,8.35875391E+4,
590.00,8.35799063E+4,8.35537656E+4,8.65420234E+4,
591.00,8.52994297E+4,8.53396719E+4,8.82124531E+4,
592.00,8.66786406E+4,8.80247188E+4,8.95635703E+4,
593.00,8.89674297E+4,8.98029609E+4,9.23089063E+4,
594.00,9.02351406E+4,9.14969688E+4,9.42039609E+4,
595.00,9.29784922E+4,9.40491719E+4,9.55275547E+4,
596.00,9.45303594E+4,9.53236094E+4,9.73123594E+4,
597.00,9.52265078E+4,9.75459297E+4,9.94881875E+4,
598.00,9.82472266E+4,9.87823984E+4,1.00983992E+5,
599.00,9.88728750E+4,1.00085117E+5,1.03735336E+5,
600.00,1.00726188E+5,1.01187703E+5,1.04664703E+5,
601.00,1.01661102E+5,1.03730922E+5,1.05606477E+5,
602.00,1.03210445E+5,1.04764375E+5,1.07260344E+5,
603.00,1.03846023E+5,1.06142430E+5,1.07952531E+5,
604.00,1.05094242E+5,1.06388234E+5,1.09146781E+5,
605.00,1.06430938E+5,1.08576680E+5,1.10876953E+5,
606.00,1.07758281E+5,1.08376234E+5,1.11426273E+5,
607.00,1.08322516E+5,1.10674961E+5,1.13024813E+5,
608.00,1.08966602E+5,1.11139266E+5,1.12924922E+5,
609.00,1.10247789E+5,1.11241344E+5,1.13714453E+5,
610.00,1.10608281E+5,1.12364477E+5,1.14102703E+5,
611.00,1.10807266E+5,1.12071656E+5,1.13962398E+5,
612.00,1.12330711E+5,1.12969359E+5,1.14962602E+5,
613.00,1.11828336E+5,1.13143719E+5,1.15833516E+5,
614.00,1.11793805E+5,1.13646250E+5,1.14880938E+5,
615.00,1.11622023E+5,1.13496305E+5,1.15515914E+5,
616.00,1.11294367E+5,1.13362000E+5,1.15720664E+5,
617.00,1.12055992E+5,1.12855656E+5,1.16268719E+5,
618.00,1.12380383E+5,1.12810344E+5,1.15840578E+5,
619.00,1.10636438E+5,1.13227031E+5,1.15529555E+5,
620.00,1.10484641E+5,1.13176969E+5,1.15294594E+5,
621.00,1.10601195E+5,1.12035117E+5,1.14848844E+5,
622.00,1.09902102E+5,1.12347633E+5,1.13864156E+5,
623.00,1.09328313E+5,1.10478281E+5,1.12641047E+5,
624.00,1.08924367E+5,1.10432883E+5,1.13172953E+5,
625.00,1.07734625E+5,1.09663266E+5,1.11909148E+5,
626.00,1.08055555E+5,1.08693547E+5,1.11023000E+5,
627.00,1.06754008E+5,1.07609984E+5,1.08869672E+5,
628.00,1.04965656E+5,1.07769125E+5,1.08852898E+5,
629.00,1.04926203E+5,1.06099508E+5,1.09015469E+5,
630.00,1.03439867E+5,1.04849258E+5,1.05929828E+5,
631.00,1.02055953E+5,1.04135961E+5,1.05450992E+5,
632.00,1.01614219E+5,1.01846656E+5,1.04579531E+5,
633.00,9.93328906E+4,1.00799789E+5,1.02620047E+5,
634.00,9.96635781E+4,9.87147969E+4,1.01340539E+5,
635.00,9.68862422E+4,9.84369219E+4,1.00248438E+5,
636.00,9.60907344E+4,9.68394063E+4,9.93632344E+4,
637.00,9.53579922E+4,9.51799688E+4,9.78658516E+4,
638.00,9.35449453E+4,9.40429531E+4,9.62934297E+4,
639.00,9.20398047E+4,9.28298594E+4,9.49915938E+4,
640.00,9.04053828E+4,9.13851563E+4,9.32631328E+4,
641.00,8.74526875E+4,9.01573203E+4,9.16544141E+4,
642.00,8.75024922E+4,8.81476484E+4,9.02454844E+4,
643.00,8.54956953E+4,8.65305156E+4,8.80830703E+4,
644.00,8.45630859E+4,8.51492969E+4,8.65265078E+4,
645.00,8.30467188E+4,8.41166484E+4,8.48755313E+4,
646.00,8.17677578E+4,8.16995703E+4,8.24509063E+4,
647.00,7.88363594E+4,8.00440781E+4,8.13460625E+4,
648.00,7.82308828E+4,7.84602969E+4,8.08005938E+4,
649.00,7.55788125E+4,7.72232656E+4,7.85311953E+4,
650.00,7.57512734E+4,7.52047031E+4,7.76314766E+4,
651.00,7.36759531E+4,7.29330938E+4,7.60650156E+4,
652.00,7.23111875E+4,7.22311016E+4,7.43180625E+4,
653.00,6.94462188E+4,7.09422656E+4,7.30702813E+4,
654.00,6.83559531E+4,6.98992188E+4,7.15704609E+4,
655.00,6.62202500E+4,6.77678984E+4,6.94741328E+4,
656.00,6.59232891E+4,6.62147188E+4,6.81566484E+4,
657.00,6.43955742E+4,6.54536992E+4,6.62989453E+4,
658.00,6.28128438E+4,6.36231211E+4,6.38338711E+4,
659.00,6.13730898E+4,6.25961094E+4,6.35435195E+4,
660.00,6.04150820E+4,6.01742109E+4,6.14769961E+4,
661.00,5.86042305E+4,5.90583242E+4,6.09112969E+4,
662.00,5.81184844E+4,5.71825313E+4,5.98693672E+4,
663.00,5.61363164E+4,5.62700586E+4,5.85427578E+4,
664.00,5.54525508E+4,5.50542344E+4,5.68957188E+4,
665.00,5.32705977E+4,5.41641484E+4,5.51282813E+4,
666.00,5.19151563E+4,5.35652852E+4,5.47775664E+4,
667.00,5.10839063E+4,5.12030313E+4,5.16081328E+4,
668.00,4.95699336E+4,5.07349414E+4,5.21035938E+4,
669.00,4.91821758E+4,4.94962070E+4,5.13089336E+4,
670.00,4.82696484E+4,4.86310977E+4,4.89713711E+4,
671.00,4.64232852E+4,4.67319375E+4,4.80596758E+4,
672.00,4.47970547E+4,4.59357813E+4,4.65264844E+4,
673.00,4.44297031E+4,4.44583477E+4,4.54015117E+4,
674.00,4.26813672E+4,4.38502695E+4,4.48340586E+4,
675.00,4.22898320E+4,4.26655547E+4,4.31194883E+4,
676.00,4.10642188E+4,4.14091641E+4,4.22579453E+4,
677.00,4.00550156E+4,3.98737188E+4,4.14384766E+4,
678.00,3.94178477E+4,3.95844297E+4,4.03836914E+4,
679.00,3.75096445E+4,3.83834805E+4,3.97676445E+4,
680.00,3.65043086E+4,3.65598984E+4,3.79276406E+4,
681.00,3.68215273E+4,3.70523320E+4,3.76407773E+4,
682.00,3.58409922E+4,3.54510625E+4,3.68790313E+4,
683.00,3.50721523E+4,3.53352422E+4,3.63432617E+4,
684.00,3.39780547E+4,3.41157656E+4,3.46186836E+4,
685.00,3.36877656E+4,3.33264219E+4,3.41511211E+4,
686.00,3.17989648E+4,3.27304863E+4,3.27684922E+4,
687.00,3.19660449E+4,3.19617832E+4,3.23848652E+4,
688.00,3.01678398E+4,3.11634570E+4,3.19706680E+4,
689.00,2.99547402E+4,3.09063027E+4,3.09097578E+4,
690.00,2.92086563E+4,2.97801914E+4,2.99153262E+4,
691.00,2.85556230E+4,2.91252734E+4,2.97171270E+4,
692.00,2.83874746E+4,2.83444590E+4,2.89086289E+4,
693.00,2.79887539E+4,2.74772012E+4,2.81587070E+4,
694.00,2.67403809E+4,2.69564453E+4,2.73556973E+4,
695.00,2.60285566E+4,2.66087852E+4,2.67183086E+4,
696.00,2.54668281E+4,2.58866230E+4,2.58052441E+4,
697.00,2.48468828E+4,2.54227207E+4,2.61068145E+4,
698.00,2.44560352E+4,2.48457012E+4,2.50332031E+4,
699.00,2.37012734E+4,2.44884121E+4,2.41575469E+4,
700.00,2.26904336E+4,2.35223945E+4,2.47419727E+4,
701.00,2.31306504E+4,2.29418516E+4,2.32286914E+4,
702.00,2.25038242E+4,2.24884336E+4,2.30202148E+4,
703.00,2.17551309E+4,2.18886973E+4,2.25231973E+4,
704.00,2.13826309E+4,2.16458086E+4,2.13771816E+4,
705.00,2.05237012E+4,2.03204063E+4,2.18944961E+4,
706.00,2.05108906E+4,2.08812754E+4,2.09023867E+4,
707.00,2.02441641E+4,2.03282266E+4,2.05931641E+4,
708.00,1.94883867E+4,2.00428926E+4,2.01526797E+4,
709.00,1.98469883E+4,1.95255762E+4,1.97786133E+4,
710.00,1.88136777E+4,1.84809863E+4,1.91557598E+4,
711.00,1.83975898E+4,1.81488535E+4,1.90240059E+4,
712.00,1.76928477E+4,1.79041016E+4,1.84312363E+4,
713.00,1.70659043E+4,1.74014043E+4,1.84122578E+4,
714.00,1.74820352E+4,1.72808145E+4,1.76859375E+4,
715.00,1.66025156E+4,1.72401406E+4,1.72772813E+4,
716.00,1.64936895E+4,1.65082344E+4,1.68954043E+4,
717.00,1.57855078E+4,1.64582520E+4,1.66834121E+4,
718.00,1.53777139E+4,1.59970176E+4,1.64027910E+4,
719.00,1.56294668E+4,1.60831250E+4,1.58132002E+4,
720.00,1.49669980E+4,1.51294854E+4,1.55766709E+4,
721.00,1.47739219E+4,1.52856592E+4,1.49282158E+4,
722.00,1.42065283E+4,1.47532773E+4,1.46492314E+4,
723.00,1.40864053E+4,1.46268066E+4,1.43513477E+4,
724.00,1.35239785E+4,1.41238301E+4,1.38417725E+4,
725.00,1.41439512E+4,1.37208730E+4,1.40025664E+4,
726.00,1.32244180E+4,1.36978447E+4,1.35543623E+4,
727.00,1.26985381E+4,1.32018242E+4,1.32781582E+4,
728.00,1.20566484E+4,1.26557539E+4,1.27133760E+4,
729.00,1.22371973E+4,1.27130000E+4,1.26170264E+4,
730.00,1.17094326E+4,1.22197041E+4,1.16942275E+4,
731.00,1.20785283E+4,1.20174248E+4,1.20372861E+4,
732.00,1.10969697E+4,1.13670029E+4,1.15212773E+4,
733.00,1.13763652E+4,1.14062979E+4,1.17030107E+4,
734.00,1.14293613E+4,1.08630781E+4,1.16026680E+4,
735.00,1.10861465E+4,1.10787852E+4,1.06237344E+4,
736.00,1.08279629E+4,1.08340137E+4,1.08776494E+4,
737.00,1.01595859E+4,1.04197705E+4,1.08730781E+4,
738.00,9.67894238E+3,1.06969023E+4,9.82286621E+3,
739.00,1.00515430E+4,1.04176816E+4,1.00343535E+4,
740.00,9.03940918E+3,9.48762012E+3,9.97151270E+3,
741.00,9.19230859E+3,9.58512598E+3,9.42320410E+3,
742.00,9.35601172E+3,9.22119043E+3,9.39874902E+3,
743.00,8.61149414E+3,9.15308301E+3,8.86105469E+3,
744.00,8.92037988E+3,9.22772949E+3,9.22276660E+3,
745.00,8.61661133E+3,8.42831934E+3,8.55077051E+3,
746.00,8.66146387E+3,8.82318652E+3,7.73487354E+3,
747.00,8.07222754E+3,8.29732910E+3,8.72526660E+3,
748.00,8.02099658E+3,8.47332422E+3,8.78154395E+3,
749.00,8.22966602E+3,8.54050000E+3,8.06792578E+3,
750.00,7.94348291E+3,7.64636328E+3,8.29899121E+3,
751.00,7.57333154E+3,7.65929395E+3,7.10444873E+3,
752.00,7.55889063E+3,7.09314551E+3,7.99772168E+3,
753.00,7.44582715E+3,6.97082373E+3,7.65363770E+3,
754.00,7.28397314E+3,7.09194043E+3,7.07980957E+3,
755.00,7.63301611E+3,6.70083008E+3,7.43003418E+3,
756.00,7.01016260E+3,6.70005029E+3,7.17175635E+3,
757.00,7.12658496E+3,6.33269824E+3,6.93469531E+3,
758.00,6.51551611E+3,6.58383984E+3,6.84122559E+3,
759.00,6.20112793E+3,6.07105518E+3,6.10821631E+3,
760.00,6.61033691E+3,6.49666748E+3,6.64481787E+3,
761.00,6.31929346E+3,5.23696289E+3,6.92981738E+3,
762.00,6.55808398E+3,6.00695557E+3,6.29394238E+3,
763.00,5.43575195E+3,5.98497998E+3,6.71121729E+3,
764.00,5.52230078E+3,5.26422656E+3,5.40597852E+3,
765.00,5.08933789E+3,6.02286670E+3,5.58952881E+3,
766.00,5.25456934E+3,5.38211523E+3,5.47420166E+3,
767.00,5.67113965E+3,5.49011914E+3,6.23037598E+3,
768.00,5.46329004E+3,5.29303467E+3,5.65798535E+3,
769.00,5.18588721E+3,5.64692480E+3,5.43966943E+3,
770.00,4.64968262E+3,4.65300684E+3,4.90610352E+3,
771.00,4.29665381E+3,5.55322070E+3,4.89042041E+3,
772.00,4.66323877E+3,4.77528613E+3,4.61818896E+3,
773.00,4.41399023E+3,4.82069238E+3,4.37610352E+3,
774.00,4.38988086E+3,4.79415820E+3,4.74165234E+3,
775.00,5.05538818E+3,4.38197021E+3,4.74441211E+3,
776.00,4.25014795E+3,4.43851904E+3,4.09848730E+3,
777.00,4.08662622E+3,4.64993457E+3,4.67771289E+3,
778.00,3.95126099E+3,4.09683838E+3,4.33944287E+3,
779.00,4.84041309E+3,4.76388135E+3,3.90511133E+3,
780.00,4.74455811E+3,4.05451025E+3,4.00633618E+3,
781.00,4.47679932E+3,4.47497559E+3,4.27062842E+3,
782.00,3.96716602E+3,3.88469409E+3,4.32313721E+3,
783.00,4.03392847E+3,3.77534277E+3,3.81362231E+3,
784.00,3.60483398E+3,4.05645947E+3,3.68114697E+3,
785.00,3.85940356E+3,3.80858154E+3,3.86173633E+3,
786.00,3.73934717E+3,3.57022949E+3,4.17582324E+3,
787.00,3.82942383E+3,3.24040820E+3,3.58846387E+3,
788.00,3.03917261E+3,3.55770728E+3,3.26781470E+3,
789.00,3.34949487E+3,3.57037866E+3,3.78732129E+3,
790.00,3.75195898E+3,3.72721924E+3,3.32109302E+3,
791.00,2.76708911E+3,3.07053760E+3,3.88503394E+3,
792.00,3.75084106E+3,3.49170386E+3,3.04158472E+3,
793.00,3.54121753E+3,4.09156152E+3,3.31800659E+3,
794.00,2.88553979E+3,3.31862036E+3,3.88032275E+3,
795.00,3.42113721E+3,3.02762842E+3,2.55018823E+3,
796.00,3.32962354E+3,2.51574438E+3,2.74574463E+3,
797.00,2.79558911E+3,3.53363892E+3,2.76606714E+3,
798.00,2.93154736E+3,3.07909473E+3,2.75275586E+3,
799.00,2.69689331E+3,2.94648999E+3,3.54795020E+3,
800.00,2.41907446E+3,2.37958301E+3,2.99971191E+3,
