# Supplementary material for: A pre-screening strategy to assess resected tumor margins by imaging cytoplasmic viscosity and hypoxia
Source: eLife. 2021 Oct 11;10:e70471. doi: 10.7554/eLife.70471 (PMC8553343; doi:10.7554/eLife.70471)
Supplement: Figure 1—source data 1. [file elife-70471-fig1-data1.zip › Figure 1-Source data/IBS440 in 50% glycerol different pH/5.24.txt]

5.24

Labels,5,5,5,
470.00,1.15719690E+1,1.54049644E+1,9.91478634E+0,
471.00,1.26550121E+1,1.43254385E+1,7.16455746E+0,
472.00,9.92275620E+0,9.36483192E+0,8.24561405E+0,
473.00,1.65802765E+1,1.43367510E+1,9.93342018E+0,
474.00,8.84382629E+0,9.94458866E+0,8.83893681E+0,
475.00,9.41773224E+0,9.97040367E+0,6.09101963E+0,
476.00,5.56465578E+0,1.22085915E+1,1.50086365E+1,
477.00,1.00524778E+1,1.28474588E+1,8.90839291E+0,
478.00,9.51474094E+0,1.23338966E+1,7.24973202E+0,
479.00,1.17911348E+1,1.12312040E+1,1.12263317E+1,
480.00,1.29830694E+1,1.75378075E+1,7.88225126E+0,
481.00,1.41955490E+1,1.07898235E+1,1.02166224E+1,
482.00,1.93696461E+1,1.99394722E+1,7.97657633E+0,
483.00,2.24207458E+1,1.37460394E+1,1.03135300E+1,
484.00,1.38310566E+1,1.44199734E+1,1.66826611E+1,
485.00,1.21769123E+1,1.50686293E+1,2.02506771E+1,
486.00,1.33670044E+1,1.80312138E+1,1.68851280E+1,
487.00,1.99491558E+1,1.75594158E+1,2.45240631E+1,
488.00,1.93933868E+1,2.99861908E+1,1.99811974E+1,
489.00,2.07267609E+1,2.66627483E+1,2.12518692E+1,
490.00,2.49877224E+1,2.26496830E+1,1.96049480E+1,
491.00,2.58053493E+1,2.63677216E+1,2.74800701E+1,
492.00,3.19922733E+1,2.59630127E+1,2.40590096E+1,
493.00,3.52501907E+1,3.21455116E+1,3.45284500E+1,
494.00,3.86192780E+1,2.62981052E+1,2.62264538E+1,
495.00,4.55873375E+1,4.06372910E+1,3.12788200E+1,
496.00,3.04290333E+1,3.90092850E+1,4.08883820E+1,
497.00,4.06226578E+1,4.06207809E+1,3.11339855E+1,
498.00,5.27745171E+1,5.64474564E+1,4.20737305E+1,
499.00,4.49719620E+1,4.98613434E+1,5.36743813E+1,
500.00,5.85688858E+1,6.48799820E+1,7.12098541E+1,
501.00,6.35983315E+1,7.11177902E+1,6.54496002E+1,
502.00,7.75923386E+1,7.94766159E+1,6.23445168E+1,
503.00,8.92534714E+1,9.67738495E+1,8.37471848E+1,
504.00,8.82882233E+1,1.10584854E+2,9.47676468E+1,
505.00,1.14329086E+2,1.12813866E+2,1.30430725E+2,
506.00,1.25924820E+2,1.19513863E+2,1.17733467E+2,
507.00,1.31009903E+2,1.27011917E+2,1.14132095E+2,
508.00,1.32474442E+2,1.38735138E+2,1.35088913E+2,
509.00,1.59804459E+2,1.54219131E+2,1.49780060E+2,
510.00,1.76452301E+2,1.80294647E+2,1.76176193E+2,
511.00,2.10613861E+2,1.91082443E+2,1.67872406E+2,
512.00,2.35883957E+2,2.09500076E+2,2.00433838E+2,
513.00,2.17255219E+2,2.46473526E+2,2.34454315E+2,
514.00,2.57702179E+2,2.36221344E+2,2.51559143E+2,
515.00,3.25343872E+2,3.33212708E+2,2.93236786E+2,
516.00,3.34743530E+2,3.67491852E+2,3.57527557E+2,
517.00,3.62681610E+2,3.58190063E+2,3.49061401E+2,
518.00,4.28981445E+2,3.82750763E+2,4.55427460E+2,
519.00,4.37366089E+2,4.80007233E+2,4.71993958E+2,
520.00,5.12507263E+2,5.21874268E+2,4.91150452E+2,
521.00,5.41920959E+2,5.45940735E+2,6.11757080E+2,
522.00,6.54353882E+2,6.18739441E+2,5.96864380E+2,
523.00,7.50858704E+2,7.21330627E+2,7.16322083E+2,
524.00,8.33396790E+2,7.69728271E+2,7.73197510E+2,
525.00,8.70376526E+2,8.62526733E+2,8.55101990E+2,
526.00,9.45697754E+2,9.98918945E+2,9.90681519E+2,
527.00,1.07021167E+3,1.08006702E+3,1.06802771E+3,
528.00,1.22659436E+3,1.21743945E+3,1.20546033E+3,
529.00,1.32595178E+3,1.32708618E+3,1.33862488E+3,
530.00,1.54503882E+3,1.50089648E+3,1.49177783E+3,
531.00,1.67530066E+3,1.59812695E+3,1.66418274E+3,
532.00,1.82688354E+3,1.85480688E+3,1.82635327E+3,
533.00,2.02218811E+3,2.04427600E+3,2.07215015E+3,
534.00,2.24835693E+3,2.21715942E+3,2.29050293E+3,
535.00,2.55450220E+3,2.46421411E+3,2.48945679E+3,
536.00,2.83682178E+3,2.84010547E+3,2.67127417E+3,
537.00,3.13093823E+3,2.96657446E+3,3.07332959E+3,
538.00,3.37392651E+3,3.37205371E+3,3.28883154E+3,
539.00,3.80109375E+3,3.64975610E+3,3.59364209E+3,
540.00,4.10305859E+3,3.99538721E+3,4.16427686E+3,
541.00,4.46551123E+3,4.33154541E+3,4.44900830E+3,
542.00,4.93830762E+3,4.82354248E+3,4.85814063E+3,
543.00,5.41681055E+3,5.11857617E+3,5.18035742E+3,
544.00,5.91923389E+3,5.63473828E+3,5.72762305E+3,
545.00,6.49420068E+3,6.24833398E+3,6.19438818E+3,
546.00,7.14945605E+3,6.77834961E+3,6.88325049E+3,
547.00,7.53880273E+3,7.35602393E+3,7.50633740E+3,
548.00,8.21174512E+3,7.93918945E+3,8.10015674E+3,
549.00,9.02958105E+3,8.83323145E+3,8.82965430E+3,
550.00,9.68690430E+3,9.45250977E+3,9.60814844E+3,
551.00,1.04217314E+4,1.02204043E+4,1.02628613E+4,
552.00,1.11603467E+4,1.10558076E+4,1.09210664E+4,
553.00,1.22211133E+4,1.17847930E+4,1.21752393E+4,
554.00,1.29460361E+4,1.26044707E+4,1.31099180E+4,
555.00,1.41327617E+4,1.34055020E+4,1.39169385E+4,
556.00,1.51586602E+4,1.46998760E+4,1.46653848E+4,
557.00,1.60407979E+4,1.57103643E+4,1.58592041E+4,
558.00,1.71833730E+4,1.69596895E+4,1.71049238E+4,
559.00,1.84060000E+4,1.78455605E+4,1.80624277E+4,
560.00,1.95595723E+4,1.92282695E+4,1.94203066E+4,
561.00,2.09587988E+4,2.04005313E+4,2.07980234E+4,
562.00,2.22803281E+4,2.18857129E+4,2.19172051E+4,
563.00,2.36311797E+4,2.28670020E+4,2.31305723E+4,
564.00,2.48374863E+4,2.42222891E+4,2.47600430E+4,
565.00,2.65071211E+4,2.55178047E+4,2.59241270E+4,
566.00,2.82373945E+4,2.72470723E+4,2.74806602E+4,
567.00,2.94847930E+4,2.88135352E+4,2.87560313E+4,
568.00,3.12604648E+4,3.01751816E+4,3.07481172E+4,
569.00,3.25345371E+4,3.19501387E+4,3.22255742E+4,
570.00,3.47000430E+4,3.35387461E+4,3.35681680E+4,
571.00,3.61850117E+4,3.53953828E+4,3.56949883E+4,
572.00,3.82683047E+4,3.71744297E+4,3.79504336E+4,
573.00,3.99539609E+4,3.86006953E+4,3.91479414E+4,
574.00,4.17110000E+4,4.02249297E+4,4.06743555E+4,
575.00,4.33768438E+4,4.24242734E+4,4.28346094E+4,
576.00,4.55111992E+4,4.38981875E+4,4.46807188E+4,
577.00,4.72115859E+4,4.58064219E+4,4.63124609E+4,
578.00,4.91101563E+4,4.74451445E+4,4.82085469E+4,
579.00,5.05258633E+4,4.92624180E+4,5.05442461E+4,
580.00,5.31302148E+4,5.11663008E+4,5.20789609E+4,
581.00,5.48570625E+4,5.35674922E+4,5.36800234E+4,
582.00,5.73760664E+4,5.51499766E+4,5.49904375E+4,
583.00,5.87487578E+4,5.66278008E+4,5.80771406E+4,
584.00,6.12227070E+4,5.82636797E+4,5.95904063E+4,
585.00,6.26876367E+4,6.10116445E+4,6.17489688E+4,
586.00,6.45095859E+4,6.31771875E+4,6.34049883E+4,
587.00,6.68585938E+4,6.42719258E+4,6.57591719E+4,
588.00,6.84282344E+4,6.62632656E+4,6.71261563E+4,
589.00,7.00579141E+4,6.76340625E+4,6.90552266E+4,
590.00,7.19057734E+4,6.99985078E+4,7.04406094E+4,
591.00,7.39970391E+4,7.17364844E+4,7.22542500E+4,
592.00,7.56866797E+4,7.30363828E+4,7.45838125E+4,
593.00,7.77369219E+4,7.54273203E+4,7.56193203E+4,
594.00,7.89841563E+4,7.68815469E+4,7.73195781E+4,
595.00,8.05970859E+4,7.85945938E+4,7.91438828E+4,
596.00,8.26215547E+4,7.93207031E+4,8.01911641E+4,
597.00,8.35552344E+4,8.10324531E+4,8.18563281E+4,
598.00,8.49331797E+4,8.20653906E+4,8.33480078E+4,
599.00,8.58903516E+4,8.42360703E+4,8.47655469E+4,
600.00,8.80122500E+4,8.52748281E+4,8.57842578E+4,
601.00,8.90355391E+4,8.64280313E+4,8.74160078E+4,
602.00,9.06835000E+4,8.70045547E+4,8.82132813E+4,
603.00,9.16285078E+4,8.83149531E+4,8.87421953E+4,
604.00,9.22377031E+4,9.02768906E+4,9.00664531E+4,
605.00,9.38420391E+4,8.99645781E+4,9.17669297E+4,
606.00,9.41111875E+4,9.10906016E+4,9.30846406E+4,
607.00,9.50235859E+4,9.22059922E+4,9.34323828E+4,
608.00,9.53069531E+4,9.22440391E+4,9.39813984E+4,
609.00,9.62242344E+4,9.35019375E+4,9.41378047E+4,
610.00,9.66397891E+4,9.40818594E+4,9.52341641E+4,
611.00,9.71774219E+4,9.40994063E+4,9.56445391E+4,
612.00,9.79214688E+4,9.41827734E+4,9.64495781E+4,
613.00,9.78057344E+4,9.39527578E+4,9.64657500E+4,
614.00,9.80716250E+4,9.44996563E+4,9.62207891E+4,
615.00,9.72340625E+4,9.55614219E+4,9.66876250E+4,
616.00,9.85547031E+4,9.51295391E+4,9.64891563E+4,
617.00,9.90691563E+4,9.59846641E+4,9.66732031E+4,
618.00,9.81690859E+4,9.47239844E+4,9.69880547E+4,
619.00,9.82326328E+4,9.54673281E+4,9.63080938E+4,
620.00,9.75746797E+4,9.41536094E+4,9.54471719E+4,
621.00,9.74436953E+4,9.44577344E+4,9.53818984E+4,
622.00,9.73438984E+4,9.39556406E+4,9.56421172E+4,
623.00,9.71670859E+4,9.32403750E+4,9.48242188E+4,
624.00,9.62756797E+4,9.35548047E+4,9.42458672E+4,
625.00,9.47475703E+4,9.21494609E+4,9.40478359E+4,
626.00,9.46556875E+4,9.18226250E+4,9.21053281E+4,
627.00,9.38777344E+4,9.03117344E+4,9.28257109E+4,
628.00,9.37385938E+4,8.99948203E+4,9.19847266E+4,
629.00,9.23053906E+4,8.84199922E+4,9.04811563E+4,
630.00,9.14476406E+4,8.80477656E+4,8.97097813E+4,
631.00,9.11498125E+4,8.75051797E+4,8.94510938E+4,
632.00,8.95046172E+4,8.69352109E+4,8.86456953E+4,
633.00,8.77457891E+4,8.57991797E+4,8.63896406E+4,
634.00,8.71504766E+4,8.44499609E+4,8.56313906E+4,
635.00,8.60953438E+4,8.39132500E+4,8.43654844E+4,
636.00,8.46378203E+4,8.24641641E+4,8.32363203E+4,
637.00,8.41492891E+4,8.08862422E+4,8.27452109E+4,
638.00,8.17094688E+4,8.03558047E+4,8.09882656E+4,
639.00,8.14810859E+4,7.87556797E+4,7.96608047E+4,
640.00,7.97954297E+4,7.75612813E+4,7.81228516E+4,
641.00,7.89177188E+4,7.60297031E+4,7.70429531E+4,
642.00,7.79472031E+4,7.45649922E+4,7.56963594E+4,
643.00,7.56582109E+4,7.39538672E+4,7.55974219E+4,
644.00,7.48264922E+4,7.30607266E+4,7.34020781E+4,
645.00,7.24392656E+4,7.01097266E+4,7.07637734E+4,
646.00,7.17427578E+4,6.91637891E+4,6.97271719E+4,
647.00,7.02383906E+4,6.80278828E+4,6.89654375E+4,
648.00,6.87023516E+4,6.75619297E+4,6.80249141E+4,
649.00,6.86317422E+4,6.56029141E+4,6.57459609E+4,
650.00,6.65701250E+4,6.52689766E+4,6.56124609E+4,
651.00,6.54516563E+4,6.29980625E+4,6.45120039E+4,
652.00,6.43692656E+4,6.21770352E+4,6.29569531E+4,
653.00,6.32289766E+4,6.09457227E+4,6.14959922E+4,
654.00,6.14180742E+4,5.98314531E+4,5.98393789E+4,
655.00,5.99645625E+4,5.82500508E+4,5.94004961E+4,
656.00,5.86291602E+4,5.66692305E+4,5.72493945E+4,
657.00,5.71771680E+4,5.55835469E+4,5.64654648E+4,
658.00,5.61301484E+4,5.40797227E+4,5.46660898E+4,
659.00,5.51194102E+4,5.34466016E+4,5.37165703E+4,
660.00,5.36363945E+4,5.19457852E+4,5.30660586E+4,
661.00,5.21598047E+4,5.10686172E+4,5.09776016E+4,
662.00,5.17677891E+4,4.98346211E+4,5.12015898E+4,
663.00,4.94962422E+4,4.91010430E+4,4.95231523E+4,
664.00,4.90937383E+4,4.74112656E+4,4.81098555E+4,
665.00,4.72852305E+4,4.61728281E+4,4.69077500E+4,
666.00,4.67083008E+4,4.54831914E+4,4.63875000E+4,
667.00,4.57175039E+4,4.44225938E+4,4.46871797E+4,
668.00,4.45104102E+4,4.30959063E+4,4.36149453E+4,
669.00,4.33099258E+4,4.23257188E+4,4.31442578E+4,
670.00,4.28443984E+4,4.18285508E+4,4.18671094E+4,
671.00,4.17789414E+4,4.07825469E+4,4.05260781E+4,
672.00,4.03908398E+4,3.93707852E+4,3.97789531E+4,
673.00,3.99189648E+4,3.87098516E+4,3.92094063E+4,
674.00,3.81591758E+4,3.72387969E+4,3.86507891E+4,
675.00,3.73942305E+4,3.59684063E+4,3.76715898E+4,
676.00,3.67794727E+4,3.58623477E+4,3.67320586E+4,
677.00,3.65379102E+4,3.43876484E+4,3.54742070E+4,
678.00,3.52688203E+4,3.44000898E+4,3.47437070E+4,
679.00,3.39239688E+4,3.34371289E+4,3.38613516E+4,
680.00,3.32772344E+4,3.26727246E+4,3.29152539E+4,
681.00,3.33593359E+4,3.15803535E+4,3.19146035E+4,
682.00,3.18242383E+4,3.10918203E+4,3.10211445E+4,
683.00,3.07221348E+4,3.04875898E+4,3.07183086E+4,
684.00,3.10888711E+4,2.94675938E+4,2.94257402E+4,
685.00,2.97875547E+4,2.91821855E+4,2.95062578E+4,
686.00,2.91544102E+4,2.83873008E+4,2.86537637E+4,
687.00,2.82595195E+4,2.79406895E+4,2.75426563E+4,
688.00,2.78135332E+4,2.75395508E+4,2.72975234E+4,
689.00,2.72252754E+4,2.67230664E+4,2.64390449E+4,
690.00,2.59683594E+4,2.59102031E+4,2.60627363E+4,
691.00,2.63882539E+4,2.51106172E+4,2.50760781E+4,
692.00,2.59273887E+4,2.42515801E+4,2.51855352E+4,
693.00,2.44943652E+4,2.42669082E+4,2.43547734E+4,
694.00,2.43221563E+4,2.39012559E+4,2.36772988E+4,
695.00,2.34802305E+4,2.29462930E+4,2.27811309E+4,
696.00,2.34065039E+4,2.28608496E+4,2.26443262E+4,
697.00,2.32000156E+4,2.26753574E+4,2.22954824E+4,
698.00,2.14961035E+4,2.20170547E+4,2.15481289E+4,
699.00,2.19191367E+4,2.11346719E+4,2.13607813E+4,
700.00,2.14462559E+4,2.11132070E+4,2.06174492E+4,
701.00,2.11467500E+4,2.05414961E+4,1.99754961E+4,
702.00,2.05702227E+4,1.96373438E+4,1.99301641E+4,
703.00,2.01306289E+4,1.95782051E+4,1.88920293E+4,
704.00,1.88862520E+4,1.94075547E+4,1.87334434E+4,
705.00,1.88821680E+4,1.78122695E+4,1.85365059E+4,
706.00,1.89123398E+4,1.76036719E+4,1.88571191E+4,
707.00,1.77941250E+4,1.76130000E+4,1.78766289E+4,
708.00,1.73524590E+4,1.72904473E+4,1.77341738E+4,
709.00,1.73300254E+4,1.69321191E+4,1.71753379E+4,
710.00,1.70445078E+4,1.73709531E+4,1.69134746E+4,
711.00,1.66145625E+4,1.61729014E+4,1.62297012E+4,
712.00,1.63277861E+4,1.54514629E+4,1.61729248E+4,
713.00,1.48176055E+4,1.54824004E+4,1.54350547E+4,
714.00,1.51663291E+4,1.49561777E+4,1.51342539E+4,
715.00,1.50114736E+4,1.45837861E+4,1.48991328E+4,
716.00,1.47555215E+4,1.45700146E+4,1.45562100E+4,
717.00,1.49711514E+4,1.38077373E+4,1.46303555E+4,
718.00,1.38484492E+4,1.39418359E+4,1.41740439E+4,
719.00,1.38955137E+4,1.29262607E+4,1.37612275E+4,
720.00,1.37679316E+4,1.29505557E+4,1.34991250E+4,
721.00,1.34374570E+4,1.24480049E+4,1.36558926E+4,
722.00,1.29607783E+4,1.29636104E+4,1.26352393E+4,
723.00,1.23036787E+4,1.30112939E+4,1.32235977E+4,
724.00,1.25856563E+4,1.21502285E+4,1.23000010E+4,
725.00,1.28751143E+4,1.17837129E+4,1.18817783E+4,
726.00,1.22294658E+4,1.14720508E+4,1.18931680E+4,
727.00,1.08787871E+4,1.11699766E+4,1.16107051E+4,
728.00,1.12256641E+4,1.05994453E+4,1.10964902E+4,
729.00,1.08340283E+4,1.10682471E+4,1.14691465E+4,
730.00,1.09546416E+4,1.10821455E+4,1.08947764E+4,
731.00,1.11895361E+4,1.03090674E+4,1.08137881E+4,
732.00,1.00749004E+4,1.00039199E+4,1.01921201E+4,
733.00,9.89145410E+3,9.85277344E+3,1.03960322E+4,
734.00,1.03702422E+4,1.05848193E+4,9.51987402E+3,
735.00,9.10753613E+3,8.92938184E+3,9.87942285E+3,
736.00,9.21708301E+3,9.43084570E+3,1.01550195E+4,
737.00,9.03930566E+3,8.87399805E+3,9.42143164E+3,
738.00,9.94080078E+3,9.01212012E+3,8.89515234E+3,
739.00,9.05686719E+3,8.82769141E+3,8.51553418E+3,
740.00,8.79950586E+3,8.56545996E+3,9.40783789E+3,
741.00,9.33936328E+3,8.32141602E+3,8.88553027E+3,
742.00,8.61533594E+3,8.58135156E+3,8.36924707E+3,
743.00,8.46986621E+3,8.17018311E+3,7.93386426E+3,
744.00,8.09652832E+3,8.02582080E+3,8.00348096E+3,
745.00,8.18979785E+3,7.76299951E+3,7.66211426E+3,
746.00,7.36892578E+3,7.10528027E+3,7.81818506E+3,
747.00,7.91785791E+3,7.45850195E+3,7.16533643E+3,
748.00,7.30257715E+3,7.31382324E+3,7.35692432E+3,
749.00,7.04650586E+3,7.23025146E+3,7.24360498E+3,
750.00,7.35945313E+3,6.79313428E+3,7.11758984E+3,
751.00,7.05861230E+3,6.42211230E+3,6.68337207E+3,
752.00,6.92061963E+3,6.70644824E+3,6.70647119E+3,
753.00,6.70778271E+3,6.46307031E+3,6.44441699E+3,
754.00,6.78285010E+3,6.32157471E+3,6.54172949E+3,
755.00,6.57591748E+3,6.48765430E+3,6.61924658E+3,
756.00,6.07380127E+3,5.48686768E+3,6.10470166E+3,
757.00,5.71052051E+3,5.62440723E+3,5.64471582E+3,
758.00,5.68839844E+3,5.92755566E+3,5.82493799E+3,
759.00,5.92754053E+3,5.40278906E+3,5.80223096E+3,
760.00,5.63120166E+3,5.56770654E+3,6.20611084E+3,
761.00,5.57918799E+3,5.77856396E+3,5.65725879E+3,
762.00,5.64228223E+3,4.85394971E+3,4.98834229E+3,
763.00,5.60516406E+3,5.41478271E+3,4.78782959E+3,
764.00,5.11688281E+3,5.13642578E+3,4.96424414E+3,
765.00,4.77160742E+3,5.12430713E+3,5.18747949E+3,
766.00,4.95113623E+3,4.47761328E+3,4.72800684E+3,
767.00,4.87053320E+3,5.36849951E+3,4.33569531E+3,
768.00,4.68358350E+3,5.04837256E+3,4.38311963E+3,
769.00,4.36391064E+3,4.74740381E+3,4.52394775E+3,
770.00,4.41511426E+3,4.03556055E+3,5.03413379E+3,
771.00,4.30473682E+3,4.53439648E+3,4.67274609E+3,
772.00,4.78015430E+3,4.72859131E+3,4.72980322E+3,
773.00,3.98850464E+3,4.32181787E+3,4.36553760E+3,
774.00,4.00845850E+3,4.35135205E+3,4.37970996E+3,
775.00,3.94504590E+3,4.58005957E+3,4.35749219E+3,
776.00,4.21464502E+3,4.02765234E+3,4.00048389E+3,
777.00,4.38196240E+3,3.90952148E+3,3.99105200E+3,
778.00,3.97515942E+3,4.17310840E+3,4.33129639E+3,
779.00,4.61080518E+3,3.54955835E+3,3.73259106E+3,
780.00,3.83115039E+3,4.00804492E+3,3.80284082E+3,
781.00,3.77847949E+3,3.23879810E+3,3.69748535E+3,
782.00,3.45933057E+3,2.77596973E+3,3.76342725E+3,
783.00,3.76641138E+3,3.44604688E+3,3.24341772E+3,
784.00,3.24904395E+3,3.34311890E+3,3.51308423E+3,
785.00,3.21482983E+3,3.57665430E+3,3.37617310E+3,
786.00,3.67225415E+3,3.19951343E+3,3.42565479E+3,
787.00,3.61040747E+3,3.35060645E+3,3.36579224E+3,
788.00,3.55331055E+3,3.38983813E+3,3.52669531E+3,
789.00,3.12781665E+3,3.40015771E+3,3.03245435E+3,
790.00,3.55267456E+3,2.88455688E+3,3.00772388E+3,
791.00,3.65279370E+3,2.74118311E+3,2.65770020E+3,
792.00,3.19172290E+3,2.68896289E+3,3.09237891E+3,
793.00,2.61743237E+3,2.50490430E+3,2.87150684E+3,
794.00,2.83570044E+3,3.85777686E+3,2.61139941E+3,
795.00,2.58071362E+3,2.15240210E+3,2.06671875E+3,
796.00,2.85008789E+3,2.61561646E+3,2.52096875E+3,
797.00,2.45078662E+3,2.92504785E+3,2.31893652E+3,
798.00,2.32603418E+3,2.84073901E+3,2.87409863E+3,
799.00,2.54605054E+3,1.91696716E+3,2.41920483E+3,
800.00,2.61339209E+3,2.70781299E+3,2.54258496E+3,
