# Supplementary material for: A pre-screening strategy to assess resected tumor margins by imaging cytoplasmic viscosity and hypoxia
Source: eLife. 2021 Oct 11;10:e70471. doi: 10.7554/eLife.70471 (PMC8553343; doi:10.7554/eLife.70471)
Supplement: Figure 1—source data 1. [file elife-70471-fig1-data1.zip › Figure 1-Source data/IBS440 in 50% glycerol different pH/7.30.txt]

7.30

Labels,7,7,7,
470.00,1.04406109E+1,1.21017532E+1,6.60616398E+0,
471.00,1.10032015E+1,1.75771694E+1,1.54310513E+1,
472.00,1.26451015E+1,1.26560745E+1,1.53873682E+1,
473.00,1.43207264E+1,1.71180439E+1,9.36490726E+0,
474.00,1.37732182E+1,6.63461685E+0,1.21216259E+1,
475.00,2.04786758E+1,5.54404068E+0,1.43717041E+1,
476.00,1.21725683E+1,1.00382919E+1,1.32649021E+1,
477.00,1.50101185E+1,1.28110380E+1,1.38608589E+1,
478.00,1.06141405E+1,1.22979755E+1,1.11739531E+1,
479.00,1.12260361E+1,8.43788528E+0,1.29366417E+1,
480.00,1.23771353E+1,1.18273363E+1,1.91884480E+1,
481.00,1.58159914E+1,1.92790241E+1,1.70360031E+1,
482.00,1.53630943E+1,1.59260330E+1,1.48063412E+1,
483.00,2.10588970E+1,1.83050671E+1,2.12054729E+1,
484.00,1.60721302E+1,1.32255144E+1,2.01042652E+1,
485.00,1.61754360E+1,1.79064026E+1,1.96636810E+1,
486.00,2.91355057E+1,2.61500854E+1,2.43534431E+1,
487.00,2.79837379E+1,2.80789757E+1,1.92605534E+1,
488.00,2.40666389E+1,2.94280491E+1,3.52319717E+1,
489.00,2.41881027E+1,3.60774193E+1,2.36935024E+1,
490.00,2.91594429E+1,2.79766273E+1,2.67099686E+1,
491.00,2.98867207E+1,3.11789036E+1,3.17634220E+1,
492.00,4.01771965E+1,3.91174698E+1,3.85293312E+1,
493.00,4.79238319E+1,4.37404099E+1,4.61844292E+1,
494.00,4.51810608E+1,4.04425468E+1,3.84124489E+1,
495.00,5.48186264E+1,4.61784363E+1,4.54741135E+1,
496.00,6.03515549E+1,4.64607124E+1,6.42002945E+1,
497.00,5.63939743E+1,6.79565201E+1,6.78680725E+1,
498.00,6.12587738E+1,6.03729897E+1,7.58017502E+1,
499.00,7.53149414E+1,7.90685730E+1,8.13437881E+1,
500.00,9.80682602E+1,8.14480133E+1,8.70911789E+1,
501.00,9.05519714E+1,1.01225388E+2,9.64138718E+1,
502.00,9.75669327E+1,1.04604881E+2,1.07613869E+2,
503.00,1.32780380E+2,1.42820892E+2,1.16354156E+2,
504.00,1.19857582E+2,1.41806976E+2,1.37741272E+2,
505.00,1.68429504E+2,1.53546844E+2,1.61029434E+2,
506.00,1.57867020E+2,1.54202454E+2,1.71379623E+2,
507.00,1.63986649E+2,1.83458908E+2,1.63062851E+2,
508.00,1.84238068E+2,2.00266617E+2,2.05318268E+2,
509.00,2.09050735E+2,2.19461670E+2,2.21790665E+2,
510.00,2.50302444E+2,2.39647324E+2,2.47906738E+2,
511.00,2.71272247E+2,2.87456299E+2,2.76366058E+2,
512.00,3.05681488E+2,3.11621918E+2,2.97682068E+2,
513.00,2.97328125E+2,3.49348938E+2,3.27862213E+2,
514.00,3.67936188E+2,3.96968079E+2,3.89227722E+2,
515.00,4.25521942E+2,4.39609222E+2,4.49265869E+2,
516.00,4.76031708E+2,4.63652039E+2,4.79111847E+2,
517.00,5.38247864E+2,5.66688232E+2,5.13248596E+2,
518.00,6.05419800E+2,6.10108643E+2,5.92771484E+2,
519.00,6.72066223E+2,6.61752136E+2,6.59570068E+2,
520.00,7.12815063E+2,7.26893372E+2,7.34408081E+2,
521.00,8.22301208E+2,8.20909302E+2,8.22146301E+2,
522.00,8.96360474E+2,9.16503418E+2,9.24995789E+2,
523.00,1.02696875E+3,1.04392004E+3,9.93758423E+2,
524.00,1.11054504E+3,1.10080591E+3,1.12402832E+3,
525.00,1.24424426E+3,1.20097156E+3,1.28266370E+3,
526.00,1.36558252E+3,1.41759082E+3,1.38102100E+3,
527.00,1.54820178E+3,1.60414563E+3,1.56485742E+3,
528.00,1.63463989E+3,1.75351794E+3,1.77506396E+3,
529.00,1.86538269E+3,1.95963684E+3,1.96145044E+3,
530.00,2.10877148E+3,2.11628906E+3,2.20708545E+3,
531.00,2.37224487E+3,2.36248535E+3,2.40554907E+3,
532.00,2.54337231E+3,2.66969360E+3,2.68211230E+3,
533.00,2.81851050E+3,2.84349219E+3,2.95377759E+3,
534.00,3.16213477E+3,3.24459570E+3,3.21727222E+3,
535.00,3.60344580E+3,3.51369873E+3,3.60948901E+3,
536.00,3.88669263E+3,3.83579321E+3,3.97010254E+3,
537.00,4.25980469E+3,4.27633447E+3,4.35434424E+3,
538.00,4.77632666E+3,4.86752588E+3,4.72428857E+3,
539.00,5.09396973E+3,5.09948145E+3,5.12286523E+3,
540.00,5.68838428E+3,5.71403662E+3,5.66720264E+3,
541.00,6.11416846E+3,6.30036621E+3,6.29494775E+3,
542.00,6.85577490E+3,6.83292090E+3,6.86085498E+3,
543.00,7.28494873E+3,7.41968164E+3,7.50436182E+3,
544.00,8.07848096E+3,8.22442969E+3,8.37954590E+3,
545.00,8.73962891E+3,8.68812402E+3,8.94551855E+3,
546.00,9.30125000E+3,9.51293457E+3,9.64267383E+3,
547.00,1.02135166E+4,1.02379463E+4,1.04073047E+4,
548.00,1.10781191E+4,1.13508174E+4,1.13147402E+4,
549.00,1.21266191E+4,1.21480850E+4,1.25356484E+4,
550.00,1.31591826E+4,1.31312998E+4,1.32754717E+4,
551.00,1.39451328E+4,1.42798408E+4,1.44868926E+4,
552.00,1.52367656E+4,1.52766855E+4,1.56519199E+4,
553.00,1.61745605E+4,1.63095078E+4,1.65805098E+4,
554.00,1.75485566E+4,1.78940117E+4,1.78597129E+4,
555.00,1.85976094E+4,1.89054688E+4,1.93730137E+4,
556.00,2.00350625E+4,2.01913047E+4,2.05392070E+4,
557.00,2.14939434E+4,2.17262500E+4,2.20081816E+4,
558.00,2.30966582E+4,2.30028574E+4,2.36691406E+4,
559.00,2.47789180E+4,2.46450566E+4,2.51602500E+4,
560.00,2.58741680E+4,2.63159141E+4,2.68166504E+4,
561.00,2.76277539E+4,2.82836621E+4,2.85785801E+4,
562.00,2.97872305E+4,2.98420234E+4,3.04702266E+4,
563.00,3.06540625E+4,3.16789688E+4,3.20181016E+4,
564.00,3.30407344E+4,3.34686211E+4,3.41526172E+4,
565.00,3.47850977E+4,3.53394961E+4,3.57857461E+4,
566.00,3.69664180E+4,3.73004883E+4,3.79698438E+4,
567.00,3.84352852E+4,3.92664219E+4,4.00885156E+4,
568.00,4.10383086E+4,4.16030273E+4,4.22574297E+4,
569.00,4.30588750E+4,4.34166758E+4,4.44831797E+4,
570.00,4.55596836E+4,4.55999922E+4,4.58859844E+4,
571.00,4.76957031E+4,4.78403320E+4,4.85196914E+4,
572.00,5.01230000E+4,5.02183320E+4,5.13751797E+4,
573.00,5.20682461E+4,5.29801250E+4,5.39286133E+4,
574.00,5.41399414E+4,5.50474922E+4,5.58460781E+4,
575.00,5.66478125E+4,5.69884102E+4,5.86573359E+4,
576.00,5.88481406E+4,5.96270938E+4,6.06560313E+4,
577.00,6.11252930E+4,6.21152383E+4,6.31441211E+4,
578.00,6.38986172E+4,6.46335234E+4,6.54046133E+4,
579.00,6.62291484E+4,6.72564297E+4,6.79702188E+4,
580.00,6.86282422E+4,6.90385859E+4,7.10347422E+4,
581.00,7.07045703E+4,7.13332188E+4,7.34805391E+4,
582.00,7.35749609E+4,7.44477734E+4,7.58334219E+4,
583.00,7.56091719E+4,7.70189063E+4,7.84168359E+4,
584.00,7.82972422E+4,7.91424609E+4,8.12026094E+4,
585.00,8.10463125E+4,8.16065859E+4,8.31187188E+4,
586.00,8.30719766E+4,8.47530781E+4,8.55515156E+4,
587.00,8.58294141E+4,8.62955703E+4,8.80759219E+4,
588.00,8.79241563E+4,8.98630781E+4,9.10376406E+4,
589.00,9.05078516E+4,9.12800703E+4,9.25482656E+4,
590.00,9.27715938E+4,9.36348594E+4,9.59318984E+4,
591.00,9.50086563E+4,9.62389453E+4,9.78126641E+4,
592.00,9.69234297E+4,9.83783047E+4,9.96451953E+4,
593.00,9.94023828E+4,1.00459992E+5,1.02468914E+5,
594.00,1.01860172E+5,1.02265344E+5,1.04206430E+5,
595.00,1.03379273E+5,1.05265422E+5,1.06387797E+5,
596.00,1.05438648E+5,1.07110117E+5,1.08767445E+5,
597.00,1.06866781E+5,1.08171203E+5,1.10587938E+5,
598.00,1.09430422E+5,1.10396164E+5,1.12096859E+5,
599.00,1.11188547E+5,1.12245672E+5,1.13897156E+5,
600.00,1.12752031E+5,1.13267945E+5,1.15916078E+5,
601.00,1.13530852E+5,1.15415695E+5,1.17046211E+5,
602.00,1.15537094E+5,1.17211039E+5,1.19367359E+5,
603.00,1.16947563E+5,1.17060594E+5,1.20027008E+5,
604.00,1.17245203E+5,1.19556000E+5,1.21504313E+5,
605.00,1.19224609E+5,1.20075273E+5,1.22839781E+5,
606.00,1.20392523E+5,1.21700945E+5,1.24013727E+5,
607.00,1.22312945E+5,1.22404469E+5,1.25148508E+5,
608.00,1.21337570E+5,1.23425523E+5,1.26241672E+5,
609.00,1.21044695E+5,1.24560156E+5,1.26693305E+5,
610.00,1.23131672E+5,1.23867484E+5,1.26675508E+5,
611.00,1.23732719E+5,1.25269523E+5,1.27063227E+5,
612.00,1.24032484E+5,1.26147070E+5,1.27725695E+5,
613.00,1.25085961E+5,1.25407352E+5,1.27126430E+5,
614.00,1.24429797E+5,1.26583609E+5,1.29586859E+5,
615.00,1.24275766E+5,1.25661227E+5,1.28576563E+5,
616.00,1.24532102E+5,1.26010758E+5,1.28395086E+5,
617.00,1.25084289E+5,1.26301766E+5,1.28392008E+5,
618.00,1.25013469E+5,1.26569453E+5,1.27239156E+5,
619.00,1.24004148E+5,1.25587648E+5,1.27898977E+5,
620.00,1.24018930E+5,1.25795703E+5,1.27577133E+5,
621.00,1.22759109E+5,1.24674727E+5,1.26196992E+5,
622.00,1.23085508E+5,1.24381711E+5,1.26247820E+5,
623.00,1.23456617E+5,1.24125719E+5,1.25080727E+5,
624.00,1.21625375E+5,1.22273047E+5,1.24765461E+5,
625.00,1.20289117E+5,1.22389758E+5,1.23528766E+5,
626.00,1.19885336E+5,1.21957594E+5,1.22456305E+5,
627.00,1.18391313E+5,1.19535727E+5,1.21876148E+5,
628.00,1.17566680E+5,1.18297430E+5,1.21273805E+5,
629.00,1.16365836E+5,1.17455875E+5,1.20845789E+5,
630.00,1.15857211E+5,1.16227531E+5,1.19394359E+5,
631.00,1.13706313E+5,1.15442891E+5,1.17400875E+5,
632.00,1.12268648E+5,1.13560594E+5,1.14796977E+5,
633.00,1.12347211E+5,1.12312914E+5,1.14255219E+5,
634.00,1.10595789E+5,1.11133539E+5,1.13894523E+5,
635.00,1.08265672E+5,1.09054523E+5,1.11519055E+5,
636.00,1.07278602E+5,1.07671906E+5,1.09354633E+5,
637.00,1.05849977E+5,1.05857727E+5,1.07974664E+5,
638.00,1.03595398E+5,1.05317703E+5,1.06076484E+5,
639.00,1.01534008E+5,1.03802117E+5,1.05283281E+5,
640.00,1.01093484E+5,1.01625813E+5,1.02868484E+5,
641.00,9.84921953E+4,9.98940625E+4,1.02269813E+5,
642.00,9.66784531E+4,9.80775625E+4,9.89329219E+4,
643.00,9.61485625E+4,9.58557734E+4,9.87525000E+4,
644.00,9.45702266E+4,9.44279844E+4,9.66281016E+4,
645.00,9.19223750E+4,9.21489375E+4,9.41083906E+4,
646.00,9.05481875E+4,9.09670625E+4,9.20758984E+4,
647.00,8.83675625E+4,9.02717500E+4,9.16352344E+4,
648.00,8.77349453E+4,8.75502031E+4,8.97291484E+4,
649.00,8.56006250E+4,8.63981797E+4,8.80652891E+4,
650.00,8.36721641E+4,8.44250781E+4,8.52060234E+4,
651.00,8.19315781E+4,8.28709219E+4,8.39446797E+4,
652.00,7.94390078E+4,8.06550469E+4,8.15014141E+4,
653.00,7.88530547E+4,7.98761563E+4,8.04706953E+4,
654.00,7.69988672E+4,7.74178750E+4,7.92533125E+4,
655.00,7.53989219E+4,7.56790078E+4,7.72699609E+4,
656.00,7.39845234E+4,7.42985938E+4,7.49247422E+4,
657.00,7.22530625E+4,7.25004766E+4,7.42954453E+4,
658.00,7.00503125E+4,7.05471016E+4,7.18706016E+4,
659.00,6.90364844E+4,7.02635703E+4,7.00207734E+4,
660.00,6.77865469E+4,6.74550156E+4,6.85887656E+4,
661.00,6.58410938E+4,6.63923203E+4,6.70790547E+4,
662.00,6.28485703E+4,6.48711406E+4,6.56287734E+4,
663.00,6.25592578E+4,6.31705742E+4,6.37222539E+4,
664.00,6.08077930E+4,6.14757188E+4,6.18168672E+4,
665.00,5.91761328E+4,6.04866094E+4,6.11803242E+4,
666.00,5.82521758E+4,5.95507930E+4,5.97763438E+4,
667.00,5.73496523E+4,5.86171641E+4,5.87192266E+4,
668.00,5.59016563E+4,5.70072344E+4,5.76187500E+4,
669.00,5.31419961E+4,5.46330781E+4,5.59166406E+4,
670.00,5.29952188E+4,5.47014961E+4,5.41680117E+4,
671.00,5.18134063E+4,5.13012422E+4,5.44036680E+4,
672.00,5.13364648E+4,5.12997656E+4,5.21408867E+4,
673.00,4.92716289E+4,4.96732227E+4,5.02833984E+4,
674.00,4.83809023E+4,4.82547500E+4,5.00220625E+4,
675.00,4.69549141E+4,4.74397344E+4,4.77789297E+4,
676.00,4.54144492E+4,4.73203320E+4,4.71030469E+4,
677.00,4.44961172E+4,4.53834805E+4,4.61778164E+4,
678.00,4.24960039E+4,4.40141953E+4,4.46847695E+4,
679.00,4.25342969E+4,4.31780664E+4,4.37743164E+4,
680.00,4.21643945E+4,4.20934766E+4,4.25726719E+4,
681.00,4.10366523E+4,4.15033672E+4,4.10974180E+4,
682.00,3.94737383E+4,4.05385977E+4,4.04437773E+4,
683.00,3.82758555E+4,3.92056758E+4,3.94431797E+4,
684.00,3.74947031E+4,3.80363984E+4,3.93578516E+4,
685.00,3.75600313E+4,3.77252031E+4,3.74280859E+4,
686.00,3.68677070E+4,3.69257109E+4,3.67984375E+4,
687.00,3.55217461E+4,3.51383867E+4,3.69001719E+4,
688.00,3.41840820E+4,3.52083047E+4,3.54723008E+4,
689.00,3.31022305E+4,3.37368633E+4,3.42769180E+4,
690.00,3.31215234E+4,3.31934180E+4,3.36802656E+4,
691.00,3.15916797E+4,3.23993418E+4,3.31256875E+4,
692.00,3.13162422E+4,3.13215781E+4,3.23376914E+4,
693.00,3.03525078E+4,2.99376953E+4,3.19878867E+4,
694.00,2.96365508E+4,3.06532012E+4,3.01680410E+4,
695.00,2.93733711E+4,2.94907578E+4,3.09514805E+4,
696.00,2.84963828E+4,2.87829707E+4,2.96379453E+4,
697.00,2.75726406E+4,2.80352539E+4,2.86654199E+4,
698.00,2.73836680E+4,2.75247539E+4,2.76570352E+4,
699.00,2.67000840E+4,2.67075000E+4,2.70381895E+4,
700.00,2.52129434E+4,2.64009707E+4,2.80636465E+4,
701.00,2.56154141E+4,2.60750254E+4,2.61995586E+4,
702.00,2.54764609E+4,2.57787715E+4,2.57570957E+4,
703.00,2.43101504E+4,2.41078398E+4,2.49868242E+4,
704.00,2.44474258E+4,2.43349180E+4,2.46111504E+4,
705.00,2.30828359E+4,2.36227148E+4,2.40853730E+4,
706.00,2.30261289E+4,2.26982266E+4,2.39030293E+4,
707.00,2.22805898E+4,2.27668652E+4,2.29634414E+4,
708.00,2.15780605E+4,2.16965488E+4,2.24345000E+4,
709.00,2.16684727E+4,2.22436934E+4,2.22904805E+4,
710.00,2.07190996E+4,2.11437148E+4,2.10505410E+4,
711.00,2.01744316E+4,2.06982773E+4,2.09630313E+4,
712.00,2.02417949E+4,2.03585313E+4,2.02553555E+4,
713.00,1.96799082E+4,1.91887344E+4,2.07825273E+4,
714.00,1.89574590E+4,1.93895293E+4,1.96090254E+4,
715.00,1.88492754E+4,1.85757148E+4,1.92430313E+4,
716.00,1.80146270E+4,1.82590234E+4,1.90892266E+4,
717.00,1.85979824E+4,1.84662930E+4,1.84986504E+4,
718.00,1.75847539E+4,1.76565469E+4,1.87091758E+4,
719.00,1.68199531E+4,1.79981250E+4,1.77704063E+4,
720.00,1.60084063E+4,1.64202168E+4,1.71681504E+4,
721.00,1.62481006E+4,1.61190625E+4,1.69794004E+4,
722.00,1.57896123E+4,1.61891318E+4,1.67162715E+4,
723.00,1.54515293E+4,1.56711045E+4,1.58692803E+4,
724.00,1.50515869E+4,1.51888164E+4,1.62565371E+4,
725.00,1.50297969E+4,1.50259463E+4,1.51633789E+4,
726.00,1.48556484E+4,1.49408232E+4,1.51886084E+4,
727.00,1.51472568E+4,1.48324238E+4,1.47946406E+4,
728.00,1.39556191E+4,1.39784902E+4,1.47459473E+4,
729.00,1.36781436E+4,1.31454287E+4,1.36809502E+4,
730.00,1.35171201E+4,1.32898584E+4,1.34201748E+4,
731.00,1.32271680E+4,1.29901514E+4,1.34914482E+4,
732.00,1.28076475E+4,1.32086846E+4,1.30862314E+4,
733.00,1.23243555E+4,1.25572979E+4,1.26466172E+4,
734.00,1.23149189E+4,1.21697646E+4,1.21342881E+4,
735.00,1.21521016E+4,1.13053105E+4,1.22236035E+4,
736.00,1.23067666E+4,1.14800781E+4,1.17702305E+4,
737.00,1.11006641E+4,1.21163262E+4,1.14854824E+4,
738.00,1.13540322E+4,1.17721240E+4,1.07814336E+4,
739.00,1.11481826E+4,1.09623916E+4,1.15606846E+4,
740.00,1.07728828E+4,1.05607275E+4,1.07397109E+4,
741.00,1.03272256E+4,1.04193613E+4,1.06278076E+4,
742.00,1.05002266E+4,1.01836113E+4,1.05073389E+4,
743.00,9.56707129E+3,1.04599961E+4,9.96457129E+3,
744.00,1.02761621E+4,1.01964014E+4,9.85270898E+3,
745.00,9.84324414E+3,1.03303965E+4,9.80729395E+3,
746.00,9.28991504E+3,9.77427637E+3,9.53396973E+3,
747.00,9.07292676E+3,9.63623730E+3,9.64716992E+3,
748.00,9.35947949E+3,8.71542090E+3,9.21571777E+3,
749.00,9.17724707E+3,8.69649414E+3,9.17885449E+3,
750.00,7.76751318E+3,8.89769629E+3,8.78123438E+3,
751.00,8.06726074E+3,8.45382617E+3,8.19354004E+3,
752.00,7.79542676E+3,8.13524805E+3,8.80923340E+3,
753.00,8.38652051E+3,8.03988525E+3,8.25474121E+3,
754.00,7.34699658E+3,7.63713867E+3,7.86732715E+3,
755.00,7.36289648E+3,8.09663721E+3,7.90723730E+3,
756.00,7.23029590E+3,6.96761035E+3,7.93199463E+3,
757.00,7.38658789E+3,7.77940430E+3,7.99240137E+3,
758.00,7.50314600E+3,7.63181201E+3,7.52659326E+3,
759.00,7.17346582E+3,6.68223242E+3,7.18732227E+3,
760.00,6.99843896E+3,6.83483643E+3,6.79888184E+3,
761.00,7.69735498E+3,6.89060693E+3,7.29911523E+3,
762.00,6.71991602E+3,7.22439648E+3,6.74535645E+3,
763.00,6.44252588E+3,6.28249902E+3,6.88399902E+3,
764.00,6.32993896E+3,6.38658789E+3,6.47699170E+3,
765.00,5.92431641E+3,6.21757715E+3,7.11779395E+3,
766.00,6.06225000E+3,6.46835840E+3,6.37225342E+3,
767.00,6.09679395E+3,5.73220654E+3,6.30785547E+3,
768.00,5.56220117E+3,6.49467578E+3,6.36559277E+3,
769.00,5.43802393E+3,5.57243896E+3,6.01396436E+3,
770.00,5.40924219E+3,5.74501025E+3,5.53408350E+3,
771.00,5.25064160E+3,5.58800977E+3,6.09380273E+3,
772.00,4.74367871E+3,5.19543945E+3,5.64078174E+3,
773.00,5.40192139E+3,5.30715088E+3,5.53969287E+3,
774.00,5.36551318E+3,4.97108789E+3,5.15908203E+3,
775.00,5.50114502E+3,5.44159082E+3,5.24984717E+3,
776.00,4.72370215E+3,5.09983447E+3,5.41152295E+3,
777.00,4.81207129E+3,5.33274414E+3,4.59505371E+3,
778.00,4.60898682E+3,5.23122998E+3,3.69349927E+3,
779.00,4.86961963E+3,5.17671289E+3,4.74612744E+3,
780.00,4.83872949E+3,4.91089502E+3,4.18281055E+3,
781.00,4.55601123E+3,4.61572705E+3,5.09062061E+3,
782.00,3.75876465E+3,4.84677148E+3,4.40827002E+3,
783.00,4.29082813E+3,4.47183057E+3,4.31039746E+3,
784.00,3.74815601E+3,4.11455322E+3,4.75700635E+3,
785.00,4.75166162E+3,3.84042847E+3,4.28883838E+3,
786.00,4.33431104E+3,4.69307373E+3,4.87277344E+3,
787.00,4.18223682E+3,3.41641309E+3,3.76916772E+3,
788.00,3.79395215E+3,4.34039600E+3,4.25753564E+3,
789.00,3.90948145E+3,4.07010669E+3,3.52208472E+3,
790.00,3.82694482E+3,3.93707520E+3,3.82074438E+3,
791.00,4.04065454E+3,4.14915820E+3,3.92404419E+3,
792.00,3.55785229E+3,3.38032642E+3,3.72636890E+3,
793.00,2.93418286E+3,3.28618408E+3,3.74834741E+3,
794.00,3.82858716E+3,3.68848730E+3,3.60294360E+3,
795.00,3.39741309E+3,3.20026074E+3,3.36048682E+3,
796.00,3.26274023E+3,3.85617505E+3,3.79250220E+3,
797.00,3.18791260E+3,3.05289795E+3,4.22390137E+3,
798.00,3.26400146E+3,3.97531396E+3,3.78598511E+3,
799.00,3.17078027E+3,3.13740601E+3,2.79102612E+3,
800.00,2.60420020E+3,3.02511572E+3,3.44291772E+3,
