# Supplementary material for: A pre-screening strategy to assess resected tumor margins by imaging cytoplasmic viscosity and hypoxia
Source: eLife. 2021 Oct 11;10:e70471. doi: 10.7554/eLife.70471 (PMC8553343; doi:10.7554/eLife.70471)
Supplement: Figure 1—source data 1. [file elife-70471-fig1-data1.zip › Figure 1-Source data/IBS440 in 50% glycerol different pH/6.68.txt]

6.68

Labels,6,6,6,
470.00,2.15094833E+1,2.03233147E+1,9.32935524E+0,
471.00,1.21247158E+1,2.13868141E+1,1.97878170E+1,
472.00,1.70806446E+1,2.03438587E+1,2.14217148E+1,
473.00,2.58590736E+1,1.53852978E+1,2.25193157E+1,
474.00,1.93457413E+1,1.64859867E+1,1.98353882E+1,
475.00,1.71753235E+1,1.43879614E+1,1.71846008E+1,
476.00,2.10611134E+1,8.32929802E+0,9.99765778E+0,
477.00,1.72978859E+1,1.95113564E+1,1.22540369E+1,
478.00,1.62192860E+1,1.67186375E+1,1.62056408E+1,
479.00,1.96540909E+1,2.24495640E+1,1.57100468E+1,
480.00,1.52193642E+1,1.85977783E+1,1.80280533E+1,
481.00,1.63823528E+1,2.26196175E+1,2.21176662E+1,
482.00,1.82079945E+1,2.73293934E+1,2.04935455E+1,
483.00,2.35039883E+1,2.34061852E+1,2.81167755E+1,
484.00,2.93915768E+1,2.18422432E+1,2.70288925E+1,
485.00,2.77824078E+1,2.19095116E+1,2.89031181E+1,
486.00,3.26098404E+1,2.49125385E+1,2.73096199E+1,
487.00,2.56935635E+1,3.67245636E+1,3.56888695E+1,
488.00,4.11312675E+1,3.75058403E+1,3.93788528E+1,
489.00,3.19165897E+1,4.71047592E+1,4.02079201E+1,
490.00,3.74377136E+1,4.15818787E+1,4.21792336E+1,
491.00,4.84142647E+1,4.11511803E+1,5.14034653E+1,
492.00,3.85640602E+1,4.45381241E+1,5.40915565E+1,
493.00,5.70360451E+1,5.09536324E+1,6.04448318E+1,
494.00,6.22189369E+1,5.98595543E+1,6.42032013E+1,
495.00,6.94333649E+1,6.02775269E+1,5.84950027E+1,
496.00,6.62250977E+1,5.87099648E+1,7.13482361E+1,
497.00,8.58818130E+1,6.59819336E+1,7.16284180E+1,
498.00,7.33599930E+1,8.84878769E+1,8.78620453E+1,
499.00,7.93817291E+1,9.16260223E+1,8.67196960E+1,
500.00,1.06651459E+2,1.05705757E+2,1.00309738E+2,
501.00,1.16562309E+2,1.36730896E+2,1.25457726E+2,
502.00,1.66644226E+2,1.27347176E+2,1.33543137E+2,
503.00,1.55107513E+2,1.63079636E+2,1.82140747E+2,
504.00,1.78605331E+2,2.04466644E+2,1.95732742E+2,
505.00,2.04911606E+2,2.06045074E+2,2.14107758E+2,
506.00,2.05652176E+2,2.18647598E+2,2.14406830E+2,
507.00,2.27466858E+2,2.33509216E+2,2.44036697E+2,
508.00,2.64289581E+2,2.72893646E+2,2.53942200E+2,
509.00,2.93044434E+2,2.77856934E+2,3.10754883E+2,
510.00,3.26414703E+2,3.12592926E+2,3.20682098E+2,
511.00,3.90622650E+2,3.53928131E+2,3.71816406E+2,
512.00,3.90108063E+2,4.18997772E+2,3.99281067E+2,
513.00,4.32786072E+2,4.53073914E+2,4.81586945E+2,
514.00,5.20112366E+2,4.83610626E+2,5.26815613E+2,
515.00,5.91575623E+2,5.47951233E+2,5.81405762E+2,
516.00,6.99821716E+2,6.48299133E+2,6.82267151E+2,
517.00,6.94046448E+2,7.39079712E+2,7.29650940E+2,
518.00,8.25423401E+2,8.25030640E+2,8.41683228E+2,
519.00,9.67452637E+2,9.15670471E+2,8.75285278E+2,
520.00,9.91489868E+2,9.98256836E+2,1.01124146E+3,
521.00,1.07781628E+3,1.09789990E+3,1.07328662E+3,
522.00,1.24311902E+3,1.31974768E+3,1.26435986E+3,
523.00,1.33348230E+3,1.36069312E+3,1.41419897E+3,
524.00,1.52584204E+3,1.54384082E+3,1.61659973E+3,
525.00,1.70889063E+3,1.70803125E+3,1.75109729E+3,
526.00,1.96551733E+3,1.85459790E+3,1.89773242E+3,
527.00,2.13857861E+3,2.07818750E+3,2.08176172E+3,
528.00,2.22762402E+3,2.41866479E+3,2.38287720E+3,
529.00,2.74315210E+3,2.58383130E+3,2.64860986E+3,
530.00,2.95592822E+3,2.88687891E+3,2.96527002E+3,
531.00,3.26224658E+3,3.25063135E+3,3.21831934E+3,
532.00,3.54979028E+3,3.57665576E+3,3.52018091E+3,
533.00,3.92614526E+3,3.98352515E+3,3.92257178E+3,
534.00,4.37813281E+3,4.38530273E+3,4.39282080E+3,
535.00,4.80774365E+3,4.89613867E+3,4.79285889E+3,
536.00,5.31123340E+3,5.28544873E+3,5.38232324E+3,
537.00,6.03169482E+3,5.79353516E+3,5.76341553E+3,
538.00,6.57268994E+3,6.31864502E+3,6.39927051E+3,
539.00,7.04027148E+3,6.98569189E+3,7.12348975E+3,
540.00,7.90259961E+3,7.76770654E+3,7.69815137E+3,
541.00,8.55903027E+3,8.50194336E+3,8.61214746E+3,
542.00,9.45756055E+3,9.30442383E+3,9.33316309E+3,
543.00,1.03681357E+4,9.97406445E+3,1.03067021E+4,
544.00,1.13862773E+4,1.10243428E+4,1.12352432E+4,
545.00,1.23972393E+4,1.17545254E+4,1.20992344E+4,
546.00,1.32709199E+4,1.29287051E+4,1.32630713E+4,
547.00,1.43588506E+4,1.40590225E+4,1.42353682E+4,
548.00,1.56319111E+4,1.53870117E+4,1.54387139E+4,
549.00,1.71515332E+4,1.67276660E+4,1.68906699E+4,
550.00,1.82641289E+4,1.79115547E+4,1.80180059E+4,
551.00,1.98364902E+4,1.95336133E+4,1.95955586E+4,
552.00,2.14043867E+4,2.07047539E+4,2.11586211E+4,
553.00,2.27967383E+4,2.20830352E+4,2.28317461E+4,
554.00,2.44058652E+4,2.42140918E+4,2.43097070E+4,
555.00,2.65725449E+4,2.58264492E+4,2.59533594E+4,
556.00,2.82620391E+4,2.75523164E+4,2.79577285E+4,
557.00,3.02850762E+4,2.95366074E+4,2.98437363E+4,
558.00,3.24132578E+4,3.16847207E+4,3.21608652E+4,
559.00,3.46619883E+4,3.37526914E+4,3.44329375E+4,
560.00,3.69913086E+4,3.56623594E+4,3.59340898E+4,
561.00,3.90717070E+4,3.79798516E+4,3.85858867E+4,
562.00,4.12422500E+4,4.01791367E+4,4.06812344E+4,
563.00,4.32950820E+4,4.28940156E+4,4.32099180E+4,
564.00,4.62878242E+4,4.50939492E+4,4.59528672E+4,
565.00,4.93724141E+4,4.77270781E+4,4.86022109E+4,
566.00,5.17258750E+4,5.06158125E+4,5.18237109E+4,
567.00,5.42395117E+4,5.38919844E+4,5.42594492E+4,
568.00,5.74248281E+4,5.63324258E+4,5.70703516E+4,
569.00,6.04568555E+4,5.91277070E+4,6.00974219E+4,
570.00,6.35826211E+4,6.21616641E+4,6.31982852E+4,
571.00,6.66228828E+4,6.54644648E+4,6.61186563E+4,
572.00,6.96971797E+4,6.82391875E+4,6.92803516E+4,
573.00,7.34281094E+4,7.17575156E+4,7.27148594E+4,
574.00,7.65737891E+4,7.41191094E+4,7.53313828E+4,
575.00,7.95255625E+4,7.81707734E+4,7.91970000E+4,
576.00,8.29080391E+4,8.12330078E+4,8.22893359E+4,
577.00,8.63655703E+4,8.40871797E+4,8.52673828E+4,
578.00,9.04511016E+4,8.72364219E+4,8.91240859E+4,
579.00,9.27387422E+4,9.07526797E+4,9.24116094E+4,
580.00,9.66427891E+4,9.43354688E+4,9.53532813E+4,
581.00,1.00562086E+5,9.83117656E+4,9.92145391E+4,
582.00,1.03025102E+5,1.01610453E+5,1.02411461E+5,
583.00,1.07091656E+5,1.04407602E+5,1.05606609E+5,
584.00,1.10637461E+5,1.07750414E+5,1.08785367E+5,
585.00,1.14334109E+5,1.11579828E+5,1.12469758E+5,
586.00,1.17092047E+5,1.14368023E+5,1.16127836E+5,
587.00,1.20849047E+5,1.17280500E+5,1.19434563E+5,
588.00,1.23767539E+5,1.20929109E+5,1.22252297E+5,
589.00,1.27589695E+5,1.23937086E+5,1.26058414E+5,
590.00,1.30429828E+5,1.26647930E+5,1.29770836E+5,
591.00,1.34036109E+5,1.30074281E+5,1.32609984E+5,
592.00,1.36183297E+5,1.32902984E+5,1.36023938E+5,
593.00,1.39993844E+5,1.36061563E+5,1.37473250E+5,
594.00,1.42286469E+5,1.38827578E+5,1.40902922E+5,
595.00,1.46502500E+5,1.41718125E+5,1.43789359E+5,
596.00,1.48511500E+5,1.43306688E+5,1.46082406E+5,
597.00,1.50304344E+5,1.46973672E+5,1.49622766E+5,
598.00,1.53559047E+5,1.49251625E+5,1.51703156E+5,
599.00,1.55930078E+5,1.51451719E+5,1.53672188E+5,
600.00,1.57631656E+5,1.53767953E+5,1.56516000E+5,
601.00,1.60066797E+5,1.56172203E+5,1.57888578E+5,
602.00,1.62045344E+5,1.57983797E+5,1.59596875E+5,
603.00,1.64454578E+5,1.59318125E+5,1.61176078E+5,
604.00,1.65376313E+5,1.62069688E+5,1.64328750E+5,
605.00,1.67396438E+5,1.62723422E+5,1.66264922E+5,
606.00,1.68416688E+5,1.64633141E+5,1.67374563E+5,
607.00,1.69756125E+5,1.66002156E+5,1.68889859E+5,
608.00,1.71485844E+5,1.67019641E+5,1.69448328E+5,
609.00,1.71815141E+5,1.68045188E+5,1.70628859E+5,
610.00,1.74324688E+5,1.69388313E+5,1.72121125E+5,
611.00,1.73965594E+5,1.70769438E+5,1.71870906E+5,
612.00,1.74947234E+5,1.69821641E+5,1.72425984E+5,
613.00,1.74375141E+5,1.70460609E+5,1.73552109E+5,
614.00,1.75611969E+5,1.70427313E+5,1.73813578E+5,
615.00,1.74765344E+5,1.71344031E+5,1.74307797E+5,
616.00,1.75299563E+5,1.70801125E+5,1.73899734E+5,
617.00,1.75530078E+5,1.70409000E+5,1.73468984E+5,
618.00,1.74490641E+5,1.71311047E+5,1.72841781E+5,
619.00,1.75298094E+5,1.70464141E+5,1.72309188E+5,
620.00,1.73385313E+5,1.69227906E+5,1.71748828E+5,
621.00,1.73261234E+5,1.69368203E+5,1.71888750E+5,
622.00,1.72374484E+5,1.69748156E+5,1.69464516E+5,
623.00,1.71728891E+5,1.69043953E+5,1.70907047E+5,
624.00,1.70556125E+5,1.67072422E+5,1.68216281E+5,
625.00,1.69490156E+5,1.64084094E+5,1.66599063E+5,
626.00,1.68622906E+5,1.63360016E+5,1.65926281E+5,
627.00,1.66550609E+5,1.62092234E+5,1.64440672E+5,
628.00,1.65911203E+5,1.61000344E+5,1.63647438E+5,
629.00,1.62085547E+5,1.59573641E+5,1.60965844E+5,
630.00,1.62797063E+5,1.57926891E+5,1.59506453E+5,
631.00,1.60641016E+5,1.56364875E+5,1.58841703E+5,
632.00,1.59074844E+5,1.55197922E+5,1.55427969E+5,
633.00,1.56032328E+5,1.53344484E+5,1.55006656E+5,
634.00,1.55349078E+5,1.49904453E+5,1.53271172E+5,
635.00,1.51670625E+5,1.47842609E+5,1.50985375E+5,
636.00,1.50126016E+5,1.46530641E+5,1.48501719E+5,
637.00,1.47639844E+5,1.44574828E+5,1.45768078E+5,
638.00,1.45685828E+5,1.42696141E+5,1.43558813E+5,
639.00,1.42771125E+5,1.40010469E+5,1.41597969E+5,
640.00,1.41937859E+5,1.38039281E+5,1.39725641E+5,
641.00,1.39437984E+5,1.35998125E+5,1.36776766E+5,
642.00,1.36602641E+5,1.33024594E+5,1.33967297E+5,
643.00,1.33973375E+5,1.30014406E+5,1.32685688E+5,
644.00,1.30403555E+5,1.28125859E+5,1.29674219E+5,
645.00,1.29830391E+5,1.24887148E+5,1.27354211E+5,
646.00,1.25517039E+5,1.23762914E+5,1.26787859E+5,
647.00,1.23304742E+5,1.20956023E+5,1.23076602E+5,
648.00,1.22555695E+5,1.18620633E+5,1.20482078E+5,
649.00,1.18508156E+5,1.16629641E+5,1.17166625E+5,
650.00,1.17268438E+5,1.14429922E+5,1.14699875E+5,
651.00,1.15238117E+5,1.10860141E+5,1.14280336E+5,
652.00,1.11647422E+5,1.08985391E+5,1.11064547E+5,
653.00,1.10027266E+5,1.07266898E+5,1.07765297E+5,
654.00,1.07285828E+5,1.04315672E+5,1.06181492E+5,
655.00,1.05560859E+5,1.02252828E+5,1.03599023E+5,
656.00,1.02845500E+5,1.00631922E+5,1.00854102E+5,
657.00,1.00350484E+5,9.68986484E+4,9.90335391E+4,
658.00,9.73303594E+4,9.62565391E+4,9.70229531E+4,
659.00,9.60895391E+4,9.41037344E+4,9.53869609E+4,
660.00,9.39734063E+4,9.15707266E+4,9.18167188E+4,
661.00,9.14863828E+4,8.93830938E+4,9.06832266E+4,
662.00,8.95998984E+4,8.71617969E+4,8.87105469E+4,
663.00,8.70116172E+4,8.54076406E+4,8.58861875E+4,
664.00,8.50156875E+4,8.27042188E+4,8.38984609E+4,
665.00,8.33345859E+4,8.18116016E+4,8.24514844E+4,
666.00,8.22566094E+4,7.91701563E+4,8.01002031E+4,
667.00,8.03294688E+4,7.80425703E+4,7.74828750E+4,
668.00,7.85081953E+4,7.53670078E+4,7.60697813E+4,
669.00,7.53789922E+4,7.41347031E+4,7.48740000E+4,
670.00,7.27183594E+4,7.17239531E+4,7.21019453E+4,
671.00,7.10062422E+4,7.05916016E+4,7.19730547E+4,
672.00,6.95093125E+4,6.90160391E+4,7.01545156E+4,
673.00,6.95034141E+4,6.63343906E+4,6.84428516E+4,
674.00,6.67010078E+4,6.52429570E+4,6.66310000E+4,
675.00,6.53793750E+4,6.61794609E+4,6.54166563E+4,
676.00,6.35832305E+4,6.15007383E+4,6.39486250E+4,
677.00,6.24549180E+4,5.99792695E+4,6.13858398E+4,
678.00,6.09996445E+4,5.91288477E+4,6.10370195E+4,
679.00,5.97841758E+4,5.76198672E+4,5.78485625E+4,
680.00,5.75024219E+4,5.65846953E+4,5.67051289E+4,
681.00,5.67640742E+4,5.52989648E+4,5.64071992E+4,
682.00,5.55625586E+4,5.31397930E+4,5.47735508E+4,
683.00,5.42018281E+4,5.23548594E+4,5.29667383E+4,
684.00,5.24108945E+4,5.09585078E+4,5.16924883E+4,
685.00,5.04815078E+4,5.00263789E+4,5.13577227E+4,
686.00,4.95639609E+4,4.92579219E+4,5.02437852E+4,
687.00,4.82308164E+4,4.79247031E+4,4.85131016E+4,
688.00,4.70866758E+4,4.69678906E+4,4.74787344E+4,
689.00,4.68279414E+4,4.50955859E+4,4.66559297E+4,
690.00,4.49354336E+4,4.42587656E+4,4.52069141E+4,
691.00,4.42939648E+4,4.33930078E+4,4.38295117E+4,
692.00,4.31172383E+4,4.26315313E+4,4.35383555E+4,
693.00,4.22149453E+4,4.09590117E+4,4.22339727E+4,
694.00,4.02060977E+4,4.07837422E+4,4.10051016E+4,
695.00,4.02377109E+4,3.99930117E+4,3.97742656E+4,
696.00,4.02861445E+4,3.83531367E+4,3.92834688E+4,
697.00,3.90129453E+4,3.73137578E+4,3.81677734E+4,
698.00,3.79571211E+4,3.65744414E+4,3.76594531E+4,
699.00,3.65285508E+4,3.70019063E+4,3.69329648E+4,
700.00,3.63515781E+4,3.51420547E+4,3.59680313E+4,
701.00,3.49859531E+4,3.44226211E+4,3.57522773E+4,
702.00,3.53668633E+4,3.38843438E+4,3.39020117E+4,
703.00,3.37821016E+4,3.32921797E+4,3.28387852E+4,
704.00,3.30877852E+4,3.21953887E+4,3.24461621E+4,
705.00,3.22534961E+4,3.13212266E+4,3.25182832E+4,
706.00,3.24807109E+4,3.09649531E+4,3.05217344E+4,
707.00,3.09312285E+4,3.04493965E+4,3.00814668E+4,
708.00,3.02926914E+4,2.90297500E+4,2.93852734E+4,
709.00,2.92815625E+4,2.86146973E+4,2.89118027E+4,
710.00,2.83653281E+4,2.81052266E+4,2.84525078E+4,
711.00,2.84065977E+4,2.76499629E+4,2.78878086E+4,
712.00,2.82269141E+4,2.71305293E+4,2.71542773E+4,
713.00,2.55097559E+4,2.62410391E+4,2.66319590E+4,
714.00,2.60538359E+4,2.60620195E+4,2.60880820E+4,
715.00,2.57229570E+4,2.54144590E+4,2.47092559E+4,
716.00,2.52024336E+4,2.46726133E+4,2.42572637E+4,
717.00,2.46799688E+4,2.45109941E+4,2.50718926E+4,
718.00,2.37139063E+4,2.33692930E+4,2.31269805E+4,
719.00,2.37566484E+4,2.32230781E+4,2.35787559E+4,
720.00,2.25723418E+4,2.31937852E+4,2.31476250E+4,
721.00,2.18921602E+4,2.20327539E+4,2.29073867E+4,
722.00,2.11975020E+4,2.18967305E+4,2.25385859E+4,
723.00,2.17522344E+4,2.16643828E+4,2.05249297E+4,
724.00,2.10502246E+4,2.04059336E+4,2.11353086E+4,
725.00,2.07197559E+4,2.03816816E+4,2.00488008E+4,
726.00,2.01922988E+4,2.04587383E+4,1.95700957E+4,
727.00,1.96368691E+4,1.91320879E+4,1.97941523E+4,
728.00,1.92201426E+4,1.91007344E+4,1.81858027E+4,
729.00,1.84448164E+4,1.86556035E+4,1.86450918E+4,
730.00,1.83654316E+4,1.79670586E+4,1.82968730E+4,
731.00,1.74410020E+4,1.78747988E+4,1.75494434E+4,
732.00,1.72945117E+4,1.71500781E+4,1.78907988E+4,
733.00,1.69517578E+4,1.65575391E+4,1.73418633E+4,
734.00,1.71870156E+4,1.63361143E+4,1.69215625E+4,
735.00,1.68781719E+4,1.58090898E+4,1.61760557E+4,
736.00,1.60600986E+4,1.63897539E+4,1.58081504E+4,
737.00,1.54990059E+4,1.53557168E+4,1.53274785E+4,
738.00,1.51743906E+4,1.47115059E+4,1.48761631E+4,
739.00,1.46523311E+4,1.44371875E+4,1.48936133E+4,
740.00,1.54131572E+4,1.42177900E+4,1.47863184E+4,
741.00,1.41435322E+4,1.39185869E+4,1.39998633E+4,
742.00,1.47799668E+4,1.37890146E+4,1.37341895E+4,
743.00,1.40754590E+4,1.39658711E+4,1.31029043E+4,
744.00,1.40382666E+4,1.31679609E+4,1.34372354E+4,
745.00,1.38197588E+4,1.29636943E+4,1.37886514E+4,
746.00,1.28299170E+4,1.23472275E+4,1.18036240E+4,
747.00,1.23394424E+4,1.32690537E+4,1.27906025E+4,
748.00,1.19127305E+4,1.15348223E+4,1.19112471E+4,
749.00,1.18460859E+4,1.20813486E+4,1.23015928E+4,
750.00,1.18668779E+4,1.14027520E+4,1.10516641E+4,
751.00,1.09326650E+4,1.06020313E+4,1.19275215E+4,
752.00,1.08528965E+4,1.07941660E+4,1.13747920E+4,
753.00,1.15757012E+4,1.06761162E+4,1.05480313E+4,
754.00,1.03242334E+4,1.09382432E+4,1.05346455E+4,
755.00,9.93023438E+3,1.08095127E+4,9.98120215E+3,
756.00,1.04673789E+4,1.01048262E+4,1.03753496E+4,
757.00,9.74090723E+3,9.92930762E+3,9.81796777E+3,
758.00,1.00346533E+4,1.00162197E+4,8.98707324E+3,
759.00,9.52953125E+3,9.64441699E+3,9.92895703E+3,
760.00,9.30819141E+3,1.02221836E+4,9.28482129E+3,
761.00,8.82403418E+3,9.14595996E+3,9.07360449E+3,
762.00,8.58424414E+3,8.97025781E+3,9.33183984E+3,
763.00,8.98963184E+3,8.78427246E+3,8.75759863E+3,
764.00,8.73881836E+3,9.04094727E+3,9.00511621E+3,
765.00,8.71966016E+3,7.91942139E+3,8.79679492E+3,
766.00,7.68019531E+3,8.69930859E+3,8.06980713E+3,
767.00,8.92763379E+3,7.73455127E+3,7.81406445E+3,
768.00,7.84296484E+3,7.94099805E+3,8.08518359E+3,
769.00,7.51413770E+3,8.12152002E+3,7.88923828E+3,
770.00,8.25742676E+3,7.22611523E+3,7.63035791E+3,
771.00,7.73326660E+3,7.88271777E+3,7.55003711E+3,
772.00,6.96624365E+3,7.65598193E+3,7.28007031E+3,
773.00,7.65387842E+3,7.39600537E+3,7.33328613E+3,
774.00,6.40275244E+3,6.72430273E+3,6.83491504E+3,
775.00,7.35407617E+3,5.95982617E+3,7.35458643E+3,
776.00,6.80102393E+3,6.82474463E+3,7.00380420E+3,
777.00,6.85791211E+3,6.03974902E+3,6.29980908E+3,
778.00,6.46956006E+3,5.99489160E+3,6.64534863E+3,
779.00,6.11751367E+3,6.14880518E+3,6.55070508E+3,
780.00,6.15933936E+3,5.68215381E+3,5.53800879E+3,
781.00,6.59838037E+3,5.82500195E+3,6.19741309E+3,
782.00,5.54448730E+3,5.44815234E+3,5.65780322E+3,
783.00,5.91122021E+3,6.71427783E+3,5.66152246E+3,
784.00,5.74654346E+3,5.95922754E+3,5.93953857E+3,
785.00,4.57801416E+3,4.55217090E+3,5.61083057E+3,
786.00,5.31501172E+3,5.32821143E+3,5.45397559E+3,
787.00,5.46963770E+3,5.20828027E+3,4.85109473E+3,
788.00,4.88698242E+3,4.99382227E+3,4.98834180E+3,
789.00,4.79156250E+3,5.40170508E+3,5.69795557E+3,
790.00,5.27027686E+3,5.41077490E+3,5.37145117E+3,
791.00,5.66484229E+3,4.77528906E+3,4.88819434E+3,
792.00,5.13726807E+3,5.42856689E+3,4.81747266E+3,
793.00,4.99661523E+3,4.74012646E+3,4.70699219E+3,
794.00,4.88672510E+3,4.31819824E+3,4.56134570E+3,
795.00,4.42477979E+3,4.83581396E+3,4.58762305E+3,
796.00,5.26385693E+3,4.94980322E+3,4.72738818E+3,
797.00,4.57946582E+3,4.37596729E+3,4.91108936E+3,
798.00,3.85812305E+3,5.15583350E+3,4.61123096E+3,
799.00,3.92034082E+3,4.08208813E+3,4.80212500E+3,
800.00,4.38410645E+3,4.29211475E+3,3.86873633E+3,
