# Supplementary material for: A pre-screening strategy to assess resected tumor margins by imaging cytoplasmic viscosity and hypoxia
Source: eLife. 2021 Oct 11;10:e70471. doi: 10.7554/eLife.70471 (PMC8553343; doi:10.7554/eLife.70471)
Supplement: Figure 1—source data 1. [file elife-70471-fig1-data1.zip › Figure 1-Source data/IBS440 in 50% glycerol different pH/7.03.txt]

7.03

Labels,7,7,7,
470.00,1.59447708E+1,2.08708134E+1,1.54119501E+1,
471.00,1.76013069E+1,2.08924904E+1,1.70781956E+1,
472.00,1.86651764E+1,1.54000053E+1,1.53863573E+1,
473.00,1.81505318E+1,1.42726803E+1,2.13985062E+1,
474.00,1.32402802E+1,1.32308893E+1,1.70861950E+1,
475.00,1.65642357E+1,1.65560875E+1,1.66162453E+1,
476.00,1.38001633E+1,1.99085693E+1,2.10702477E+1,
477.00,1.49757080E+1,2.05614586E+1,1.39384279E+1,
478.00,1.33692131E+1,2.12144833E+1,1.95436325E+1,
479.00,1.51715031E+1,2.35485172E+1,2.35697174E+1,
480.00,1.85730114E+1,2.75755749E+1,2.14477482E+1,
481.00,1.52487383E+1,2.38405113E+1,1.86885185E+1,
482.00,1.93755054E+1,2.90309963E+1,1.53802624E+1,
483.00,1.83219109E+1,2.17354107E+1,2.52315960E+1,
484.00,2.18472633E+1,2.94301243E+1,2.47303467E+1,
485.00,2.35868073E+1,1.84896145E+1,2.89537220E+1,
486.00,2.26835346E+1,2.73227291E+1,2.32625618E+1,
487.00,2.85986290E+1,2.68556309E+1,2.63053417E+1,
488.00,2.57894955E+1,2.87376499E+1,2.81865044E+1,
489.00,3.24399986E+1,3.06828289E+1,3.72642097E+1,
490.00,4.20482330E+1,3.67856636E+1,4.52751808E+1,
491.00,3.76142540E+1,3.52232704E+1,3.70497932E+1,
492.00,3.96569901E+1,5.29068832E+1,3.96585503E+1,
493.00,5.18985558E+1,5.32434387E+1,4.31437035E+1,
494.00,6.18322487E+1,5.86059456E+1,4.52971649E+1,
495.00,5.09582138E+1,6.31875267E+1,6.14579697E+1,
496.00,6.98596497E+1,5.69663086E+1,6.62516785E+1,
497.00,6.91315384E+1,7.77720871E+1,7.27497482E+1,
498.00,8.15212784E+1,7.21372681E+1,7.65131378E+1,
499.00,7.94625092E+1,9.29595490E+1,7.86923523E+1,
500.00,1.07334885E+2,1.00371010E+2,8.60862427E+1,
501.00,8.72345428E+1,1.13788078E+2,1.13228691E+2,
502.00,1.36174713E+2,1.14581047E+2,1.16515205E+2,
503.00,1.41999985E+2,1.44647720E+2,1.38436722E+2,
504.00,1.49692123E+2,1.73110733E+2,1.71878754E+2,
505.00,1.87512802E+2,1.83352325E+2,1.73304749E+2,
506.00,1.82457352E+2,1.66105652E+2,1.91493011E+2,
507.00,2.06444733E+2,1.93933212E+2,1.94977997E+2,
508.00,2.23293076E+2,2.25282669E+2,2.16816528E+2,
509.00,2.60869720E+2,2.22032471E+2,2.32151260E+2,
510.00,2.77675201E+2,2.82101105E+2,2.85158813E+2,
511.00,2.79411255E+2,3.08179932E+2,3.43781006E+2,
512.00,3.37980286E+2,3.70154663E+2,3.18414948E+2,
513.00,3.46183350E+2,3.78100250E+2,3.72511139E+2,
514.00,4.52790070E+2,4.51063202E+2,4.22690460E+2,
515.00,4.47284851E+2,4.84573761E+2,4.54221283E+2,
516.00,5.39131897E+2,5.13891113E+2,5.52738220E+2,
517.00,6.17483154E+2,5.93425476E+2,6.40461487E+2,
518.00,6.30432922E+2,6.87933594E+2,6.67146301E+2,
519.00,7.12319397E+2,7.27490845E+2,7.85406006E+2,
520.00,8.40804871E+2,7.80496765E+2,8.22917603E+2,
521.00,8.57809937E+2,9.29528809E+2,9.28568115E+2,
522.00,1.00529407E+3,1.01541058E+3,1.03827405E+3,
523.00,1.14997571E+3,1.13322302E+3,1.13119910E+3,
524.00,1.26647705E+3,1.25159399E+3,1.21694531E+3,
525.00,1.40365356E+3,1.39210437E+3,1.44404041E+3,
526.00,1.50544360E+3,1.57214551E+3,1.54599866E+3,
527.00,1.65704175E+3,1.74874268E+3,1.80618896E+3,
528.00,1.93882666E+3,1.90375513E+3,1.98164087E+3,
529.00,2.12401074E+3,2.26715576E+3,2.04636707E+3,
530.00,2.43966040E+3,2.41459082E+3,2.43374341E+3,
531.00,2.61384399E+3,2.63381836E+3,2.61889868E+3,
532.00,2.90318115E+3,2.92337158E+3,3.02067944E+3,
533.00,3.36517236E+3,3.31558203E+3,3.25652368E+3,
534.00,3.50249048E+3,3.55348706E+3,3.61994434E+3,
535.00,3.91666797E+3,3.87748022E+3,3.95549170E+3,
536.00,4.35050732E+3,4.31365625E+3,4.43637256E+3,
537.00,4.77994580E+3,4.85628955E+3,4.83629932E+3,
538.00,5.17065088E+3,5.22370068E+3,5.19205371E+3,
539.00,5.69664795E+3,5.94810449E+3,5.84814990E+3,
540.00,6.29394238E+3,6.26467041E+3,6.38780615E+3,
541.00,6.95479736E+3,7.07620557E+3,6.91039355E+3,
542.00,7.47302100E+3,7.47590039E+3,7.71539258E+3,
543.00,8.27747070E+3,8.38322070E+3,8.31837793E+3,
544.00,8.94646973E+3,9.12085059E+3,9.17602832E+3,
545.00,9.84999414E+3,9.76057617E+3,9.84080762E+3,
546.00,1.07879619E+4,1.05308340E+4,1.09716641E+4,
547.00,1.16016338E+4,1.17606973E+4,1.17509434E+4,
548.00,1.24299502E+4,1.26741074E+4,1.26193389E+4,
549.00,1.33289678E+4,1.35843486E+4,1.38690928E+4,
550.00,1.44192705E+4,1.49015635E+4,1.47803066E+4,
551.00,1.57017383E+4,1.57245225E+4,1.60430088E+4,
552.00,1.71863164E+4,1.69889258E+4,1.71261582E+4,
553.00,1.80036777E+4,1.83819277E+4,1.85204551E+4,
554.00,1.94533926E+4,1.97442148E+4,1.98860566E+4,
555.00,2.11615273E+4,2.11317520E+4,2.14633906E+4,
556.00,2.24694824E+4,2.26915625E+4,2.27419648E+4,
557.00,2.40872031E+4,2.43537246E+4,2.46193809E+4,
558.00,2.58503418E+4,2.59050957E+4,2.62503652E+4,
559.00,2.72621152E+4,2.77601621E+4,2.80614922E+4,
560.00,2.92528594E+4,2.89676484E+4,3.01224609E+4,
561.00,3.07861465E+4,3.12107969E+4,3.14838047E+4,
562.00,3.30761992E+4,3.31045352E+4,3.38805859E+4,
563.00,3.50827969E+4,3.52874141E+4,3.57374766E+4,
564.00,3.72561563E+4,3.72782930E+4,3.77893203E+4,
565.00,3.90874492E+4,3.92183086E+4,3.98942539E+4,
566.00,4.13672813E+4,4.16405430E+4,4.20169023E+4,
567.00,4.35911133E+4,4.45228008E+4,4.46966953E+4,
568.00,4.59569805E+4,4.62838203E+4,4.71774414E+4,
569.00,4.82431289E+4,4.91380039E+4,4.93211211E+4,
570.00,5.07129258E+4,5.11807500E+4,5.16674141E+4,
571.00,5.27526719E+4,5.38051797E+4,5.39492734E+4,
572.00,5.47718398E+4,5.59773750E+4,5.65455586E+4,
573.00,5.80200938E+4,5.81098711E+4,5.92559922E+4,
574.00,6.13401641E+4,6.15031758E+4,6.21972891E+4,
575.00,6.32213438E+4,6.36650078E+4,6.49171914E+4,
576.00,6.54842617E+4,6.68824531E+4,6.69446016E+4,
577.00,6.81823359E+4,6.88560078E+4,7.03164609E+4,
578.00,7.09819688E+4,7.23318750E+4,7.29012734E+4,
579.00,7.38654297E+4,7.46786328E+4,7.54765938E+4,
580.00,7.63557656E+4,7.77809141E+4,7.83227891E+4,
581.00,8.01942578E+4,8.07377656E+4,8.14251094E+4,
582.00,8.23931172E+4,8.28375313E+4,8.46533594E+4,
583.00,8.47759141E+4,8.60700625E+4,8.73206406E+4,
584.00,8.84450078E+4,8.88370859E+4,8.92422734E+4,
585.00,9.08072031E+4,9.16804844E+4,9.28427578E+4,
586.00,9.29935781E+4,9.41871797E+4,9.52401484E+4,
587.00,9.57266172E+4,9.67902344E+4,9.75967422E+4,
588.00,9.85366563E+4,1.00331461E+5,1.00789266E+5,
589.00,1.01389156E+5,1.02797641E+5,1.03714750E+5,
590.00,1.04352563E+5,1.04816508E+5,1.05773148E+5,
591.00,1.05991016E+5,1.07488305E+5,1.08390961E+5,
592.00,1.08469555E+5,1.09771867E+5,1.11388234E+5,
593.00,1.10918039E+5,1.12665773E+5,1.13770281E+5,
594.00,1.13119781E+5,1.15176000E+5,1.15969523E+5,
595.00,1.15689875E+5,1.17197414E+5,1.18009242E+5,
596.00,1.16871922E+5,1.19430031E+5,1.20275500E+5,
597.00,1.19953477E+5,1.21879406E+5,1.23050367E+5,
598.00,1.21783664E+5,1.23636266E+5,1.25533273E+5,
599.00,1.22425227E+5,1.25557727E+5,1.26366609E+5,
600.00,1.25136727E+5,1.27340438E+5,1.28046945E+5,
601.00,1.26497781E+5,1.28927836E+5,1.29924086E+5,
602.00,1.28829961E+5,1.30496148E+5,1.31865719E+5,
603.00,1.30835328E+5,1.31159391E+5,1.33566453E+5,
604.00,1.31440719E+5,1.33486266E+5,1.33768406E+5,
605.00,1.32956531E+5,1.34252938E+5,1.36403078E+5,
606.00,1.34331094E+5,1.35464203E+5,1.37504766E+5,
607.00,1.35340391E+5,1.36874156E+5,1.39519516E+5,
608.00,1.36332656E+5,1.37638750E+5,1.39789516E+5,
609.00,1.36823047E+5,1.39822406E+5,1.40308609E+5,
610.00,1.38008391E+5,1.39481656E+5,1.40669578E+5,
611.00,1.39114000E+5,1.39996500E+5,1.40769688E+5,
612.00,1.38755563E+5,1.40933391E+5,1.42926156E+5,
613.00,1.38564938E+5,1.41800922E+5,1.43299188E+5,
614.00,1.39518438E+5,1.41589125E+5,1.41940047E+5,
615.00,1.39468453E+5,1.40891281E+5,1.42890281E+5,
616.00,1.39587656E+5,1.41275219E+5,1.42945422E+5,
617.00,1.39445984E+5,1.40420734E+5,1.42834578E+5,
618.00,1.38739469E+5,1.40387016E+5,1.42491828E+5,
619.00,1.38904609E+5,1.40143609E+5,1.42464922E+5,
620.00,1.38739219E+5,1.40022672E+5,1.41066047E+5,
621.00,1.37638859E+5,1.39324688E+5,1.41113609E+5,
622.00,1.38542109E+5,1.39010078E+5,1.41463234E+5,
623.00,1.36404188E+5,1.38741891E+5,1.40020563E+5,
624.00,1.35568594E+5,1.37757641E+5,1.39205469E+5,
625.00,1.34358797E+5,1.36109703E+5,1.38465578E+5,
626.00,1.33862266E+5,1.35141313E+5,1.36805531E+5,
627.00,1.31601656E+5,1.35005297E+5,1.36106016E+5,
628.00,1.30463125E+5,1.33334063E+5,1.35040328E+5,
629.00,1.30753656E+5,1.32759250E+5,1.32688828E+5,
630.00,1.28323781E+5,1.30900211E+5,1.31454328E+5,
631.00,1.26889227E+5,1.29034844E+5,1.30458617E+5,
632.00,1.26058891E+5,1.27211617E+5,1.30327664E+5,
633.00,1.24590852E+5,1.25112828E+5,1.27349523E+5,
634.00,1.22284516E+5,1.24391656E+5,1.25422836E+5,
635.00,1.21591961E+5,1.22957195E+5,1.23899922E+5,
636.00,1.18575156E+5,1.20219516E+5,1.22264398E+5,
637.00,1.17845359E+5,1.19231148E+5,1.20255734E+5,
638.00,1.15151633E+5,1.17283289E+5,1.19002656E+5,
639.00,1.14685086E+5,1.16566203E+5,1.17217297E+5,
640.00,1.12995555E+5,1.13694109E+5,1.14975344E+5,
641.00,1.09260469E+5,1.12098102E+5,1.12292516E+5,
642.00,1.08695422E+5,1.09518695E+5,1.10892227E+5,
643.00,1.06362938E+5,1.08605148E+5,1.09912078E+5,
644.00,1.05353258E+5,1.05911203E+5,1.06925250E+5,
645.00,1.02839734E+5,1.04414328E+5,1.05013672E+5,
646.00,1.00087359E+5,1.02162758E+5,1.03618500E+5,
647.00,9.88389141E+4,1.00637344E+5,1.00252063E+5,
648.00,9.63965625E+4,9.74992031E+4,9.84404063E+4,
649.00,9.49712109E+4,9.47347266E+4,9.82820859E+4,
650.00,9.20009766E+4,9.36461563E+4,9.61347500E+4,
651.00,9.12967344E+4,9.23477578E+4,9.49784531E+4,
652.00,8.93207188E+4,8.99505547E+4,9.17639922E+4,
653.00,8.78513906E+4,8.89091953E+4,8.99293125E+4,
654.00,8.44734375E+4,8.58282969E+4,8.78557891E+4,
655.00,8.33903438E+4,8.44603203E+4,8.51426953E+4,
656.00,8.11976094E+4,8.15837656E+4,8.37500000E+4,
657.00,7.95824141E+4,8.19811719E+4,8.15050469E+4,
658.00,7.84633438E+4,7.98553594E+4,7.98901094E+4,
659.00,7.69196406E+4,7.70422969E+4,7.86035859E+4,
660.00,7.50050313E+4,7.60730781E+4,7.68137734E+4,
661.00,7.27529375E+4,7.39123047E+4,7.49237969E+4,
662.00,7.09987500E+4,7.22988438E+4,7.34847969E+4,
663.00,6.92151563E+4,7.05248281E+4,7.17844922E+4,
664.00,6.80084297E+4,6.82379375E+4,6.92103203E+4,
665.00,6.73566094E+4,6.83135703E+4,6.74581406E+4,
666.00,6.49926055E+4,6.48020273E+4,6.68543359E+4,
667.00,6.37677969E+4,6.54523945E+4,6.50570430E+4,
668.00,6.22319805E+4,6.25044336E+4,6.27623477E+4,
669.00,6.15482461E+4,6.20615742E+4,6.21147461E+4,
670.00,5.83610078E+4,6.06683047E+4,6.05363320E+4,
671.00,5.78906836E+4,5.88628086E+4,5.92089844E+4,
672.00,5.66648867E+4,5.67769063E+4,5.76903945E+4,
673.00,5.53925273E+4,5.57050000E+4,5.57929609E+4,
674.00,5.24733633E+4,5.42744453E+4,5.46341875E+4,
675.00,5.22665977E+4,5.30534844E+4,5.30431992E+4,
676.00,4.96856641E+4,5.18174336E+4,5.20825313E+4,
677.00,4.97816914E+4,5.05451875E+4,5.16075898E+4,
678.00,4.77413516E+4,4.87122383E+4,4.98989805E+4,
679.00,4.77324102E+4,4.80949102E+4,4.78612578E+4,
680.00,4.56574883E+4,4.65576563E+4,4.74373711E+4,
681.00,4.53750117E+4,4.65268320E+4,4.61256328E+4,
682.00,4.45195703E+4,4.52577383E+4,4.52523008E+4,
683.00,4.29689883E+4,4.37341523E+4,4.36601211E+4,
684.00,4.27742344E+4,4.22769648E+4,4.31339961E+4,
685.00,4.12213086E+4,4.18680703E+4,4.18217188E+4,
686.00,4.00244219E+4,4.09381367E+4,4.12441914E+4,
687.00,3.92044727E+4,3.99508320E+4,3.97522227E+4,
688.00,3.85504531E+4,3.93083555E+4,3.90459258E+4,
689.00,3.74565156E+4,3.72571367E+4,3.79141719E+4,
690.00,3.66912109E+4,3.71651563E+4,3.71171992E+4,
691.00,3.51687422E+4,3.60146992E+4,3.63984688E+4,
692.00,3.47790625E+4,3.55224805E+4,3.48862188E+4,
693.00,3.48305664E+4,3.40050859E+4,3.46446445E+4,
694.00,3.27364141E+4,3.38275078E+4,3.44700156E+4,
695.00,3.24309746E+4,3.22088965E+4,3.30204492E+4,
696.00,3.13719023E+4,3.18868301E+4,3.26175176E+4,
697.00,3.06178926E+4,3.15470645E+4,3.21102930E+4,
698.00,3.04294785E+4,3.08714023E+4,3.07839609E+4,
699.00,2.89949473E+4,3.03095078E+4,3.00555801E+4,
700.00,2.91256426E+4,2.96816719E+4,2.99982852E+4,
701.00,2.83997422E+4,2.86594707E+4,2.85964219E+4,
702.00,2.78646328E+4,2.82401348E+4,2.88944453E+4,
703.00,2.77648750E+4,2.75345742E+4,2.71158594E+4,
704.00,2.71930039E+4,2.67060078E+4,2.74182246E+4,
705.00,2.55740020E+4,2.68403320E+4,2.58518613E+4,
706.00,2.47377461E+4,2.52711191E+4,2.70323223E+4,
707.00,2.40865996E+4,2.51184258E+4,2.59572012E+4,
708.00,2.42168906E+4,2.43497480E+4,2.42487129E+4,
709.00,2.33282988E+4,2.44516465E+4,2.39399180E+4,
710.00,2.37411582E+4,2.33633379E+4,2.38701289E+4,
711.00,2.22375664E+4,2.27697520E+4,2.32274492E+4,
712.00,2.21784492E+4,2.20685781E+4,2.28984902E+4,
713.00,2.19493320E+4,2.23116738E+4,2.24459492E+4,
714.00,2.12458125E+4,2.14368418E+4,2.20113848E+4,
715.00,2.06007969E+4,2.14574180E+4,2.15516094E+4,
716.00,2.05012500E+4,2.08901055E+4,2.06144551E+4,
717.00,2.02386738E+4,1.93975996E+4,2.02084727E+4,
718.00,1.90875234E+4,1.93996543E+4,1.97990840E+4,
719.00,1.96738359E+4,1.84218672E+4,1.94025723E+4,
720.00,1.76958906E+4,1.89363867E+4,1.85692832E+4,
721.00,1.82235352E+4,1.81847793E+4,1.82345840E+4,
722.00,1.80224688E+4,1.74244746E+4,1.82739473E+4,
723.00,1.73328418E+4,1.70283770E+4,1.82101992E+4,
724.00,1.69858555E+4,1.72261543E+4,1.68387559E+4,
725.00,1.64138047E+4,1.65308340E+4,1.69660898E+4,
726.00,1.61372539E+4,1.59348965E+4,1.69679336E+4,
727.00,1.63637441E+4,1.58885410E+4,1.70619141E+4,
728.00,1.53098594E+4,1.66151504E+4,1.63369648E+4,
729.00,1.49287686E+4,1.56874375E+4,1.53776455E+4,
730.00,1.40998525E+4,1.50807295E+4,1.53349639E+4,
731.00,1.44487471E+4,1.52006855E+4,1.50659268E+4,
732.00,1.41996035E+4,1.41909170E+4,1.47931592E+4,
733.00,1.42224092E+4,1.38089844E+4,1.38356445E+4,
734.00,1.41315498E+4,1.42529678E+4,1.43883232E+4,
735.00,1.31391885E+4,1.42749600E+4,1.41220234E+4,
736.00,1.24642900E+4,1.39494736E+4,1.34863613E+4,
737.00,1.25003555E+4,1.24924590E+4,1.32997490E+4,
738.00,1.20932646E+4,1.28207783E+4,1.25699248E+4,
739.00,1.22671357E+4,1.17093105E+4,1.18363945E+4,
740.00,1.20081514E+4,1.20831680E+4,1.22511914E+4,
741.00,1.20275020E+4,1.14491992E+4,1.21288135E+4,
742.00,1.12179971E+4,1.12855127E+4,1.14745254E+4,
743.00,1.08409502E+4,1.12417363E+4,1.13849043E+4,
744.00,1.15544336E+4,1.07137852E+4,1.10204053E+4,
745.00,1.02493311E+4,1.04272324E+4,1.07481709E+4,
746.00,1.06904150E+4,1.05642627E+4,1.13163154E+4,
747.00,1.05843242E+4,1.01777246E+4,1.01257754E+4,
748.00,1.05598193E+4,9.47220313E+3,1.02960410E+4,
749.00,9.96336523E+3,9.92966406E+3,1.02220254E+4,
750.00,9.55653906E+3,9.78443848E+3,1.02794238E+4,
751.00,9.24655078E+3,9.92631055E+3,9.45009570E+3,
752.00,9.47863770E+3,9.13742578E+3,9.41342480E+3,
753.00,8.42929785E+3,8.54224121E+3,9.23418066E+3,
754.00,9.33144531E+3,9.22200293E+3,9.35023242E+3,
755.00,8.27169727E+3,8.76967773E+3,8.55266309E+3,
756.00,8.59959766E+3,8.64612207E+3,8.89250977E+3,
757.00,8.63873828E+3,8.27500586E+3,8.27818750E+3,
758.00,7.78925830E+3,8.70552539E+3,7.84934277E+3,
759.00,7.49311621E+3,7.81308740E+3,7.97733740E+3,
760.00,7.36268848E+3,7.67392188E+3,7.76339697E+3,
761.00,7.85900732E+3,6.81990820E+3,7.75808350E+3,
762.00,7.76767773E+3,7.19898535E+3,7.80983691E+3,
763.00,6.66228125E+3,6.81061719E+3,6.78384863E+3,
764.00,7.34484180E+3,6.81485205E+3,7.20365430E+3,
765.00,6.95134277E+3,6.47193457E+3,6.95636523E+3,
766.00,6.95675391E+3,6.88791162E+3,6.27981201E+3,
767.00,6.23976123E+3,6.58329932E+3,6.79788232E+3,
768.00,6.30603418E+3,6.67300586E+3,7.27687256E+3,
769.00,6.58733984E+3,6.17056006E+3,6.19657813E+3,
770.00,5.86408398E+3,6.21623975E+3,6.36957568E+3,
771.00,5.88404590E+3,6.71764746E+3,6.19519873E+3,
772.00,6.34602686E+3,6.06002588E+3,6.55377832E+3,
773.00,6.20322363E+3,6.19798145E+3,5.93364355E+3,
774.00,5.50051953E+3,5.94697705E+3,5.89800684E+3,
775.00,6.07487354E+3,5.92255127E+3,6.19010303E+3,
776.00,5.63777832E+3,5.39974365E+3,5.32409033E+3,
777.00,5.70921875E+3,6.25019775E+3,5.26373682E+3,
778.00,5.14105225E+3,4.89694629E+3,5.77324854E+3,
779.00,5.21323438E+3,5.64840088E+3,5.12460596E+3,
780.00,4.43311670E+3,4.96606738E+3,5.47256738E+3,
781.00,4.55975195E+3,5.61357666E+3,5.40116504E+3,
782.00,4.96760645E+3,5.14673779E+3,4.80058154E+3,
783.00,3.91599316E+3,4.46713037E+3,4.74585498E+3,
784.00,4.70598486E+3,5.33248975E+3,4.86114014E+3,
785.00,4.14415430E+3,4.78755225E+3,4.61018994E+3,
786.00,4.50387451E+3,4.75803857E+3,5.40632764E+3,
787.00,4.71145850E+3,4.54068506E+3,4.68893066E+3,
788.00,4.71875293E+3,4.16455420E+3,4.84885596E+3,
789.00,4.32505811E+3,4.07993481E+3,3.71388843E+3,
790.00,3.14272021E+3,4.28674170E+3,4.46887939E+3,
791.00,3.86157568E+3,4.24019727E+3,4.99272119E+3,
792.00,4.10829297E+3,3.91235303E+3,4.44587256E+3,
793.00,3.84326392E+3,4.51915283E+3,3.72446362E+3,
794.00,3.79184106E+3,3.83494360E+3,4.63244482E+3,
795.00,3.58257349E+3,4.22923975E+3,3.83585522E+3,
796.00,3.35855469E+3,3.62277173E+3,3.59341187E+3,
797.00,3.50185303E+3,4.14690430E+3,2.67655762E+3,
798.00,3.84417090E+3,3.39709985E+3,3.08707129E+3,
799.00,3.11847119E+3,3.90256470E+3,3.10099902E+3,
800.00,3.57225830E+3,3.18182568E+3,3.70993140E+3,
