# Supplementary material for: A pre-screening strategy to assess resected tumor margins by imaging cytoplasmic viscosity and hypoxia
Source: eLife. 2021 Oct 11;10:e70471. doi: 10.7554/eLife.70471 (PMC8553343; doi:10.7554/eLife.70471)
Supplement: Figure 1—source data 1. [file elife-70471-fig1-data1.zip › Figure 1-Source data/IBS440 in 50% glycerol different pH/4.42.txt]

4.42

Labels,4,4,4,
470.00,1.54284801E+1,1.26855812E+1,1.49206600E+1,
471.00,1.26650009E+1,1.54252634E+1,1.76438503E+1,
472.00,2.03971806E+1,2.20092621E+1,1.71020317E+1,
473.00,1.43164902E+1,1.15668163E+1,1.65600643E+1,
474.00,1.82228718E+1,1.54962864E+1,1.27442179E+1,
475.00,1.27511253E+1,1.55045176E+1,1.32550430E+1,
476.00,1.61485786E+1,1.83246975E+1,8.30792236E+0,
477.00,1.06099701E+1,1.50720577E+1,1.22836885E+1,
478.00,2.34463558E+1,1.51282787E+1,2.01771526E+1,
479.00,1.97314186E+1,1.90929184E+1,1.29443989E+1,
480.00,2.08263359E+1,1.74920139E+1,1.41575823E+1,
481.00,1.92678738E+1,1.59041443E+1,2.10643482E+1,
482.00,1.99536400E+1,2.11432266E+1,2.11714287E+1,
483.00,2.12237644E+1,2.58133640E+1,2.81508923E+1,
484.00,1.55942183E+1,2.76839771E+1,2.31165771E+1,
485.00,2.67379093E+1,1.79637203E+1,2.44202957E+1,
486.00,2.85835018E+1,2.50570316E+1,3.43538551E+1,
487.00,3.40354118E+1,3.44235535E+1,3.69068642E+1,
488.00,3.00120602E+1,3.35223656E+1,3.76480637E+1,
489.00,3.66859932E+1,3.73108749E+1,4.14603539E+1,
490.00,3.99281158E+1,3.80727692E+1,3.63258820E+1,
491.00,4.61322670E+1,4.41916847E+1,3.83884621E+1,
492.00,4.84447670E+1,4.08605995E+1,4.88519936E+1,
493.00,4.67905769E+1,4.90709343E+1,4.85943794E+1,
494.00,4.66348000E+1,5.01987877E+1,4.83590584E+1,
495.00,6.58011017E+1,5.73757095E+1,5.67224693E+1,
496.00,5.76731529E+1,6.32098656E+1,7.19202881E+1,
497.00,7.17458878E+1,7.80165100E+1,7.60534134E+1,
498.00,7.15156326E+1,8.30062866E+1,7.41893921E+1,
499.00,9.65275726E+1,9.32934265E+1,8.48257599E+1,
500.00,9.73609543E+1,1.13309860E+2,1.08346344E+2,
501.00,1.11465065E+2,9.42474670E+1,1.15346085E+2,
502.00,1.33170319E+2,1.30730499E+2,1.44896301E+2,
503.00,1.51357803E+2,1.69730896E+2,1.55770721E+2,
504.00,1.54416016E+2,1.51673096E+2,1.63171005E+2,
505.00,2.01085281E+2,1.95969574E+2,2.03686279E+2,
506.00,2.03273880E+2,2.14573929E+2,1.77214752E+2,
507.00,2.13056992E+2,2.00436798E+2,2.16831146E+2,
508.00,2.46683594E+2,2.26292389E+2,2.41725815E+2,
509.00,2.48890411E+2,2.48374954E+2,2.68621857E+2,
510.00,3.00301208E+2,3.08837738E+2,2.98094482E+2,
511.00,3.29977661E+2,3.45515625E+2,3.29523163E+2,
512.00,4.07631622E+2,3.93029419E+2,3.67565460E+2,
513.00,4.07146149E+2,4.15538910E+2,4.29159760E+2,
514.00,4.91749054E+2,4.74772003E+2,4.59654755E+2,
515.00,5.45598389E+2,5.41944458E+2,5.36981995E+2,
516.00,5.77718140E+2,6.13504700E+2,5.69960327E+2,
517.00,6.67852661E+2,6.59911743E+2,6.78216370E+2,
518.00,7.19570984E+2,7.62774475E+2,7.77040466E+2,
519.00,8.16207581E+2,8.59831299E+2,8.43796143E+2,
520.00,9.13518799E+2,9.26833191E+2,9.25430115E+2,
521.00,1.02486218E+3,1.04588611E+3,1.00589282E+3,
522.00,1.13649438E+3,1.09492859E+3,1.12974463E+3,
523.00,1.27351196E+3,1.25435046E+3,1.25052649E+3,
524.00,1.40224243E+3,1.39531665E+3,1.41154004E+3,
525.00,1.53952173E+3,1.56522351E+3,1.62711072E+3,
526.00,1.79448596E+3,1.74376245E+3,1.76382458E+3,
527.00,1.98446094E+3,2.02065125E+3,1.94859277E+3,
528.00,2.16648584E+3,2.18190503E+3,2.20584839E+3,
529.00,2.41883179E+3,2.49876709E+3,2.38836719E+3,
530.00,2.69037183E+3,2.85311084E+3,2.76494629E+3,
531.00,2.89484375E+3,3.03932739E+3,3.02883496E+3,
532.00,3.29046851E+3,3.41991431E+3,3.22735596E+3,
533.00,3.74084497E+3,3.81272998E+3,3.64885791E+3,
534.00,4.07436157E+3,4.11950928E+3,4.13768848E+3,
535.00,4.46708203E+3,4.45899072E+3,4.43244873E+3,
536.00,4.99744629E+3,4.99228613E+3,5.16231445E+3,
537.00,5.49197363E+3,5.52575781E+3,5.48535498E+3,
538.00,5.93643506E+3,5.98245313E+3,6.10856836E+3,
539.00,6.62766162E+3,6.68220752E+3,6.65209375E+3,
540.00,7.32042871E+3,7.54844971E+3,7.25217480E+3,
541.00,7.94233057E+3,8.19795215E+3,8.07436475E+3,
542.00,8.71805859E+3,8.84553027E+3,8.69734082E+3,
543.00,9.44400098E+3,9.56649121E+3,9.38586328E+3,
544.00,1.03713252E+4,1.05652148E+4,1.05280020E+4,
545.00,1.14843936E+4,1.13473291E+4,1.13745225E+4,
546.00,1.22519580E+4,1.25738359E+4,1.23364014E+4,
547.00,1.32118369E+4,1.36856309E+4,1.33873604E+4,
548.00,1.43789912E+4,1.48107949E+4,1.45079844E+4,
549.00,1.56448896E+4,1.60193984E+4,1.58604736E+4,
550.00,1.69373398E+4,1.71917266E+4,1.69986328E+4,
551.00,1.82513477E+4,1.86607500E+4,1.85534316E+4,
552.00,1.96445527E+4,2.01509824E+4,1.96409902E+4,
553.00,2.12405391E+4,2.17672754E+4,2.15464219E+4,
554.00,2.27465645E+4,2.32316172E+4,2.28656680E+4,
555.00,2.46915293E+4,2.51894160E+4,2.46858281E+4,
556.00,2.65181621E+4,2.67369668E+4,2.67790039E+4,
557.00,2.82882070E+4,2.85507383E+4,2.85349004E+4,
558.00,3.03597773E+4,3.05639258E+4,3.00101152E+4,
559.00,3.18964609E+4,3.24287559E+4,3.23899531E+4,
560.00,3.44577813E+4,3.46343242E+4,3.44555586E+4,
561.00,3.64108711E+4,3.69739805E+4,3.64590703E+4,
562.00,3.86292813E+4,3.95319648E+4,3.88453242E+4,
563.00,4.11007969E+4,4.19245508E+4,4.10940195E+4,
564.00,4.37382266E+4,4.41484297E+4,4.40942695E+4,
565.00,4.57245781E+4,4.66166250E+4,4.63431914E+4,
566.00,4.85001641E+4,4.90701367E+4,4.89928008E+4,
567.00,5.11591602E+4,5.15274102E+4,5.16722266E+4,
568.00,5.35678750E+4,5.49377539E+4,5.38811914E+4,
569.00,5.68808164E+4,5.73972852E+4,5.73338984E+4,
570.00,5.95125703E+4,6.04258828E+4,5.99855391E+4,
571.00,6.21675039E+4,6.35621992E+4,6.29882266E+4,
572.00,6.57713984E+4,6.63523984E+4,6.59684531E+4,
573.00,6.85453203E+4,6.97620156E+4,6.88114688E+4,
574.00,7.19204453E+4,7.29410313E+4,7.19887969E+4,
575.00,7.46140938E+4,7.51669766E+4,7.50107656E+4,
576.00,7.72739063E+4,7.88210313E+4,7.76843750E+4,
577.00,8.12567656E+4,8.20914219E+4,8.18121641E+4,
578.00,8.45264688E+4,8.53321797E+4,8.45909063E+4,
579.00,8.75235938E+4,8.87690859E+4,8.78471875E+4,
580.00,9.05145078E+4,9.19701953E+4,9.14429375E+4,
581.00,9.41208516E+4,9.48653672E+4,9.43954844E+4,
582.00,9.73088438E+4,9.86288828E+4,9.85033359E+4,
583.00,9.97043359E+4,1.02038930E+5,1.01523297E+5,
584.00,1.03436172E+5,1.05418273E+5,1.04124281E+5,
585.00,1.06207289E+5,1.08292734E+5,1.07842852E+5,
586.00,1.09282227E+5,1.12010148E+5,1.10557078E+5,
587.00,1.13424945E+5,1.14878453E+5,1.13598234E+5,
588.00,1.16879438E+5,1.18520352E+5,1.18574570E+5,
589.00,1.19500023E+5,1.20886875E+5,1.19686078E+5,
590.00,1.22170344E+5,1.24064188E+5,1.23431188E+5,
591.00,1.25113766E+5,1.27451391E+5,1.26369836E+5,
592.00,1.28604266E+5,1.30140203E+5,1.29279648E+5,
593.00,1.32156734E+5,1.33103844E+5,1.32491844E+5,
594.00,1.34222406E+5,1.35345766E+5,1.35402656E+5,
595.00,1.36354109E+5,1.39024750E+5,1.37606188E+5,
596.00,1.39126734E+5,1.41221250E+5,1.40570656E+5,
597.00,1.42000016E+5,1.43372172E+5,1.42574797E+5,
598.00,1.44887156E+5,1.47754547E+5,1.45367156E+5,
599.00,1.45697234E+5,1.48559500E+5,1.46957859E+5,
600.00,1.48052953E+5,1.49915938E+5,1.49884141E+5,
601.00,1.50816719E+5,1.53439609E+5,1.52178547E+5,
602.00,1.52476219E+5,1.55654047E+5,1.53339984E+5,
603.00,1.54117406E+5,1.56656438E+5,1.55589531E+5,
604.00,1.55661438E+5,1.58431641E+5,1.57200766E+5,
605.00,1.57457516E+5,1.59638859E+5,1.58533109E+5,
606.00,1.58791250E+5,1.61564078E+5,1.59586266E+5,
607.00,1.60803094E+5,1.64041453E+5,1.62074953E+5,
608.00,1.61279453E+5,1.64642828E+5,1.62632094E+5,
609.00,1.62894250E+5,1.65264781E+5,1.63202984E+5,
610.00,1.62503016E+5,1.65852109E+5,1.64035172E+5,
611.00,1.64334141E+5,1.66512844E+5,1.65018188E+5,
612.00,1.64688875E+5,1.67011109E+5,1.65963375E+5,
613.00,1.65392375E+5,1.68207016E+5,1.65889688E+5,
614.00,1.66145438E+5,1.68085406E+5,1.64939094E+5,
615.00,1.65300922E+5,1.67267328E+5,1.66613578E+5,
616.00,1.65229641E+5,1.68185875E+5,1.66195719E+5,
617.00,1.65913328E+5,1.68301516E+5,1.65325594E+5,
618.00,1.65769578E+5,1.67849094E+5,1.65318641E+5,
619.00,1.64239844E+5,1.67537391E+5,1.66249938E+5,
620.00,1.64198953E+5,1.67551438E+5,1.64306109E+5,
621.00,1.63936016E+5,1.66152453E+5,1.64704063E+5,
622.00,1.62990328E+5,1.65158703E+5,1.62843656E+5,
623.00,1.62422844E+5,1.64074453E+5,1.62057313E+5,
624.00,1.61143656E+5,1.63526250E+5,1.61036891E+5,
625.00,1.59618359E+5,1.61849938E+5,1.61077328E+5,
626.00,1.58196219E+5,1.61369438E+5,1.59655094E+5,
627.00,1.56887109E+5,1.59793797E+5,1.59008531E+5,
628.00,1.55581078E+5,1.57644969E+5,1.57524641E+5,
629.00,1.54719156E+5,1.56175813E+5,1.54804875E+5,
630.00,1.52417703E+5,1.54873391E+5,1.54370063E+5,
631.00,1.52356547E+5,1.53637891E+5,1.51848031E+5,
632.00,1.49685844E+5,1.50854078E+5,1.49972875E+5,
633.00,1.47232703E+5,1.49552938E+5,1.48263875E+5,
634.00,1.45524203E+5,1.47433766E+5,1.47639781E+5,
635.00,1.42969922E+5,1.45261953E+5,1.44971156E+5,
636.00,1.40777672E+5,1.43483922E+5,1.42974469E+5,
637.00,1.39444172E+5,1.41602109E+5,1.40334344E+5,
638.00,1.37910797E+5,1.39846375E+5,1.38465859E+5,
639.00,1.35216750E+5,1.37323031E+5,1.35006641E+5,
640.00,1.34119000E+5,1.35437563E+5,1.33307078E+5,
641.00,1.31232328E+5,1.32733031E+5,1.32905438E+5,
642.00,1.28829945E+5,1.31035242E+5,1.29407563E+5,
643.00,1.26957688E+5,1.27714172E+5,1.26520094E+5,
644.00,1.24263875E+5,1.26334305E+5,1.24788563E+5,
645.00,1.22622844E+5,1.22923867E+5,1.21844070E+5,
646.00,1.20300445E+5,1.21166945E+5,1.20668727E+5,
647.00,1.17377711E+5,1.19280992E+5,1.18724266E+5,
648.00,1.14255578E+5,1.16399008E+5,1.16698797E+5,
649.00,1.13182383E+5,1.14639930E+5,1.13014438E+5,
650.00,1.10475844E+5,1.11787781E+5,1.11332750E+5,
651.00,1.08262906E+5,1.08449055E+5,1.08143867E+5,
652.00,1.04457125E+5,1.07355008E+5,1.05941930E+5,
653.00,1.02287391E+5,1.05538930E+5,1.04810641E+5,
654.00,1.00792656E+5,1.02184953E+5,1.02335797E+5,
655.00,9.84955703E+4,9.86105625E+4,9.91906094E+4,
656.00,9.64244219E+4,9.88763516E+4,9.76105313E+4,
657.00,9.48628516E+4,9.69275078E+4,9.49374922E+4,
658.00,9.17923750E+4,9.35236406E+4,9.32820313E+4,
659.00,9.09048984E+4,9.31839141E+4,8.94908203E+4,
660.00,8.84795703E+4,9.03314297E+4,9.00145078E+4,
661.00,8.59567344E+4,8.70367422E+4,8.75411719E+4,
662.00,8.47697813E+4,8.55643125E+4,8.45997188E+4,
663.00,8.26432578E+4,8.31546641E+4,8.32588984E+4,
664.00,8.15239688E+4,8.09919219E+4,8.08959531E+4,
665.00,7.83789766E+4,7.89735000E+4,7.94956563E+4,
666.00,7.58894844E+4,7.82477188E+4,7.66515547E+4,
667.00,7.55511953E+4,7.58021641E+4,7.61923047E+4,
668.00,7.40734375E+4,7.40138203E+4,7.30687656E+4,
669.00,7.19348750E+4,7.27377266E+4,7.17696094E+4,
670.00,7.02767969E+4,7.09469844E+4,7.01497422E+4,
671.00,6.77298438E+4,6.96114141E+4,6.87778750E+4,
672.00,6.66615313E+4,6.72409375E+4,6.72782109E+4,
673.00,6.50362969E+4,6.54916172E+4,6.58718203E+4,
674.00,6.43708047E+4,6.35039102E+4,6.31229219E+4,
675.00,6.09305664E+4,6.31161445E+4,6.20400078E+4,
676.00,6.08088672E+4,6.10736250E+4,6.07007188E+4,
677.00,6.00320195E+4,6.02226289E+4,5.91579023E+4,
678.00,5.67927500E+4,5.80273555E+4,5.74590000E+4,
679.00,5.64720078E+4,5.62063789E+4,5.56565859E+4,
680.00,5.43485742E+4,5.40781875E+4,5.43910234E+4,
681.00,5.22722422E+4,5.38394063E+4,5.34805234E+4,
682.00,5.11893320E+4,5.29275742E+4,5.21218008E+4,
683.00,5.00359766E+4,5.22301133E+4,5.09596914E+4,
684.00,4.86989922E+4,5.10577695E+4,5.02323984E+4,
685.00,4.79983789E+4,4.91529727E+4,4.90042031E+4,
686.00,4.69939063E+4,4.82425430E+4,4.80096602E+4,
687.00,4.62243516E+4,4.68075938E+4,4.65034805E+4,
688.00,4.38803867E+4,4.58260703E+4,4.60319570E+4,
689.00,4.38171406E+4,4.42475625E+4,4.44139805E+4,
690.00,4.22941328E+4,4.35172227E+4,4.34877891E+4,
691.00,4.29926445E+4,4.22481680E+4,4.24649727E+4,
692.00,4.02690859E+4,4.14783320E+4,4.09048438E+4,
693.00,3.98910313E+4,3.97922969E+4,4.06323906E+4,
694.00,3.94840000E+4,3.92130273E+4,3.92545820E+4,
695.00,3.82083984E+4,3.91811172E+4,3.84053945E+4,
696.00,3.81971211E+4,3.78596328E+4,3.75821641E+4,
697.00,3.69546445E+4,3.62013398E+4,3.59713516E+4,
698.00,3.55093164E+4,3.58181719E+4,3.52408086E+4,
699.00,3.43620898E+4,3.57746563E+4,3.43765586E+4,
700.00,3.39920625E+4,3.40341406E+4,3.36225430E+4,
701.00,3.18866504E+4,3.41806289E+4,3.39055625E+4,
702.00,3.24636484E+4,3.23320957E+4,3.28280820E+4,
703.00,3.16146133E+4,3.27375684E+4,3.21976406E+4,
704.00,3.24337715E+4,3.12295313E+4,3.08594082E+4,
705.00,3.05933359E+4,3.05082871E+4,3.00683867E+4,
706.00,2.93630918E+4,3.02340273E+4,2.95057480E+4,
707.00,2.85752520E+4,2.98555508E+4,2.81582051E+4,
708.00,2.84107363E+4,2.94887949E+4,2.87507246E+4,
709.00,2.79601836E+4,2.80281797E+4,2.81502676E+4,
710.00,2.69982422E+4,2.69380332E+4,2.77714102E+4,
711.00,2.65442500E+4,2.72973906E+4,2.65062773E+4,
712.00,2.58391465E+4,2.62647949E+4,2.69675469E+4,
713.00,2.53571387E+4,2.55317129E+4,2.61971660E+4,
714.00,2.44925313E+4,2.50418086E+4,2.55631895E+4,
715.00,2.41795898E+4,2.43700977E+4,2.46978887E+4,
716.00,2.38165996E+4,2.35168516E+4,2.43483320E+4,
717.00,2.28576309E+4,2.36404668E+4,2.17909805E+4,
718.00,2.25938105E+4,2.25597207E+4,2.28971348E+4,
719.00,2.19847734E+4,2.23293926E+4,2.28906504E+4,
720.00,2.09665664E+4,2.16076367E+4,2.10613398E+4,
721.00,2.09201895E+4,2.20414629E+4,2.10581172E+4,
722.00,2.06319434E+4,2.12269102E+4,2.04798594E+4,
723.00,2.00478457E+4,2.04704941E+4,2.03160078E+4,
724.00,1.99682227E+4,1.97640313E+4,1.96415938E+4,
725.00,2.00788457E+4,1.99519512E+4,2.00324375E+4,
726.00,1.81809551E+4,1.83492500E+4,1.86824902E+4,
727.00,1.83175996E+4,1.78023770E+4,1.85623027E+4,
728.00,1.86187051E+4,1.82636133E+4,1.90863242E+4,
729.00,1.74217402E+4,1.77669883E+4,1.74529141E+4,
730.00,1.67180352E+4,1.68068574E+4,1.74345176E+4,
731.00,1.67923535E+4,1.70231191E+4,1.75045430E+4,
732.00,1.70307402E+4,1.67368438E+4,1.62821084E+4,
733.00,1.59527168E+4,1.64587598E+4,1.52520361E+4,
734.00,1.55639316E+4,1.60018311E+4,1.54710410E+4,
735.00,1.54952754E+4,1.58258174E+4,1.50957061E+4,
736.00,1.53532949E+4,1.53118799E+4,1.45136787E+4,
737.00,1.47701924E+4,1.48154883E+4,1.47727803E+4,
738.00,1.45888672E+4,1.38894678E+4,1.42568906E+4,
739.00,1.40590381E+4,1.40093232E+4,1.41157900E+4,
740.00,1.33629648E+4,1.40035576E+4,1.41520391E+4,
741.00,1.35072324E+4,1.42180215E+4,1.31872285E+4,
742.00,1.28317598E+4,1.33105723E+4,1.29526104E+4,
743.00,1.31336367E+4,1.26680801E+4,1.30989551E+4,
744.00,1.32793018E+4,1.25681416E+4,1.32053350E+4,
745.00,1.21157549E+4,1.22611875E+4,1.22093145E+4,
746.00,1.23074590E+4,1.12665820E+4,1.21754883E+4,
747.00,1.13269746E+4,1.25117754E+4,1.18477549E+4,
748.00,1.13418672E+4,1.19595869E+4,1.14419414E+4,
749.00,1.09288838E+4,1.20824063E+4,1.08232217E+4,
750.00,1.09935615E+4,1.13880000E+4,1.05506953E+4,
751.00,1.07963760E+4,1.15245635E+4,1.11845654E+4,
752.00,1.09114141E+4,1.07751230E+4,1.11593398E+4,
753.00,1.05326816E+4,1.08333154E+4,1.02218994E+4,
754.00,9.59035449E+3,9.79002246E+3,9.95777344E+3,
755.00,9.79139746E+3,1.00754668E+4,1.00482930E+4,
756.00,9.25353906E+3,9.30972852E+3,9.65606836E+3,
757.00,9.20058008E+3,9.45579102E+3,9.76583496E+3,
758.00,9.33091504E+3,9.72055664E+3,8.88158789E+3,
759.00,9.75878613E+3,9.53723926E+3,8.42336914E+3,
760.00,9.19563672E+3,9.46300781E+3,9.17576367E+3,
761.00,8.23838184E+3,8.71133301E+3,8.94017676E+3,
762.00,8.21222461E+3,8.48056055E+3,8.67116895E+3,
763.00,8.48054395E+3,8.98958398E+3,8.24848340E+3,
764.00,8.11343604E+3,7.82996924E+3,7.49189111E+3,
765.00,7.67673438E+3,7.96404248E+3,7.43970996E+3,
766.00,7.77077441E+3,8.24604297E+3,7.50572754E+3,
767.00,7.16849902E+3,7.24350586E+3,7.77845801E+3,
768.00,8.32751660E+3,7.75802295E+3,8.09034326E+3,
769.00,7.56266357E+3,7.87030859E+3,7.74671777E+3,
770.00,7.29438574E+3,7.40974707E+3,6.92839844E+3,
771.00,6.84321680E+3,7.50676514E+3,6.92896729E+3,
772.00,7.50493115E+3,7.29995508E+3,6.40351904E+3,
773.00,7.00258545E+3,7.15362354E+3,6.64159961E+3,
774.00,6.30886523E+3,6.73473975E+3,6.27149609E+3,
775.00,6.53249268E+3,6.59413184E+3,6.80231836E+3,
776.00,5.87712744E+3,5.96783252E+3,5.86401123E+3,
777.00,6.18777197E+3,6.33526465E+3,6.97279297E+3,
778.00,6.20061865E+3,6.47331348E+3,5.98874658E+3,
779.00,5.87079688E+3,6.21704150E+3,6.24872754E+3,
780.00,6.10417822E+3,5.58475684E+3,5.98726953E+3,
781.00,5.83424170E+3,6.06926611E+3,5.61062549E+3,
782.00,5.31293457E+3,5.26103076E+3,6.13193311E+3,
783.00,5.37921973E+3,6.17322656E+3,5.71857910E+3,
784.00,5.20603076E+3,5.61353711E+3,5.42668213E+3,
785.00,4.36644873E+3,5.39572998E+3,6.39208252E+3,
786.00,4.76029346E+3,4.70448242E+3,4.82543994E+3,
787.00,4.80549609E+3,4.93604297E+3,5.36655371E+3,
788.00,5.23963330E+3,4.78828467E+3,4.70884961E+3,
789.00,4.21960596E+3,5.11910986E+3,5.51547852E+3,
790.00,4.53641992E+3,5.16502148E+3,4.87935596E+3,
791.00,4.82010400E+3,4.91504736E+3,4.83158057E+3,
792.00,4.40786865E+3,4.79997266E+3,4.66753125E+3,
793.00,4.13848242E+3,4.21905225E+3,4.49465137E+3,
794.00,3.97926465E+3,4.64264209E+3,4.86520459E+3,
795.00,4.12502686E+3,4.81597705E+3,4.64184961E+3,
796.00,4.24109863E+3,4.36448096E+3,4.65820020E+3,
797.00,4.49613574E+3,3.75842017E+3,4.83072607E+3,
798.00,3.94509790E+3,3.60054565E+3,3.72780981E+3,
799.00,4.62514746E+3,3.61604858E+3,4.02450122E+3,
800.00,3.42552100E+3,3.85723901E+3,3.05882471E+3,
