# Supplementary material for: A pre-screening strategy to assess resected tumor margins by imaging cytoplasmic viscosity and hypoxia
Source: eLife. 2021 Oct 11;10:e70471. doi: 10.7554/eLife.70471 (PMC8553343; doi:10.7554/eLife.70471)
Supplement: Figure 1—source data 1. [file elife-70471-fig1-data1.zip › Figure 1-Source data/IBS440 in 50% glycerol different pH/8.41.txt]

8.41

Labels,8,8,8,
470.00,9.37228680E+0,7.16369390E+0,1.37756100E+1,
471.00,1.15627832E+1,7.15767860E+0,8.26706982E+0,
472.00,9.91714001E+0,6.61077452E+0,8.26482773E+0,
473.00,8.81362438E+0,1.21207266E+1,9.34548759E+0,
474.00,8.28650284E+0,1.43313923E+1,1.04953394E+1,
475.00,8.86801147E+0,1.21469469E+1,9.41624451E+0,
476.00,1.16492128E+1,1.05331163E+1,8.86434364E+0,
477.00,1.11096344E+1,1.33655777E+1,1.50391445E+1,
478.00,1.28467550E+1,8.38277912E+0,1.22968435E+1,
479.00,7.27473640E+0,1.23206196E+1,8.41764641E+0,
480.00,1.06972017E+1,1.12546730E+1,1.24031630E+1,
481.00,1.86647339E+1,1.07367830E+1,1.19073982E+1,
482.00,1.36566219E+1,1.37124453E+1,2.05279331E+1,
483.00,1.09012012E+1,9.73530579E+0,1.08925924E+1,
484.00,8.05375195E+0,1.32415161E+1,1.84102688E+1,
485.00,1.56245203E+1,1.67940426E+1,1.44939365E+1,
486.00,1.33547144E+1,1.80174618E+1,1.62725544E+1,
487.00,1.98658657E+1,2.45329304E+1,1.63645382E+1,
488.00,2.05648212E+1,2.17601299E+1,2.75393772E+1,
489.00,2.00892868E+1,2.30537510E+1,2.29583054E+1,
490.00,3.27578087E+1,2.67162838E+1,2.31865540E+1,
491.00,2.57020702E+1,2.63193398E+1,3.10556545E+1,
492.00,2.46535225E+1,2.82676601E+1,3.42445030E+1,
493.00,3.21567192E+1,3.21049805E+1,2.29994831E+1,
494.00,4.34418983E+1,2.74914131E+1,4.14972763E+1,
495.00,3.99476814E+1,2.93325272E+1,3.63107872E+1,
496.00,4.84013329E+1,3.75655212E+1,4.01842270E+1,
497.00,5.10372581E+1,4.65190315E+1,3.80685463E+1,
498.00,4.83171310E+1,4.87985573E+1,4.89858742E+1,
499.00,5.12067642E+1,5.55089226E+1,5.33321724E+1,
500.00,7.58094635E+1,6.49196854E+1,6.49658508E+1,
501.00,6.21745491E+1,6.78834763E+1,6.86109314E+1,
502.00,8.64220734E+1,9.11583710E+1,9.24647980E+1,
503.00,8.47037582E+1,9.67382355E+1,1.08774345E+2,
504.00,1.03807823E+2,1.22415466E+2,1.15282082E+2,
505.00,1.14620178E+2,1.20199936E+2,1.26674042E+2,
506.00,1.12205261E+2,1.13218552E+2,1.37367722E+2,
507.00,1.36616043E+2,1.43693787E+2,1.36308853E+2,
508.00,1.47956558E+2,1.56620255E+2,1.47242752E+2,
509.00,1.69076981E+2,1.63694397E+2,1.61155060E+2,
510.00,2.00867950E+2,1.74216873E+2,1.78479111E+2,
511.00,2.23631912E+2,2.19579269E+2,2.13088028E+2,
512.00,2.58399231E+2,2.27820602E+2,2.49625534E+2,
513.00,2.73832184E+2,2.48162003E+2,3.02105316E+2,
514.00,3.13842010E+2,2.92739441E+2,2.90174652E+2,
515.00,3.01235413E+2,3.10963745E+2,3.42372925E+2,
516.00,3.88377991E+2,4.06381531E+2,3.76538361E+2,
517.00,3.95662445E+2,4.14901764E+2,4.35069916E+2,
518.00,4.88188934E+2,4.39570526E+2,4.70201447E+2,
519.00,5.26613098E+2,5.08467285E+2,5.62331299E+2,
520.00,5.67521057E+2,5.68562073E+2,5.93071655E+2,
521.00,6.22510864E+2,6.64484253E+2,6.65576782E+2,
522.00,7.43126160E+2,7.06084412E+2,7.52873047E+2,
523.00,8.05113342E+2,7.64293823E+2,8.29257019E+2,
524.00,8.81908081E+2,9.02072632E+2,9.11184021E+2,
525.00,9.05701355E+2,9.07188416E+2,1.01536145E+3,
526.00,1.13351331E+3,1.08801758E+3,1.11722656E+3,
527.00,1.19863513E+3,1.19411462E+3,1.27582556E+3,
528.00,1.33741016E+3,1.40902319E+3,1.34572363E+3,
529.00,1.47195459E+3,1.51864282E+3,1.58110559E+3,
530.00,1.69324878E+3,1.67910022E+3,1.70232898E+3,
531.00,1.84921228E+3,1.88100964E+3,1.94642603E+3,
532.00,2.01717273E+3,2.08415894E+3,2.00619409E+3,
533.00,2.25485107E+3,2.32596484E+3,2.40368384E+3,
534.00,2.55173560E+3,2.53568750E+3,2.59421436E+3,
535.00,2.81759961E+3,2.74088477E+3,2.92280786E+3,
536.00,3.03782788E+3,3.02861060E+3,3.16450122E+3,
537.00,3.25164258E+3,3.40771558E+3,3.48020898E+3,
538.00,3.62322168E+3,3.83697192E+3,3.80557251E+3,
539.00,4.02231543E+3,4.12447656E+3,4.24845459E+3,
540.00,4.49346582E+3,4.52391406E+3,4.57788818E+3,
541.00,4.86519971E+3,4.90686963E+3,5.01080566E+3,
542.00,5.40952637E+3,5.28907666E+3,5.56984180E+3,
543.00,5.92253369E+3,5.89101660E+3,6.05864404E+3,
544.00,6.40105957E+3,6.45057617E+3,6.61316846E+3,
545.00,7.00938477E+3,7.24149756E+3,7.33315527E+3,
546.00,7.43637842E+3,7.64776855E+3,7.90298535E+3,
547.00,8.24064746E+3,8.38348828E+3,8.47159082E+3,
548.00,8.95994043E+3,9.17711133E+3,9.32267676E+3,
549.00,9.76828320E+3,9.80947949E+3,9.94387891E+3,
550.00,1.05294111E+4,1.06665596E+4,1.06709971E+4,
551.00,1.15173086E+4,1.14082295E+4,1.16324082E+4,
552.00,1.22072734E+4,1.24848662E+4,1.25988545E+4,
553.00,1.30782139E+4,1.33764170E+4,1.36473389E+4,
554.00,1.40137715E+4,1.43763086E+4,1.45994502E+4,
555.00,1.52081787E+4,1.52116240E+4,1.56747568E+4,
556.00,1.64334121E+4,1.64206855E+4,1.66488008E+4,
557.00,1.73707129E+4,1.76366602E+4,1.79806367E+4,
558.00,1.83434766E+4,1.84245703E+4,1.88756426E+4,
559.00,1.98658691E+4,2.01045039E+4,2.05827695E+4,
560.00,2.10264102E+4,2.13369629E+4,2.16195195E+4,
561.00,2.22613750E+4,2.27484238E+4,2.31419219E+4,
562.00,2.41028027E+4,2.42398379E+4,2.46572813E+4,
563.00,2.47099043E+4,2.58224570E+4,2.59333535E+4,
564.00,2.68576719E+4,2.72041074E+4,2.76924434E+4,
565.00,2.81773418E+4,2.87057656E+4,2.91582305E+4,
566.00,2.99805098E+4,3.01480898E+4,3.06104141E+4,
567.00,3.12161777E+4,3.19391367E+4,3.29430195E+4,
568.00,3.34623828E+4,3.37048867E+4,3.46580195E+4,
569.00,3.50261523E+4,3.53884258E+4,3.63940508E+4,
570.00,3.68149180E+4,3.74532148E+4,3.78918008E+4,
571.00,3.86948984E+4,3.93951250E+4,4.03125938E+4,
572.00,4.06647148E+4,4.12255625E+4,4.18089336E+4,
573.00,4.23626602E+4,4.26781914E+4,4.39178125E+4,
574.00,4.41405859E+4,4.47749180E+4,4.55774844E+4,
575.00,4.61475430E+4,4.63655938E+4,4.69526289E+4,
576.00,4.81045664E+4,4.88945391E+4,5.01941875E+4,
577.00,4.96743398E+4,5.09210391E+4,5.16425117E+4,
578.00,5.19172422E+4,5.25910859E+4,5.35720703E+4,
579.00,5.39963203E+4,5.47225820E+4,5.56938867E+4,
580.00,5.64775898E+4,5.66551094E+4,5.79490781E+4,
581.00,5.79155117E+4,5.89508633E+4,5.97490273E+4,
582.00,6.04809766E+4,6.14587109E+4,6.19291445E+4,
583.00,6.18119336E+4,6.30046289E+4,6.43147891E+4,
584.00,6.37871250E+4,6.49354961E+4,6.64862656E+4,
585.00,6.55757500E+4,6.64281328E+4,6.85152266E+4,
586.00,6.80601875E+4,6.87860156E+4,6.98339063E+4,
587.00,7.05103203E+4,7.10707266E+4,7.19767656E+4,
588.00,7.21212031E+4,7.30316094E+4,7.49142031E+4,
589.00,7.39459297E+4,7.54050078E+4,7.69003203E+4,
590.00,7.59885703E+4,7.65065938E+4,7.79699453E+4,
591.00,7.72271172E+4,7.89393125E+4,7.97457891E+4,
592.00,7.92479922E+4,8.05834375E+4,8.13981953E+4,
593.00,8.16294063E+4,8.26570469E+4,8.41650313E+4,
594.00,8.26043125E+4,8.37658516E+4,8.50211953E+4,
595.00,8.44944844E+4,8.55967500E+4,8.73591172E+4,
596.00,8.58411953E+4,8.72861016E+4,8.83288750E+4,
597.00,8.69843828E+4,8.85001563E+4,8.99093672E+4,
598.00,8.85454688E+4,9.07105313E+4,9.21372031E+4,
599.00,9.00591406E+4,9.20186797E+4,9.26869375E+4,
600.00,9.20841250E+4,9.24415078E+4,9.46026016E+4,
601.00,9.30964609E+4,9.42623438E+4,9.59159766E+4,
602.00,9.33249453E+4,9.47031016E+4,9.69202656E+4,
603.00,9.50254453E+4,9.61425234E+4,9.75619531E+4,
604.00,9.63121328E+4,9.78890078E+4,9.85773047E+4,
605.00,9.72592344E+4,9.85622969E+4,9.98780078E+4,
606.00,9.89604453E+4,9.97376953E+4,1.00693156E+5,
607.00,9.82794219E+4,9.96795703E+4,1.02364578E+5,
608.00,9.94512734E+4,1.01341594E+5,1.02154578E+5,
609.00,1.00451273E+5,1.01698148E+5,1.03709289E+5,
610.00,1.00512016E+5,1.02316367E+5,1.03505031E+5,
611.00,1.01996391E+5,1.03079602E+5,1.04763125E+5,
612.00,1.01931609E+5,1.02634859E+5,1.04299813E+5,
613.00,1.01877273E+5,1.03193531E+5,1.04720328E+5,
614.00,1.01693664E+5,1.03399938E+5,1.04907141E+5,
615.00,1.01712063E+5,1.02711758E+5,1.04097203E+5,
616.00,1.02276867E+5,1.03560828E+5,1.04652063E+5,
617.00,1.02283656E+5,1.02844844E+5,1.05344125E+5,
618.00,1.02273016E+5,1.03473227E+5,1.04593664E+5,
619.00,1.01339406E+5,1.02935773E+5,1.04231484E+5,
620.00,1.01986758E+5,1.02673984E+5,1.04395992E+5,
621.00,1.01179398E+5,1.03059445E+5,1.04066016E+5,
622.00,9.99025625E+4,1.02630234E+5,1.03260234E+5,
623.00,1.00719680E+5,1.01246992E+5,1.02565750E+5,
624.00,9.97681719E+4,1.01471766E+5,1.02263313E+5,
625.00,9.90823359E+4,1.00381727E+5,1.00796633E+5,
626.00,9.90266875E+4,9.96822969E+4,1.00663836E+5,
627.00,9.67662266E+4,9.82282500E+4,1.00047313E+5,
628.00,9.65418672E+4,9.84208359E+4,9.91005469E+4,
629.00,9.52277500E+4,9.65044063E+4,9.84117109E+4,
630.00,9.44285078E+4,9.68250000E+4,9.65374922E+4,
631.00,9.36316484E+4,9.54226328E+4,9.61919609E+4,
632.00,9.32697188E+4,9.26224063E+4,9.56339688E+4,
633.00,9.07567266E+4,9.24523125E+4,9.33385625E+4,
634.00,8.98690859E+4,9.13835391E+4,9.33008516E+4,
635.00,8.79085703E+4,9.00535469E+4,9.15885000E+4,
636.00,8.80894609E+4,8.97226484E+4,9.00114219E+4,
637.00,8.70898438E+4,8.76025391E+4,8.89728594E+4,
638.00,8.55500703E+4,8.64225938E+4,8.81725469E+4,
639.00,8.35347422E+4,8.50670391E+4,8.56909453E+4,
640.00,8.27077891E+4,8.33655000E+4,8.62291719E+4,
641.00,8.11916953E+4,8.23886484E+4,8.28820703E+4,
642.00,7.92977891E+4,8.04778281E+4,8.18234141E+4,
643.00,7.80589688E+4,7.93770313E+4,7.96532109E+4,
644.00,7.64042031E+4,7.75897656E+4,7.95883984E+4,
645.00,7.57467656E+4,7.68717344E+4,7.86557656E+4,
646.00,7.49294766E+4,7.52046484E+4,7.55973125E+4,
647.00,7.24267500E+4,7.30520859E+4,7.50808984E+4,
648.00,7.13738125E+4,7.21512500E+4,7.36055703E+4,
649.00,7.06244609E+4,7.03146641E+4,7.24919922E+4,
650.00,6.87840469E+4,6.89450391E+4,6.98029531E+4,
651.00,6.72660703E+4,6.76993750E+4,6.97735391E+4,
652.00,6.53502773E+4,6.63792891E+4,6.74059844E+4,
653.00,6.43800391E+4,6.52437734E+4,6.57401953E+4,
654.00,6.26260352E+4,6.41858672E+4,6.45328359E+4,
655.00,6.17798320E+4,6.27768398E+4,6.35958867E+4,
656.00,6.04984063E+4,6.12633359E+4,6.21719648E+4,
657.00,5.94847813E+4,6.00965664E+4,6.04210430E+4,
658.00,5.85217383E+4,5.86995547E+4,5.92402344E+4,
659.00,5.71007695E+4,5.59407188E+4,5.76143164E+4,
660.00,5.46782539E+4,5.55096289E+4,5.72216797E+4,
661.00,5.38176094E+4,5.48702656E+4,5.57184883E+4,
662.00,5.31318750E+4,5.31377266E+4,5.36963242E+4,
663.00,5.16770703E+4,5.25072656E+4,5.35437227E+4,
664.00,4.99837656E+4,5.08656953E+4,5.22113555E+4,
665.00,4.91368828E+4,5.00489297E+4,5.04883398E+4,
666.00,4.83703945E+4,4.91691719E+4,5.05293789E+4,
667.00,4.71092148E+4,4.73092969E+4,4.80674531E+4,
668.00,4.62938633E+4,4.64647734E+4,4.70468633E+4,
669.00,4.45106133E+4,4.56057461E+4,4.64973477E+4,
670.00,4.39706563E+4,4.39145352E+4,4.47245508E+4,
671.00,4.23005703E+4,4.29738320E+4,4.37875078E+4,
672.00,4.19376367E+4,4.18871758E+4,4.38992148E+4,
673.00,4.02731328E+4,4.10752695E+4,4.17111406E+4,
674.00,3.96179805E+4,4.00263516E+4,4.11594492E+4,
675.00,3.80852344E+4,4.00914180E+4,4.01278516E+4,
676.00,3.70476250E+4,3.78422461E+4,3.82898086E+4,
677.00,3.74842852E+4,3.79475938E+4,3.81372617E+4,
678.00,3.59951406E+4,3.67153789E+4,3.71374297E+4,
679.00,3.48946445E+4,3.58070664E+4,3.66109102E+4,
680.00,3.41132109E+4,3.54552227E+4,3.47923164E+4,
681.00,3.36359883E+4,3.38055703E+4,3.40061719E+4,
682.00,3.22614473E+4,3.29476602E+4,3.37017031E+4,
683.00,3.24323652E+4,3.24256348E+4,3.27166797E+4,
684.00,3.02744629E+4,3.18541699E+4,3.24896621E+4,
685.00,3.04762285E+4,3.07111563E+4,3.18548711E+4,
686.00,2.96533027E+4,3.01838574E+4,3.02521953E+4,
687.00,2.82042559E+4,2.93082793E+4,3.00529102E+4,
688.00,2.86260078E+4,2.84572266E+4,2.87795762E+4,
689.00,2.76190273E+4,2.73089141E+4,2.79628711E+4,
690.00,2.69521836E+4,2.73925195E+4,2.72659258E+4,
691.00,2.65191758E+4,2.62602578E+4,2.75149473E+4,
692.00,2.64203223E+4,2.59951406E+4,2.68343828E+4,
693.00,2.53886914E+4,2.58656113E+4,2.56717754E+4,
694.00,2.47296406E+4,2.49900840E+4,2.50561777E+4,
695.00,2.47455938E+4,2.40610723E+4,2.50024160E+4,
696.00,2.31676016E+4,2.36243262E+4,2.45068691E+4,
697.00,2.25933047E+4,2.29737754E+4,2.38549180E+4,
698.00,2.22205645E+4,2.30360020E+4,2.29879180E+4,
699.00,2.16759375E+4,2.34951738E+4,2.29424160E+4,
700.00,2.14058203E+4,2.17654160E+4,2.14488242E+4,
701.00,2.13765723E+4,2.05636074E+4,2.19088086E+4,
702.00,2.10248984E+4,2.09463711E+4,2.03900078E+4,
703.00,2.03373184E+4,2.03121289E+4,2.03777285E+4,
704.00,1.97013965E+4,2.02180625E+4,2.03500723E+4,
705.00,1.98071172E+4,1.96268145E+4,2.03730449E+4,
706.00,1.91426836E+4,1.93797441E+4,1.86377441E+4,
707.00,1.81594941E+4,1.84221426E+4,1.90942227E+4,
708.00,1.84708848E+4,1.76552227E+4,1.86210078E+4,
709.00,1.82234297E+4,1.79318047E+4,1.84849141E+4,
710.00,1.74984492E+4,1.76252363E+4,1.73122891E+4,
711.00,1.70334688E+4,1.73030352E+4,1.71051699E+4,
712.00,1.62045752E+4,1.64582285E+4,1.67801133E+4,
713.00,1.60638867E+4,1.63478330E+4,1.56202197E+4,
714.00,1.60219336E+4,1.60853086E+4,1.63548945E+4,
715.00,1.54788418E+4,1.50436553E+4,1.60643516E+4,
716.00,1.52978271E+4,1.51241328E+4,1.51681025E+4,
717.00,1.41682451E+4,1.45922471E+4,1.51137646E+4,
718.00,1.45991963E+4,1.42052041E+4,1.44883145E+4,
719.00,1.41679170E+4,1.44452979E+4,1.53171143E+4,
720.00,1.37206494E+4,1.39515059E+4,1.34801426E+4,
721.00,1.40458760E+4,1.41168369E+4,1.34315664E+4,
722.00,1.30113516E+4,1.28703477E+4,1.36094502E+4,
723.00,1.33159717E+4,1.26692197E+4,1.32789502E+4,
724.00,1.28450654E+4,1.34196563E+4,1.31985791E+4,
725.00,1.21615117E+4,1.20963633E+4,1.26011230E+4,
726.00,1.25795791E+4,1.21406631E+4,1.22094033E+4,
727.00,1.17510469E+4,1.24177607E+4,1.15503877E+4,
728.00,1.19702021E+4,1.15082695E+4,1.20673262E+4,
729.00,1.11140957E+4,1.15825518E+4,1.19809990E+4,
730.00,1.13186465E+4,1.16958955E+4,1.09906807E+4,
731.00,1.05530342E+4,1.05197314E+4,1.13273154E+4,
732.00,1.04344375E+4,1.09571045E+4,1.11042197E+4,
733.00,1.00566943E+4,9.79037695E+3,1.05265303E+4,
734.00,9.92143164E+3,1.04470293E+4,9.93822070E+3,
735.00,9.82419238E+3,1.00463008E+4,1.03589727E+4,
736.00,9.71711133E+3,9.71998047E+3,1.00615537E+4,
737.00,9.50691211E+3,9.60698633E+3,9.92213086E+3,
738.00,9.46002051E+3,9.13604199E+3,9.59570215E+3,
739.00,9.24399707E+3,9.26131152E+3,9.18490820E+3,
740.00,9.77792188E+3,8.95609375E+3,9.05663184E+3,
741.00,8.58037500E+3,8.98367480E+3,9.87718457E+3,
742.00,8.22012793E+3,9.16145117E+3,8.61328125E+3,
743.00,8.09416748E+3,8.66793652E+3,9.03940918E+3,
744.00,7.92317969E+3,8.19950098E+3,8.55662598E+3,
745.00,7.53580762E+3,7.96747803E+3,8.14947119E+3,
746.00,7.83555420E+3,8.11146924E+3,8.12714941E+3,
747.00,7.61663477E+3,7.51924609E+3,8.28780859E+3,
748.00,7.98518799E+3,7.88805957E+3,7.52712695E+3,
749.00,7.08378809E+3,7.38883545E+3,7.93341553E+3,
750.00,6.85560986E+3,7.07617041E+3,7.39743652E+3,
751.00,6.47729004E+3,7.28507520E+3,7.51561328E+3,
752.00,6.90476563E+3,6.93301074E+3,7.05656689E+3,
753.00,7.18245410E+3,7.01554248E+3,6.61826953E+3,
754.00,6.82987744E+3,6.44574219E+3,7.11494678E+3,
755.00,6.58973438E+3,6.90784326E+3,6.35398389E+3,
756.00,6.60287402E+3,6.21987988E+3,6.58392480E+3,
757.00,5.92293652E+3,6.14640967E+3,6.38670947E+3,
758.00,6.29790137E+3,6.24654004E+3,6.56344678E+3,
759.00,6.15503223E+3,5.76098633E+3,5.55034961E+3,
760.00,5.78684326E+3,5.99307324E+3,6.14723242E+3,
761.00,5.55078809E+3,5.72115918E+3,5.59546338E+3,
762.00,6.05907764E+3,5.44575439E+3,5.42351123E+3,
763.00,5.43497266E+3,5.26859229E+3,5.25324414E+3,
764.00,5.48791455E+3,5.44600781E+3,5.84063818E+3,
765.00,5.57911475E+3,5.52345361E+3,5.37290674E+3,
766.00,5.65537598E+3,4.75036865E+3,5.89557471E+3,
767.00,5.10831006E+3,5.15012012E+3,4.99447900E+3,
768.00,4.83277686E+3,5.53013086E+3,5.39649121E+3,
769.00,4.66218457E+3,4.86909180E+3,4.62217090E+3,
770.00,4.82187158E+3,5.17668945E+3,4.89133105E+3,
771.00,4.60881006E+3,4.91871582E+3,3.97632007E+3,
772.00,4.14370361E+3,4.51929395E+3,4.66670215E+3,
773.00,4.43450830E+3,4.57265771E+3,4.71379785E+3,
774.00,4.48458838E+3,4.24082861E+3,4.19689746E+3,
775.00,4.54817480E+3,4.10380908E+3,4.30350781E+3,
776.00,3.83803711E+3,3.98293530E+3,4.17331494E+3,
777.00,4.30968213E+3,4.00139063E+3,4.34340820E+3,
778.00,3.85347363E+3,4.15387061E+3,4.59670850E+3,
779.00,3.70873389E+3,3.71223706E+3,3.72876929E+3,
780.00,4.22214111E+3,3.74436353E+3,3.71931299E+3,
781.00,3.74008350E+3,3.71744409E+3,3.71850781E+3,
782.00,3.69680884E+3,3.56476880E+3,3.76081909E+3,
783.00,3.49842212E+3,3.39330908E+3,3.89471655E+3,
784.00,3.52675977E+3,3.99913110E+3,3.39623364E+3,
785.00,3.24913062E+3,3.59579468E+3,3.24164307E+3,
786.00,3.24224146E+3,3.34346509E+3,3.36771753E+3,
787.00,3.39363818E+3,2.73338452E+3,3.27468628E+3,
788.00,3.17766357E+3,3.39149561E+3,3.87940601E+3,
789.00,2.58601416E+3,3.46327954E+3,2.73050952E+3,
790.00,2.84688403E+3,3.33820679E+3,3.36320386E+3,
791.00,3.18623486E+3,3.48823291E+3,3.39532153E+3,
792.00,2.89077637E+3,3.58557837E+3,3.04603931E+3,
793.00,3.36306519E+3,3.11302979E+3,3.03958105E+3,
794.00,2.75891504E+3,2.82190039E+3,2.68570337E+3,
795.00,3.44378223E+3,3.25172852E+3,2.48777295E+3,
796.00,2.65604224E+3,2.69596240E+3,2.88883740E+3,
797.00,2.37399756E+3,2.73346753E+3,2.56064575E+3,
798.00,2.58455420E+3,2.38111572E+3,3.44879517E+3,
799.00,1.87398389E+3,2.50798022E+3,2.54114868E+3,
800.00,2.61979590E+3,2.73614209E+3,2.48035010E+3,
