# Supplementary material for: A pre-screening strategy to assess resected tumor margins by imaging cytoplasmic viscosity and hypoxia
Source: eLife. 2021 Oct 11;10:e70471. doi: 10.7554/eLife.70471 (PMC8553343; doi:10.7554/eLife.70471)
Supplement: Figure 1—source data 1. [file elife-70471-fig1-data1.zip › Figure 1-Source data/IBS440 in 50% glycerol different pH/3.15.txt]

3.15

Labels,3,3,3,
470.00,4.43851013E+1,3.91500435E+1,3.03821106E+1,
471.00,4.26673965E+1,3.81241417E+1,3.08071442E+1,
472.00,5.33482361E+1,5.07510719E+1,3.86230927E+1,
473.00,4.37179260E+1,3.91745949E+1,2.92717361E+1,
474.00,4.34535866E+1,2.82824421E+1,2.48613091E+1,
475.00,4.06455727E+1,1.99861984E+1,2.49416084E+1,
476.00,4.47076988E+1,3.17047405E+1,3.00271645E+1,
477.00,4.26853256E+1,3.40415878E+1,3.57584152E+1,
478.00,3.84771194E+1,3.52781601E+1,3.18864155E+1,
479.00,4.25498657E+1,3.82482147E+1,2.69779510E+1,
480.00,3.01468048E+1,4.24092026E+1,3.16484318E+1,
481.00,4.38971977E+1,2.90074425E+1,3.67614594E+1,
482.00,4.40871124E+1,5.09080505E+1,2.79752159E+1,
483.00,4.78203964E+1,5.04837914E+1,4.12896957E+1,
484.00,4.50529404E+1,4.32961388E+1,4.67031746E+1,
485.00,5.00464592E+1,4.63055344E+1,4.92261925E+1,
486.00,7.65580444E+1,5.01573677E+1,5.27716751E+1,
487.00,5.65394402E+1,5.80133286E+1,4.62300491E+1,
488.00,5.49282837E+1,6.47617493E+1,5.01194611E+1,
489.00,7.02017136E+1,6.45235367E+1,5.51830635E+1,
490.00,5.98483391E+1,5.30157776E+1,6.06984482E+1,
491.00,8.19331818E+1,6.28633270E+1,6.35335426E+1,
492.00,8.00195694E+1,6.95079041E+1,7.47095108E+1,
493.00,8.69045715E+1,7.80269318E+1,7.41244888E+1,
494.00,9.24398499E+1,7.28480148E+1,7.74557724E+1,
495.00,9.67697220E+1,9.36641388E+1,9.01450500E+1,
496.00,1.19779816E+2,1.02799202E+2,1.09781662E+2,
497.00,1.13612442E+2,9.71175995E+1,1.01906769E+2,
498.00,1.16119904E+2,1.38889328E+2,1.36147644E+2,
499.00,1.43910324E+2,1.34233795E+2,1.36608917E+2,
500.00,1.51071121E+2,1.37951706E+2,1.32551834E+2,
501.00,1.56559204E+2,1.72551605E+2,1.70100021E+2,
502.00,2.00341934E+2,2.05243668E+2,1.97756180E+2,
503.00,2.02292648E+2,2.26752151E+2,2.29010605E+2,
504.00,2.47503418E+2,2.54697281E+2,2.79786774E+2,
505.00,3.03257538E+2,2.53341400E+2,3.01966492E+2,
506.00,2.87196106E+2,2.83968109E+2,2.57713806E+2,
507.00,3.10238342E+2,2.93044495E+2,2.66942078E+2,
508.00,2.94825684E+2,2.93009430E+2,2.84724579E+2,
509.00,3.50245361E+2,3.52108643E+2,3.53048126E+2,
510.00,3.98781250E+2,3.51131683E+2,3.77684174E+2,
511.00,4.35102448E+2,4.50816833E+2,4.16824188E+2,
512.00,4.67077454E+2,4.86587921E+2,4.51922791E+2,
513.00,5.41563538E+2,5.79446960E+2,5.10475830E+2,
514.00,5.94439636E+2,5.23696899E+2,5.57319885E+2,
515.00,6.31298279E+2,6.29623962E+2,6.84471191E+2,
516.00,7.48800415E+2,6.91457397E+2,7.20410828E+2,
517.00,7.89550232E+2,7.74932800E+2,8.47511841E+2,
518.00,8.52483521E+2,8.83650818E+2,8.32963867E+2,
519.00,9.93028198E+2,9.37750977E+2,9.55371094E+2,
520.00,1.01939801E+3,1.05909570E+3,1.05138708E+3,
521.00,1.10731702E+3,1.15558618E+3,1.10217932E+3,
522.00,1.23207019E+3,1.24986523E+3,1.22919775E+3,
523.00,1.39598645E+3,1.40220435E+3,1.40176331E+3,
524.00,1.50208679E+3,1.47183447E+3,1.47675549E+3,
525.00,1.70137659E+3,1.64429407E+3,1.71176208E+3,
526.00,1.84777783E+3,1.83026343E+3,1.87650049E+3,
527.00,2.05298413E+3,2.04248132E+3,2.07370483E+3,
528.00,2.26631519E+3,2.20381421E+3,2.33178320E+3,
529.00,2.47979565E+3,2.40989624E+3,2.50669702E+3,
530.00,2.72514917E+3,2.74159790E+3,2.70898706E+3,
531.00,3.12838599E+3,3.05980225E+3,3.00661816E+3,
532.00,3.23957104E+3,3.41904370E+3,3.40475024E+3,
533.00,3.70529297E+3,3.70669067E+3,3.75055176E+3,
534.00,3.98251099E+3,4.06513721E+3,4.07287622E+3,
535.00,4.36791895E+3,4.45502295E+3,4.56611768E+3,
536.00,4.87425586E+3,4.80455908E+3,4.83454443E+3,
537.00,5.28373340E+3,5.31979102E+3,5.20937305E+3,
538.00,5.90863574E+3,5.77512842E+3,5.74198047E+3,
539.00,6.24611670E+3,6.36465039E+3,6.35419434E+3,
540.00,6.86875098E+3,6.97382373E+3,6.91982471E+3,
541.00,7.63185693E+3,7.54815674E+3,7.63054541E+3,
542.00,8.23152246E+3,8.19918555E+3,8.32169141E+3,
543.00,9.07852539E+3,9.05047168E+3,8.88908496E+3,
544.00,9.56753223E+3,9.55994336E+3,9.67335059E+3,
545.00,1.05352188E+4,1.04467803E+4,1.05108594E+4,
546.00,1.13044893E+4,1.12416084E+4,1.15982568E+4,
547.00,1.23560313E+4,1.23311084E+4,1.23385264E+4,
548.00,1.33340713E+4,1.32750234E+4,1.34101279E+4,
549.00,1.42520674E+4,1.44055654E+4,1.42178262E+4,
550.00,1.52336465E+4,1.54253184E+4,1.56319238E+4,
551.00,1.68623418E+4,1.67409727E+4,1.65826133E+4,
552.00,1.78267188E+4,1.80117266E+4,1.79481328E+4,
553.00,1.91752188E+4,1.91456328E+4,1.92484746E+4,
554.00,2.04933066E+4,2.06333789E+4,2.04132637E+4,
555.00,2.19481250E+4,2.17358848E+4,2.20864395E+4,
556.00,2.35886563E+4,2.35150234E+4,2.35436387E+4,
557.00,2.47705039E+4,2.52825625E+4,2.51129727E+4,
558.00,2.64561426E+4,2.69333555E+4,2.68575137E+4,
559.00,2.80576934E+4,2.88273379E+4,2.86633398E+4,
560.00,3.04205176E+4,3.01093848E+4,3.05287559E+4,
561.00,3.20869512E+4,3.22888145E+4,3.22072285E+4,
562.00,3.34135820E+4,3.40643477E+4,3.39895313E+4,
563.00,3.56823242E+4,3.60079414E+4,3.58770039E+4,
564.00,3.76438008E+4,3.84763516E+4,3.83092617E+4,
565.00,4.02842891E+4,4.03391133E+4,4.04532773E+4,
566.00,4.22707109E+4,4.24811406E+4,4.30326328E+4,
567.00,4.46081641E+4,4.46752305E+4,4.45959609E+4,
568.00,4.70943672E+4,4.73619844E+4,4.71160547E+4,
569.00,4.93528867E+4,4.94003086E+4,4.97973750E+4,
570.00,5.19250508E+4,5.19493516E+4,5.17793398E+4,
571.00,5.43546719E+4,5.43090469E+4,5.48676250E+4,
572.00,5.70201016E+4,5.71607305E+4,5.67102813E+4,
573.00,5.92961328E+4,6.02741992E+4,5.99773125E+4,
574.00,6.20715547E+4,6.26122813E+4,6.19824883E+4,
575.00,6.47509180E+4,6.47233164E+4,6.54318750E+4,
576.00,6.67959375E+4,6.76712031E+4,6.75889375E+4,
577.00,6.99865469E+4,6.98255859E+4,7.02262969E+4,
578.00,7.30179063E+4,7.34003047E+4,7.28783984E+4,
579.00,7.57441641E+4,7.58026719E+4,7.58371797E+4,
580.00,7.77575156E+4,7.80896875E+4,7.88170625E+4,
581.00,8.16233516E+4,8.13853594E+4,8.09787266E+4,
582.00,8.39984609E+4,8.41671563E+4,8.42341484E+4,
583.00,8.65260781E+4,8.70319922E+4,8.68173906E+4,
584.00,8.98637969E+4,8.94631797E+4,8.94447266E+4,
585.00,9.24553438E+4,9.25448672E+4,9.17299453E+4,
586.00,9.44860781E+4,9.55540078E+4,9.59689688E+4,
587.00,9.82262266E+4,9.73661094E+4,9.77164609E+4,
588.00,1.00102922E+5,1.00657328E+5,1.01394656E+5,
589.00,1.03313711E+5,1.03408969E+5,1.03291953E+5,
590.00,1.05199719E+5,1.06030938E+5,1.06090109E+5,
591.00,1.07685875E+5,1.08778203E+5,1.08726703E+5,
592.00,1.10767219E+5,1.10373906E+5,1.11445391E+5,
593.00,1.12948922E+5,1.13096375E+5,1.13081969E+5,
594.00,1.15472898E+5,1.15548359E+5,1.16419180E+5,
595.00,1.17303766E+5,1.17041414E+5,1.18583875E+5,
596.00,1.19205172E+5,1.20023805E+5,1.20662359E+5,
597.00,1.21523031E+5,1.21935430E+5,1.22290227E+5,
598.00,1.23546297E+5,1.23961508E+5,1.24099305E+5,
599.00,1.25540578E+5,1.26240023E+5,1.26458422E+5,
600.00,1.27078180E+5,1.27779117E+5,1.28029836E+5,
601.00,1.29359719E+5,1.30715719E+5,1.30648695E+5,
602.00,1.30335570E+5,1.31056859E+5,1.32031906E+5,
603.00,1.33646453E+5,1.32652656E+5,1.33854422E+5,
604.00,1.34003938E+5,1.34147563E+5,1.34723922E+5,
605.00,1.35269672E+5,1.35552453E+5,1.36026156E+5,
606.00,1.37307578E+5,1.37088734E+5,1.36707328E+5,
607.00,1.37240766E+5,1.37201172E+5,1.38752438E+5,
608.00,1.38593844E+5,1.38646375E+5,1.38916406E+5,
609.00,1.40200750E+5,1.39545703E+5,1.40514844E+5,
610.00,1.39292797E+5,1.39780484E+5,1.41397750E+5,
611.00,1.40836781E+5,1.41192797E+5,1.41333781E+5,
612.00,1.40315719E+5,1.42343875E+5,1.42303969E+5,
613.00,1.41434672E+5,1.41979797E+5,1.42996219E+5,
614.00,1.41152094E+5,1.42356984E+5,1.42842875E+5,
615.00,1.42104063E+5,1.42224531E+5,1.42419953E+5,
616.00,1.41418141E+5,1.43015219E+5,1.42916203E+5,
617.00,1.42438250E+5,1.42285563E+5,1.42704438E+5,
618.00,1.42069078E+5,1.42826953E+5,1.41590734E+5,
619.00,1.41298453E+5,1.41506000E+5,1.42847344E+5,
620.00,1.41212766E+5,1.42511563E+5,1.41467391E+5,
621.00,1.40057406E+5,1.41566250E+5,1.41512000E+5,
622.00,1.39531344E+5,1.39652375E+5,1.40815156E+5,
623.00,1.38761859E+5,1.39553203E+5,1.40601484E+5,
624.00,1.38714797E+5,1.38736047E+5,1.39443313E+5,
625.00,1.37232297E+5,1.38061031E+5,1.37163438E+5,
626.00,1.36057219E+5,1.36966047E+5,1.37600609E+5,
627.00,1.36035063E+5,1.37112641E+5,1.35956063E+5,
628.00,1.33099094E+5,1.33154875E+5,1.34302969E+5,
629.00,1.33149938E+5,1.32757609E+5,1.33206516E+5,
630.00,1.31494281E+5,1.31856141E+5,1.33035078E+5,
631.00,1.29683547E+5,1.30326945E+5,1.29866367E+5,
632.00,1.27810148E+5,1.28761875E+5,1.29791859E+5,
633.00,1.28318273E+5,1.27700125E+5,1.28811055E+5,
634.00,1.25554750E+5,1.25394336E+5,1.26301055E+5,
635.00,1.23010242E+5,1.24337633E+5,1.24263172E+5,
636.00,1.21912297E+5,1.22670914E+5,1.22769234E+5,
637.00,1.19750539E+5,1.20659648E+5,1.20356063E+5,
638.00,1.18993016E+5,1.18629164E+5,1.19626367E+5,
639.00,1.16409992E+5,1.17030852E+5,1.16606352E+5,
640.00,1.14153734E+5,1.14367398E+5,1.15246594E+5,
641.00,1.12871438E+5,1.13235773E+5,1.13376305E+5,
642.00,1.11315109E+5,1.10868375E+5,1.11416117E+5,
643.00,1.08788805E+5,1.08874703E+5,1.08632375E+5,
644.00,1.06675180E+5,1.07459313E+5,1.06934781E+5,
645.00,1.05207211E+5,1.05881727E+5,1.05488445E+5,
646.00,1.03461367E+5,1.03622109E+5,1.02747820E+5,
647.00,1.01158820E+5,1.00637086E+5,1.01024094E+5,
648.00,9.86637422E+4,9.91070000E+4,9.95208203E+4,
649.00,9.59609609E+4,9.78583125E+4,9.69444141E+4,
650.00,9.51761328E+4,9.50120156E+4,9.51167109E+4,
651.00,9.38956016E+4,9.24349141E+4,9.41234453E+4,
652.00,9.08510859E+4,9.13713047E+4,9.14488672E+4,
653.00,8.89115625E+4,8.90159453E+4,8.90825234E+4,
654.00,8.70468047E+4,8.83541406E+4,8.67508359E+4,
655.00,8.55362891E+4,8.55575781E+4,8.44862969E+4,
656.00,8.46791172E+4,8.34560859E+4,8.30204375E+4,
657.00,8.13079766E+4,8.17228516E+4,8.21754531E+4,
658.00,8.03252656E+4,7.91080625E+4,7.90285547E+4,
659.00,7.90641563E+4,7.89413359E+4,7.69154453E+4,
660.00,7.64258281E+4,7.58995781E+4,7.66222500E+4,
661.00,7.34238047E+4,7.48771250E+4,7.33133203E+4,
662.00,7.29774063E+4,7.28260938E+4,7.36453203E+4,
663.00,7.05139141E+4,7.11612969E+4,7.07194609E+4,
664.00,6.98260156E+4,6.90831016E+4,7.04175000E+4,
665.00,6.79993594E+4,6.76477500E+4,6.74596484E+4,
666.00,6.64278281E+4,6.73132813E+4,6.69657109E+4,
667.00,6.53124141E+4,6.51875469E+4,6.46302617E+4,
668.00,6.34960234E+4,6.35812266E+4,6.36668164E+4,
669.00,6.08688477E+4,6.22623047E+4,6.13141016E+4,
670.00,6.03357891E+4,6.05246641E+4,6.03172305E+4,
671.00,5.92542852E+4,5.94662266E+4,5.92943281E+4,
672.00,5.76993125E+4,5.87257930E+4,5.74175234E+4,
673.00,5.59361328E+4,5.67169063E+4,5.64212305E+4,
674.00,5.38167852E+4,5.45372656E+4,5.50932891E+4,
675.00,5.30857031E+4,5.29942344E+4,5.42273633E+4,
676.00,5.07698008E+4,5.24767070E+4,5.15235977E+4,
677.00,5.05294844E+4,5.14330781E+4,5.11608008E+4,
678.00,5.02060352E+4,4.93079805E+4,4.89880508E+4,
679.00,4.77500703E+4,4.96930469E+4,4.80671641E+4,
680.00,4.68609766E+4,4.74111055E+4,4.71727617E+4,
681.00,4.59985000E+4,4.59172578E+4,4.61420352E+4,
682.00,4.45509258E+4,4.45275195E+4,4.56390430E+4,
683.00,4.38959063E+4,4.40103984E+4,4.40850742E+4,
684.00,4.32063281E+4,4.32511836E+4,4.28814102E+4,
685.00,4.17955547E+4,4.16617813E+4,4.18092773E+4,
686.00,4.16358516E+4,4.11438047E+4,4.02980859E+4,
687.00,4.02366406E+4,3.92683281E+4,3.99469922E+4,
688.00,3.89426836E+4,3.89982930E+4,3.90462891E+4,
689.00,3.72755547E+4,3.82883242E+4,3.79901250E+4,
690.00,3.68331406E+4,3.80748086E+4,3.82243867E+4,
691.00,3.69290391E+4,3.61529531E+4,3.63646953E+4,
692.00,3.62290391E+4,3.52704414E+4,3.50687070E+4,
693.00,3.47040469E+4,3.49244961E+4,3.45256914E+4,
694.00,3.38361250E+4,3.32344766E+4,3.46631875E+4,
695.00,3.30501172E+4,3.24701543E+4,3.34433672E+4,
696.00,3.32739102E+4,3.20216250E+4,3.27781367E+4,
697.00,3.15547695E+4,3.15717402E+4,3.25584375E+4,
698.00,3.09792500E+4,3.21099395E+4,3.11928652E+4,
699.00,3.04968711E+4,3.01619590E+4,3.04431035E+4,
700.00,2.93889004E+4,3.00102676E+4,3.01004063E+4,
701.00,2.84769258E+4,2.82456738E+4,2.86405840E+4,
702.00,2.82482520E+4,2.84627773E+4,2.86589922E+4,
703.00,2.67946074E+4,2.76938262E+4,2.78568672E+4,
704.00,2.68259512E+4,2.68330840E+4,2.77462500E+4,
705.00,2.72212715E+4,2.66339961E+4,2.67736152E+4,
706.00,2.58353398E+4,2.58255781E+4,2.52459609E+4,
707.00,2.44229707E+4,2.47706035E+4,2.51968711E+4,
708.00,2.45788379E+4,2.50714316E+4,2.40587168E+4,
709.00,2.41013105E+4,2.42107988E+4,2.31928535E+4,
710.00,2.37052734E+4,2.44247969E+4,2.42959492E+4,
711.00,2.31274043E+4,2.30190977E+4,2.31914785E+4,
712.00,2.28176621E+4,2.29215195E+4,2.25846035E+4,
713.00,2.20617070E+4,2.21214551E+4,2.19492324E+4,
714.00,2.12960723E+4,2.15493105E+4,2.20589824E+4,
715.00,2.14275449E+4,2.08624316E+4,2.11729531E+4,
716.00,2.08814316E+4,2.05967793E+4,2.07539531E+4,
717.00,2.03881152E+4,1.97207910E+4,2.04068379E+4,
718.00,1.96715625E+4,1.97893828E+4,1.99901836E+4,
719.00,1.90657109E+4,1.90152383E+4,1.91518105E+4,
720.00,1.84948965E+4,1.89512363E+4,1.95758848E+4,
721.00,1.80554473E+4,1.85001914E+4,1.83778594E+4,
722.00,1.88998926E+4,1.83325566E+4,1.79522344E+4,
723.00,1.71449414E+4,1.73150254E+4,1.78729531E+4,
724.00,1.72486016E+4,1.78939316E+4,1.67258809E+4,
725.00,1.58900977E+4,1.71802930E+4,1.77163809E+4,
726.00,1.63534238E+4,1.67596836E+4,1.72320039E+4,
727.00,1.57077793E+4,1.60389434E+4,1.58588164E+4,
728.00,1.59969785E+4,1.53937354E+4,1.53911758E+4,
729.00,1.54277158E+4,1.52510703E+4,1.48687559E+4,
730.00,1.57482041E+4,1.49661484E+4,1.48626084E+4,
731.00,1.47345547E+4,1.46545625E+4,1.52338604E+4,
732.00,1.50219072E+4,1.39859844E+4,1.53063789E+4,
733.00,1.41751387E+4,1.38538496E+4,1.35550010E+4,
734.00,1.41984131E+4,1.34102646E+4,1.34416240E+4,
735.00,1.37081836E+4,1.40359727E+4,1.37541504E+4,
736.00,1.33491006E+4,1.30325195E+4,1.40147900E+4,
737.00,1.30890605E+4,1.28399180E+4,1.31775557E+4,
738.00,1.25166250E+4,1.32530518E+4,1.23824570E+4,
739.00,1.15857100E+4,1.20097695E+4,1.22753467E+4,
740.00,1.16803281E+4,1.22042070E+4,1.21767822E+4,
741.00,1.20191963E+4,1.21914766E+4,1.16251924E+4,
742.00,1.12765479E+4,1.09218535E+4,1.13999131E+4,
743.00,1.15642832E+4,1.13047549E+4,1.09002627E+4,
744.00,1.10047852E+4,1.10901260E+4,1.06584580E+4,
745.00,1.11769658E+4,1.03954609E+4,1.03776426E+4,
746.00,1.08788945E+4,9.93740039E+3,1.01612744E+4,
747.00,1.06161611E+4,1.02625469E+4,1.04209463E+4,
748.00,9.69684961E+3,9.91526855E+3,1.02510566E+4,
749.00,9.92948145E+3,9.75187500E+3,1.00984814E+4,
750.00,9.40271289E+3,9.34098730E+3,9.29653809E+3,
751.00,9.19695801E+3,9.75968555E+3,9.29732227E+3,
752.00,9.10566602E+3,9.65278613E+3,9.14700879E+3,
753.00,9.28175586E+3,8.57213184E+3,9.34728906E+3,
754.00,8.50591797E+3,8.71587012E+3,8.79380957E+3,
755.00,9.31315332E+3,8.34110254E+3,9.24247559E+3,
756.00,8.46506641E+3,8.30116113E+3,8.13828760E+3,
757.00,7.95014209E+3,8.34168262E+3,8.77626172E+3,
758.00,8.09786182E+3,7.82673145E+3,8.93532813E+3,
759.00,8.27297852E+3,7.84926660E+3,7.94920410E+3,
760.00,8.11178955E+3,7.70363721E+3,8.42175488E+3,
761.00,7.97280420E+3,7.60098682E+3,7.85962793E+3,
762.00,7.38449170E+3,6.77899561E+3,7.35437598E+3,
763.00,7.06200146E+3,7.62112158E+3,7.22127637E+3,
764.00,7.43991406E+3,7.42171484E+3,6.77071826E+3,
765.00,6.98676074E+3,7.64753223E+3,7.27639014E+3,
766.00,7.18976074E+3,6.80158203E+3,7.32817578E+3,
767.00,6.67660742E+3,6.23663379E+3,7.34239355E+3,
768.00,6.57865381E+3,6.34145410E+3,6.72206348E+3,
769.00,6.58547314E+3,6.37947363E+3,6.30635742E+3,
770.00,6.19139355E+3,6.49042676E+3,5.97683057E+3,
771.00,6.44111816E+3,6.35717676E+3,6.09379639E+3,
772.00,6.22171973E+3,5.97816113E+3,6.08606152E+3,
773.00,6.17126904E+3,5.99964502E+3,6.03228174E+3,
774.00,5.51894727E+3,5.47730957E+3,6.64421875E+3,
775.00,5.73332471E+3,5.36907910E+3,5.57201416E+3,
776.00,5.11729248E+3,5.39158350E+3,5.63311963E+3,
777.00,5.47835596E+3,5.66916016E+3,5.11255713E+3,
778.00,5.63156738E+3,5.26294141E+3,4.98433936E+3,
779.00,5.28932373E+3,5.29120508E+3,5.52172510E+3,
780.00,5.32032715E+3,4.97585742E+3,5.58781299E+3,
781.00,5.43604150E+3,5.13486035E+3,5.28964746E+3,
782.00,5.03347754E+3,5.10121631E+3,5.46713477E+3,
783.00,5.10047412E+3,4.49854541E+3,4.98835449E+3,
784.00,4.27096387E+3,4.86127686E+3,5.00337256E+3,
785.00,4.59585645E+3,4.77745166E+3,4.16194043E+3,
786.00,4.51291895E+3,4.70714893E+3,4.81355225E+3,
787.00,4.46883740E+3,4.56996387E+3,4.70151367E+3,
788.00,4.74789990E+3,3.94084058E+3,4.61220557E+3,
789.00,4.20178613E+3,4.32213281E+3,4.38263379E+3,
790.00,4.23297314E+3,4.15550098E+3,4.34262500E+3,
791.00,4.10491211E+3,4.29614307E+3,4.13198486E+3,
792.00,3.95829370E+3,3.77855981E+3,4.08003027E+3,
793.00,3.66434839E+3,3.99550806E+3,3.81093237E+3,
794.00,3.28224658E+3,3.53925830E+3,3.59892212E+3,
795.00,3.83292236E+3,4.10661084E+3,3.69076758E+3,
796.00,3.51567017E+3,3.36045239E+3,3.48810913E+3,
797.00,3.98937061E+3,3.73001782E+3,3.68794385E+3,
798.00,2.91346973E+3,3.27158008E+3,3.64315894E+3,
799.00,4.19197754E+3,3.79758423E+3,3.35881250E+3,
800.00,3.32153979E+3,3.51421777E+3,3.32156152E+3,
