# Supplementary material for: A pre-screening strategy to assess resected tumor margins by imaging cytoplasmic viscosity and hypoxia
Source: eLife. 2021 Oct 11;10:e70471. doi: 10.7554/eLife.70471 (PMC8553343; doi:10.7554/eLife.70471)
Supplement: Figure 1—source data 1. [file elife-70471-fig1-data1.zip › Figure 1-Source data/IBS440 in various solvents/H2O.txt]

Labels	H20
470.00	2.02059574E+1
471.00	1.00789595E+1
472.00	3.43553543E+1
473.00	2.82563591E+1
474.00	2.63147106E+1
475.00	2.03070984E+1
476.00	2.65005112E+1
477.00	1.02101078E+1
478.00	1.84406185E+1
479.00	8.24938011E+0
480.00	1.44873657E+1
481.00	3.12087593E+1
482.00	2.50335236E+1
483.00	1.26087160E+1
484.00	3.17038937E+1
485.00	1.27332687E+1
486.00	1.49539251E+1
487.00	3.42340889E+1
488.00	2.58999233E+1
489.00	3.47127914E+1
490.00	3.27437096E+1
491.00	2.19368687E+1
492.00	3.76140709E+1
493.00	3.34558525E+1
494.00	2.70369530E+1
495.00	4.52844086E+1
496.00	3.41251678E+1
497.00	4.34673615E+1
498.00	5.98600655E+1
499.00	5.78431892E+1
500.00	4.89620399E+1
501.00	7.28688126E+1
502.00	6.85790100E+1
503.00	5.22823296E+1
504.00	4.56340942E+1
505.00	1.08696091E+2
506.00	1.07316147E+2
507.00	8.35803909E+1
508.00	1.11232262E+2
509.00	1.22330238E+2
510.00	1.43360992E+2
511.00	1.36757629E+2
512.00	1.65903656E+2
513.00	1.38919067E+2
514.00	1.63033096E+2
515.00	1.69690460E+2
516.00	1.83635818E+2
517.00	2.22272354E+2
518.00	2.58162262E+2
519.00	2.52800674E+2
520.00	2.23165222E+2
521.00	2.43377792E+2
522.00	2.86749695E+2
523.00	2.41797058E+2
524.00	2.51776489E+2
525.00	2.85507050E+2
526.00	3.31497375E+2
527.00	3.15625336E+2
528.00	3.49020203E+2
529.00	3.78933533E+2
530.00	4.45853760E+2
531.00	4.52827148E+2
532.00	4.32516876E+2
533.00	5.04391632E+2
534.00	5.16691162E+2
535.00	5.39935181E+2
536.00	5.46780212E+2
537.00	5.69565491E+2
538.00	5.94844788E+2
539.00	7.90660217E+2
540.00	8.43031494E+2
541.00	7.55098083E+2
542.00	9.21741943E+2
543.00	1.04394946E+3
544.00	1.11441492E+3
545.00	1.11854456E+3
546.00	1.16721313E+3
547.00	1.13237170E+3
548.00	1.39061816E+3
549.00	1.47051404E+3
550.00	1.47272705E+3
551.00	1.55337036E+3
552.00	1.63435486E+3
553.00	1.79630945E+3
554.00	1.96140405E+3
555.00	2.27860693E+3
556.00	2.14558008E+3
557.00	2.50628784E+3
558.00	2.77384888E+3
559.00	2.60678613E+3
560.00	3.00576660E+3
561.00	2.93803516E+3
562.00	3.21782202E+3
563.00	3.39339575E+3
564.00	3.66049634E+3
565.00	3.53226123E+3
566.00	3.79123901E+3
567.00	3.96267456E+3
568.00	4.31427832E+3
569.00	4.65486133E+3
570.00	4.52334131E+3
571.00	5.06337744E+3
572.00	5.15554639E+3
573.00	5.30378955E+3
574.00	5.82088623E+3
575.00	5.89457324E+3
576.00	6.09797900E+3
577.00	6.35833496E+3
578.00	6.42773975E+3
579.00	6.84282080E+3
580.00	6.95709326E+3
581.00	7.01713135E+3
582.00	7.70519678E+3
583.00	7.88488135E+3
584.00	8.10395313E+3
585.00	8.28177246E+3
586.00	8.78045996E+3
587.00	9.33405273E+3
588.00	9.11675293E+3
589.00	8.96019922E+3
590.00	9.45394336E+3
591.00	1.00597959E+4
592.00	1.02543145E+4
593.00	1.00504395E+4
594.00	1.03590332E+4
595.00	1.05470264E+4
596.00	1.08096016E+4
597.00	1.14416621E+4
598.00	1.14323857E+4
599.00	1.16665732E+4
600.00	1.14175830E+4
601.00	1.21224209E+4
602.00	1.23630273E+4
603.00	1.23917256E+4
604.00	1.25998135E+4
605.00	1.26431875E+4
606.00	1.28763438E+4
607.00	1.22765527E+4
608.00	1.28484863E+4
609.00	1.29075801E+4
610.00	1.31271064E+4
611.00	1.29986680E+4
612.00	1.29302393E+4
613.00	1.31836641E+4
614.00	1.27684961E+4
615.00	1.33904785E+4
616.00	1.32024404E+4
617.00	1.32633477E+4
618.00	1.28481777E+4
619.00	1.34858320E+4
620.00	1.38334619E+4
621.00	1.37148379E+4
622.00	1.32160986E+4
623.00	1.36975195E+4
624.00	1.32469414E+4
625.00	1.28564033E+4
626.00	1.29983213E+4
627.00	1.36507773E+4
628.00	1.26796279E+4
629.00	1.30674004E+4
630.00	1.28222305E+4
631.00	1.26307324E+4
632.00	1.23301465E+4
633.00	1.23842363E+4
634.00	1.16796641E+4
635.00	1.20557793E+4
636.00	1.18183555E+4
637.00	1.23952500E+4
638.00	1.20573486E+4
639.00	1.10321982E+4
640.00	1.14857852E+4
641.00	1.07856514E+4
642.00	1.08228652E+4
643.00	1.04448340E+4
644.00	1.06669355E+4
645.00	1.08992412E+4
646.00	1.03093887E+4
647.00	9.91200586E+3
648.00	9.84430859E+3
649.00	9.72987109E+3
650.00	9.76813867E+3
651.00	9.24061621E+3
652.00	9.10336523E+3
653.00	9.46476367E+3
654.00	9.11795020E+3
655.00	9.16580176E+3
656.00	8.66117188E+3
657.00	8.52972070E+3
658.00	8.26509766E+3
659.00	7.99718164E+3
660.00	7.93329541E+3
661.00	7.99607617E+3
662.00	7.61672217E+3
663.00	7.39629150E+3
664.00	7.81871387E+3
665.00	6.75220850E+3
666.00	7.22777588E+3
667.00	6.68235938E+3
668.00	6.98294580E+3
669.00	6.22837451E+3
670.00	6.46151221E+3
671.00	6.31570703E+3
672.00	6.39683496E+3
673.00	6.65477734E+3
674.00	5.62503467E+3
675.00	5.64051465E+3
676.00	5.69662695E+3
677.00	5.41410547E+3
678.00	5.41090088E+3
679.00	5.25874023E+3
680.00	4.91988428E+3
681.00	5.51108545E+3
682.00	4.54183887E+3
683.00	5.01434766E+3
684.00	5.04599756E+3
685.00	4.41277197E+3
686.00	5.00461182E+3
687.00	4.73178955E+3
688.00	4.18651514E+3
689.00	3.98661426E+3
690.00	5.03616309E+3
691.00	4.25215430E+3
692.00	4.37620508E+3
693.00	3.67187329E+3
694.00	4.20137061E+3
695.00	4.02248438E+3
696.00	3.41405322E+3
697.00	3.57904468E+3
698.00	3.45923901E+3
699.00	3.44932764E+3
700.00	3.85917749E+3
701.00	3.06742407E+3
702.00	3.38332568E+3
703.00	3.20394043E+3
704.00	3.47549561E+3
705.00	3.68077271E+3
706.00	3.29802710E+3
707.00	3.18192847E+3
708.00	2.87797998E+3
709.00	2.74415137E+3
710.00	2.74271606E+3
711.00	2.51160254E+3
712.00	2.49329492E+3
713.00	2.53255273E+3
714.00	2.44385864E+3
715.00	2.52698755E+3
716.00	2.68609668E+3
717.00	2.60330908E+3
718.00	1.82734619E+3
719.00	2.41505103E+3
720.00	2.63955615E+3
721.00	1.93796228E+3
722.00	2.10563696E+3
723.00	2.51209839E+3
724.00	2.10899609E+3
725.00	1.78846301E+3
726.00	2.42776807E+3
727.00	2.06140771E+3
728.00	1.69468958E+3
729.00	2.03190210E+3
730.00	1.71438049E+3
731.00	1.86681189E+3
732.00	1.93560437E+3
733.00	1.96574475E+3
734.00	1.97323328E+3
735.00	1.72982629E+3
736.00	1.44174268E+3
737.00	1.35674194E+3
738.00	1.78028076E+3
739.00	1.81605151E+3
740.00	1.50546887E+3
741.00	1.22663647E+3
742.00	1.43830920E+3
743.00	1.38181177E+3
744.00	1.44588428E+3
745.00	1.67759827E+3
746.00	1.70455774E+3
747.00	1.01781720E+3
748.00	1.37874548E+3
749.00	1.05241455E+3
750.00	1.65369897E+3
751.00	1.90678943E+3
752.00	1.24826990E+3
753.00	4.71698090E+2
754.00	9.10321533E+2
755.00	1.17399805E+3
756.00	1.04476953E+3
757.00	9.63136169E+2
758.00	1.23511938E+3
759.00	1.10647888E+3
760.00	1.50120203E+3
761.00	1.31208728E+3
762.00	4.43395325E+2
763.00	1.12756921E+3
764.00	5.75752014E+2
765.00	8.77769592E+2
766.00	1.19345386E+3
767.00	9.68148376E+2
768.00	4.32948151E+2
769.00	8.19292725E+2
770.00	1.08842395E+3
771.00	7.86875671E+2
772.00	1.19819238E+3
773.00	1.15194556E+3
774.00	1.24487500E+3
775.00	7.04482910E+2
776.00	8.56391479E+2
777.00	8.70752930E+2
778.00	2.95828156E+2
779.00	8.29459656E+2
780.00	5.39785889E+2
781.00	6.29196716E+2
782.00	4.80583466E+2
783.00	7.35135132E+2
784.00	1.66552536E+2
785.00	1.01815906E+3
786.00	9.52782898E+2
787.00	6.17197144E+2
788.00	2.69022095E+2
789.00	5.50664856E+2
790.00	2.80905945E+2
791.00	8.61514648E+2
792.00	5.86239990E+2
793.00	4.00480530E+2
794.00	1.22195471E+3
795.00	7.24839294E+2
796.00	3.18068024E+2
797.00	1.08826294E+2
798.00	2.24383286E+2
799.00	4.61432465E+2
800.00	3.54336548E+2
801.00	4.85819427E+2
802.00	8.74662537E+2
803.00	1.29179886E+2
804.00	9.35944397E+2
805.00	-1.38567963E+2
806.00	1.43749786E+2
807.00	0.00000000E+0
808.00	3.12555328E+2
809.00	1.63608231E+2
810.00	-3.44449249E+2
811.00	1.26648645E+3
812.00	1.91142258E+2
813.00	1.21649561E+3
814.00	2.15218369E+2
815.00	6.88125793E+2
816.00	2.21226050E+3
817.00	1.85448401E+3
818.00	5.70462585E+2
819.00	9.26806274E+2
820.00	-1.00020465E+3
821.00	0.00000000E+0
822.00	-7.87821777E+2
823.00	-8.54331604E+2
824.00	4.64683868E+2
825.00	5.07492676E+2
826.00	-1.10977844E+3
827.00	1.82799121E+3
828.00	-1.32222620E+3
829.00	-7.26129150E+2
830.00	-7.90709839E+2
