# Supplementary material for: A pre-screening strategy to assess resected tumor margins by imaging cytoplasmic viscosity and hypoxia
Source: eLife. 2021 Oct 11;10:e70471. doi: 10.7554/eLife.70471 (PMC8553343; doi:10.7554/eLife.70471)
Supplement: Figure 1—source data 1. [file elife-70471-fig1-data1.zip › Figure 1-Source data/IBS440 in various solvents/GLY.txt]

Labels	GLY
470.00	6.47277756E+1
471.00	8.27590637E+1
472.00	8.85967636E+1
473.00	9.05839539E+1
474.00	9.08112640E+1
475.00	1.31561142E+2
476.00	1.01721092E+2
477.00	1.45004517E+2
478.00	1.39231812E+2
479.00	1.78780685E+2
480.00	1.62883377E+2
481.00	1.67850845E+2
482.00	2.29286316E+2
483.00	2.39276993E+2
484.00	2.77940887E+2
485.00	3.73792053E+2
486.00	3.99534546E+2
487.00	4.18843201E+2
488.00	5.08501953E+2
489.00	5.47234070E+2
490.00	5.96970825E+2
491.00	6.14898499E+2
492.00	7.25597656E+2
493.00	8.62512146E+2
494.00	1.01675146E+3
495.00	1.04584949E+3
496.00	1.32923059E+3
497.00	1.45645886E+3
498.00	1.65799036E+3
499.00	1.75756958E+3
500.00	2.22757153E+3
501.00	2.34334033E+3
502.00	2.69002539E+3
503.00	2.94110229E+3
504.00	3.40861719E+3
505.00	3.94076440E+3
506.00	4.29476660E+3
507.00	4.71474561E+3
508.00	5.26812891E+3
509.00	5.89746338E+3
510.00	6.75418359E+3
511.00	7.39745605E+3
512.00	8.60576758E+3
513.00	9.34921484E+3
514.00	1.02678750E+4
515.00	1.16290371E+4
516.00	1.26781777E+4
517.00	1.40743691E+4
518.00	1.60887598E+4
519.00	1.78560273E+4
520.00	2.00661133E+4
521.00	2.17937559E+4
522.00	2.44334082E+4
523.00	2.67505000E+4
524.00	2.91331563E+4
525.00	3.26827129E+4
526.00	3.60400039E+4
527.00	3.91930156E+4
528.00	4.30392305E+4
529.00	4.76716445E+4
530.00	5.17120313E+4
531.00	5.74325859E+4
532.00	6.31275039E+4
533.00	6.77431641E+4
534.00	7.48476563E+4
535.00	8.15548516E+4
536.00	8.82156094E+4
537.00	9.57608047E+4
538.00	1.04016984E+5
539.00	1.12318773E+5
540.00	1.23422422E+5
541.00	1.32858891E+5
542.00	1.42734203E+5
543.00	1.52230125E+5
544.00	1.64506031E+5
545.00	1.75876203E+5
546.00	1.89774266E+5
547.00	2.02337250E+5
548.00	2.16830453E+5
549.00	2.30948172E+5
550.00	2.47351484E+5
551.00	2.62259063E+5
552.00	2.78126094E+5
553.00	2.99641813E+5
554.00	3.16050281E+5
555.00	3.33514531E+5
556.00	3.54116781E+5
557.00	3.73557938E+5
558.00	3.93458500E+5
559.00	4.15931688E+5
560.00	4.38804313E+5
561.00	4.62301594E+5
562.00	4.82702531E+5
563.00	5.09527438E+5
564.00	5.33134688E+5
565.00	5.55520063E+5
566.00	5.79014750E+5
567.00	6.10824938E+5
568.00	6.35623125E+5
569.00	6.62814500E+5
570.00	6.82165750E+5
571.00	7.10224813E+5
572.00	7.38856313E+5
573.00	7.68706875E+5
574.00	7.95304375E+5
575.00	8.18499688E+5
576.00	8.45833313E+5
577.00	8.74270500E+5
578.00	8.99279188E+5
579.00	9.28960125E+5
580.00	9.55167875E+5
581.00	9.81072250E+5
582.00	1.00805963E+6
583.00	1.03239919E+6
584.00	1.06122300E+6
585.00	1.08762725E+6
586.00	1.11173438E+6
587.00	1.13966550E+6
588.00	1.15375788E+6
589.00	1.18012250E+6
590.00	1.19864900E+6
591.00	1.22437600E+6
592.00	1.24680838E+6
593.00	1.26564563E+6
594.00	1.29063688E+6
595.00	1.29889288E+6
596.00	1.32152138E+6
597.00	1.34272025E+6
598.00	1.35339463E+6
599.00	1.36345275E+6
600.00	1.37932850E+6
601.00	1.39544950E+6
602.00	1.39647313E+6
603.00	1.40678513E+6
604.00	1.42171975E+6
605.00	1.42578950E+6
606.00	1.43937363E+6
607.00	1.44435075E+6
608.00	1.44704363E+6
609.00	1.44604375E+6
610.00	1.45116363E+6
611.00	1.44868613E+6
612.00	1.44783013E+6
613.00	1.44619550E+6
614.00	1.43827275E+6
615.00	1.43695950E+6
616.00	1.42896375E+6
617.00	1.42423500E+6
618.00	1.41502038E+6
619.00	1.41810600E+6
620.00	1.39576275E+6
621.00	1.38711700E+6
622.00	1.38053313E+6
623.00	1.36703500E+6
624.00	1.35360988E+6
625.00	1.33161900E+6
626.00	1.32218063E+6
627.00	1.30517788E+6
628.00	1.29682525E+6
629.00	1.27478300E+6
630.00	1.25832175E+6
631.00	1.23737038E+6
632.00	1.21618388E+6
633.00	1.20734425E+6
634.00	1.18774588E+6
635.00	1.16931013E+6
636.00	1.14656738E+6
637.00	1.12555838E+6
638.00	1.11366200E+6
639.00	1.08379113E+6
640.00	1.06672100E+6
641.00	1.03850556E+6
642.00	1.01959650E+6
643.00	1.00517331E+6
644.00	9.73340688E+5
645.00	9.60395000E+5
646.00	9.37917313E+5
647.00	9.11656750E+5
648.00	8.93623625E+5
649.00	8.67702688E+5
650.00	8.50913563E+5
651.00	8.34426125E+5
652.00	8.07459250E+5
653.00	7.91665500E+5
654.00	7.71575063E+5
655.00	7.56494125E+5
656.00	7.40735250E+5
657.00	7.12223063E+5
658.00	6.97153875E+5
659.00	6.84025813E+5
660.00	6.66565063E+5
661.00	6.48170750E+5
662.00	6.29576813E+5
663.00	6.11897750E+5
664.00	5.99801625E+5
665.00	5.82760438E+5
666.00	5.66532375E+5
667.00	5.51881000E+5
668.00	5.39612375E+5
669.00	5.25428313E+5
670.00	5.19620781E+5
671.00	4.97448188E+5
672.00	4.81999719E+5
673.00	4.69455281E+5
674.00	4.56092906E+5
675.00	4.42881688E+5
676.00	4.28654406E+5
677.00	4.18504875E+5
678.00	4.04501000E+5
679.00	3.94188719E+5
680.00	3.84966656E+5
681.00	3.73793750E+5
682.00	3.66025063E+5
683.00	3.57632500E+5
684.00	3.45547469E+5
685.00	3.34272906E+5
686.00	3.23352406E+5
687.00	3.22182344E+5
688.00	3.10197063E+5
689.00	2.98977125E+5
690.00	2.93873938E+5
691.00	2.83649750E+5
692.00	2.77086500E+5
693.00	2.71722969E+5
694.00	2.61926984E+5
695.00	2.53929641E+5
696.00	2.51936031E+5
697.00	2.46023781E+5
698.00	2.40852609E+5
699.00	2.32017203E+5
700.00	2.23703688E+5
701.00	2.19038766E+5
702.00	2.13927359E+5
703.00	2.10531438E+5
704.00	2.05476828E+5
705.00	2.00980828E+5
706.00	1.97024297E+5
707.00	1.88607297E+5
708.00	1.82984531E+5
709.00	1.79433875E+5
710.00	1.74219547E+5
711.00	1.71949234E+5
712.00	1.66604063E+5
713.00	1.60292938E+5
714.00	1.56198031E+5
715.00	1.57331078E+5
716.00	1.48035484E+5
717.00	1.47583219E+5
718.00	1.45972625E+5
719.00	1.37838094E+5
720.00	1.34935406E+5
721.00	1.31664813E+5
722.00	1.29348469E+5
723.00	1.25511102E+5
724.00	1.25769664E+5
725.00	1.21791266E+5
726.00	1.12481422E+5
727.00	1.13634516E+5
728.00	1.12066727E+5
729.00	1.07848266E+5
730.00	1.06486984E+5
731.00	1.04657828E+5
732.00	1.01211906E+5
733.00	9.95628984E+4
734.00	9.11352109E+4
735.00	9.40047500E+4
736.00	8.97319922E+4
737.00	8.74459375E+4
738.00	8.66876250E+4
739.00	8.12240156E+4
740.00	7.98260703E+4
741.00	7.97525156E+4
742.00	7.71980781E+4
743.00	7.77697031E+4
744.00	7.57046094E+4
745.00	7.18510078E+4
746.00	6.97667344E+4
747.00	6.91473516E+4
748.00	6.61670703E+4
749.00	6.71881797E+4
750.00	6.34927500E+4
751.00	6.00750625E+4
752.00	6.09430391E+4
753.00	5.97318750E+4
754.00	5.74623867E+4
755.00	5.93715313E+4
756.00	5.44683828E+4
757.00	5.13311563E+4
758.00	5.43694023E+4
759.00	5.16855273E+4
760.00	4.97533633E+4
761.00	4.72594922E+4
762.00	4.82615977E+4
763.00	4.48600000E+4
764.00	4.56947188E+4
765.00	4.50961836E+4
766.00	4.72201328E+4
767.00	4.17448789E+4
768.00	4.01267344E+4
769.00	3.90631445E+4
770.00	3.90280234E+4
771.00	3.64834258E+4
772.00	3.69806641E+4
773.00	3.68432461E+4
774.00	3.75036797E+4
775.00	3.23197344E+4
776.00	3.45985313E+4
777.00	3.32824805E+4
778.00	3.36435586E+4
779.00	3.23887695E+4
780.00	2.86661094E+4
781.00	3.04601719E+4
782.00	3.08609551E+4
783.00	2.82269082E+4
784.00	2.90665000E+4
785.00	2.94103457E+4
786.00	2.79316465E+4
787.00	2.56522637E+4
788.00	2.53832461E+4
789.00	2.42269297E+4
790.00	2.70514707E+4
791.00	2.51877715E+4
792.00	2.38134277E+4
793.00	2.47697754E+4
794.00	2.41254551E+4
795.00	2.33309395E+4
796.00	1.99764512E+4
797.00	1.91557344E+4
798.00	1.97428691E+4
799.00	2.09108047E+4
800.00	2.02156992E+4
801.00	2.03425742E+4
802.00	2.14292500E+4
803.00	1.81753691E+4
804.00	2.11628379E+4
805.00	1.79462988E+4
806.00	1.72566309E+4
807.00	1.83525879E+4
808.00	1.95944590E+4
809.00	1.52030898E+4
810.00	1.64342129E+4
811.00	1.46113770E+4
812.00	1.71610117E+4
813.00	1.35606318E+4
814.00	1.39307529E+4
815.00	1.25717588E+4
816.00	1.12859092E+4
817.00	1.58454336E+4
818.00	1.27992637E+4
819.00	1.14386367E+4
820.00	1.64137988E+4
821.00	9.06665234E+3
822.00	1.21531650E+4
823.00	4.68773975E+3
824.00	1.34100742E+4
825.00	9.03195020E+3
826.00	1.04742646E+4
827.00	1.20536309E+4
828.00	4.62290088E+3
829.00	1.00989775E+4
830.00	1.02631582E+4
