# Supplementary material for: A pre-screening strategy to assess resected tumor margins by imaging cytoplasmic viscosity and hypoxia
Source: eLife. 2021 Oct 11;10:e70471. doi: 10.7554/eLife.70471 (PMC8553343; doi:10.7554/eLife.70471)
Supplement: Figure 1—source data 1. [file elife-70471-fig1-data1.zip › Figure 1-Source data/IBS440 in various solvents/EtOAc.txt]

Labels	EA
470.00	6.45827103E+1
471.00	7.47210388E+1
472.00	8.07016907E+1
473.00	8.07013550E+1
474.00	7.26106033E+1
475.00	8.26824036E+1
476.00	6.27478867E+1
477.00	1.01530632E+2
478.00	1.00152756E+2
479.00	1.08593582E+2
480.00	8.24587326E+1
481.00	9.72756958E+1
482.00	1.08246696E+2
483.00	9.83530960E+1
484.00	1.19936302E+2
485.00	9.74618530E+1
486.00	1.50714157E+2
487.00	1.36837524E+2
488.00	1.46606888E+2
489.00	1.51244049E+2
490.00	1.89268997E+2
491.00	1.59830750E+2
492.00	1.94449753E+2
493.00	2.04636780E+2
494.00	2.62420135E+2
495.00	2.70579834E+2
496.00	2.51893021E+2
497.00	2.91881073E+2
498.00	3.07182312E+2
499.00	2.95907684E+2
500.00	3.86372009E+2
501.00	4.15315918E+2
502.00	4.87652863E+2
503.00	4.40898560E+2
504.00	5.80645386E+2
505.00	6.86736145E+2
506.00	7.56518555E+2
507.00	7.63281555E+2
508.00	7.47052979E+2
509.00	8.38515259E+2
510.00	8.34614502E+2
511.00	9.52443481E+2
512.00	9.95587952E+2
513.00	1.06037830E+3
514.00	1.28278040E+3
515.00	1.38068884E+3
516.00	1.51863501E+3
517.00	1.62144714E+3
518.00	1.77957422E+3
519.00	1.97628125E+3
520.00	2.35592749E+3
521.00	2.33403931E+3
522.00	2.66072778E+3
523.00	3.02025098E+3
524.00	3.28987915E+3
525.00	3.31423511E+3
526.00	3.93069678E+3
527.00	4.37607568E+3
528.00	4.64754834E+3
529.00	4.88761182E+3
530.00	5.20811865E+3
531.00	5.86021289E+3
532.00	6.32833252E+3
533.00	7.03531494E+3
534.00	7.75463525E+3
535.00	8.36038477E+3
536.00	8.87019238E+3
537.00	9.78994824E+3
538.00	1.05387588E+4
539.00	1.12729854E+4
540.00	1.22218662E+4
541.00	1.30792588E+4
542.00	1.41956221E+4
543.00	1.53311465E+4
544.00	1.61347461E+4
545.00	1.71191680E+4
546.00	1.86269355E+4
547.00	1.98472832E+4
548.00	2.13063027E+4
549.00	2.23999375E+4
550.00	2.43988457E+4
551.00	2.51053574E+4
552.00	2.69036680E+4
553.00	2.86951523E+4
554.00	3.03831973E+4
555.00	3.15992676E+4
556.00	3.35558906E+4
557.00	3.50931641E+4
558.00	3.65472344E+4
559.00	3.87214609E+4
560.00	4.11080977E+4
561.00	4.33883047E+4
562.00	4.41855234E+4
563.00	4.63353203E+4
564.00	4.89288164E+4
565.00	5.13531758E+4
566.00	5.25833633E+4
567.00	5.49204570E+4
568.00	5.71712891E+4
569.00	5.94975742E+4
570.00	6.13569453E+4
571.00	6.34562227E+4
572.00	6.52669531E+4
573.00	6.78486641E+4
574.00	7.10384531E+4
575.00	7.15151484E+4
576.00	7.47456875E+4
577.00	7.73422734E+4
578.00	8.07779063E+4
579.00	8.03758125E+4
580.00	8.27295781E+4
581.00	8.45490859E+4
582.00	8.70036406E+4
583.00	8.95501406E+4
584.00	9.00074609E+4
585.00	9.33343750E+4
586.00	9.44693125E+4
587.00	9.56181328E+4
588.00	9.74247500E+4
589.00	9.97540234E+4
590.00	9.98355469E+4
591.00	1.01836039E+5
592.00	1.02781883E+5
593.00	1.03552039E+5
594.00	1.05388586E+5
595.00	1.06360516E+5
596.00	1.07889875E+5
597.00	1.07888891E+5
598.00	1.10048680E+5
599.00	1.11062492E+5
600.00	1.09682266E+5
601.00	1.10745820E+5
602.00	1.11846359E+5
603.00	1.12436820E+5
604.00	1.11186977E+5
605.00	1.11206773E+5
606.00	1.10855063E+5
607.00	1.12221859E+5
608.00	1.13755102E+5
609.00	1.10607055E+5
610.00	1.11043367E+5
611.00	1.10398422E+5
612.00	1.08647406E+5
613.00	1.10185883E+5
614.00	1.09800727E+5
615.00	1.07201805E+5
616.00	1.07372875E+5
617.00	1.06487023E+5
618.00	1.04999438E+5
619.00	1.05082734E+5
620.00	1.04350789E+5
621.00	1.03360539E+5
622.00	1.02004352E+5
623.00	1.01043281E+5
624.00	9.89018125E+4
625.00	9.71386953E+4
626.00	9.62430859E+4
627.00	9.57305156E+4
628.00	9.41888281E+4
629.00	9.21842109E+4
630.00	9.07769766E+4
631.00	8.90331172E+4
632.00	8.84529219E+4
633.00	8.68832344E+4
634.00	8.30301484E+4
635.00	8.22634609E+4
636.00	8.12395625E+4
637.00	8.10853984E+4
638.00	7.90151172E+4
639.00	7.74775156E+4
640.00	7.61040781E+4
641.00	7.53273359E+4
642.00	7.31328828E+4
643.00	7.14503281E+4
644.00	7.04761406E+4
645.00	6.79711953E+4
646.00	6.72569141E+4
647.00	6.52813125E+4
648.00	6.52083008E+4
649.00	6.28723789E+4
650.00	6.05952852E+4
651.00	5.90794727E+4
652.00	5.75246055E+4
653.00	5.60864219E+4
654.00	5.50080234E+4
655.00	5.30174922E+4
656.00	5.18750430E+4
657.00	4.99498555E+4
658.00	4.96124023E+4
659.00	4.61755586E+4
660.00	4.70746797E+4
661.00	4.57819883E+4
662.00	4.56543008E+4
663.00	4.47572813E+4
664.00	4.15789688E+4
665.00	4.09004375E+4
666.00	3.89678555E+4
667.00	4.04190977E+4
668.00	3.71790625E+4
669.00	3.82030508E+4
670.00	3.56004063E+4
671.00	3.39781016E+4
672.00	3.49146641E+4
673.00	3.28350781E+4
674.00	3.26455781E+4
675.00	3.16343262E+4
676.00	3.17115996E+4
677.00	2.91814180E+4
678.00	2.95415762E+4
679.00	3.04077070E+4
680.00	2.72866055E+4
681.00	2.59338594E+4
682.00	2.56358184E+4
683.00	2.64365195E+4
684.00	2.56642402E+4
685.00	2.41331074E+4
686.00	2.20405176E+4
687.00	2.37022031E+4
688.00	2.25579453E+4
689.00	2.20573750E+4
690.00	2.19501367E+4
691.00	2.11145254E+4
692.00	2.12463848E+4
693.00	1.96744434E+4
694.00	1.96278379E+4
695.00	1.99631934E+4
696.00	1.91106133E+4
697.00	1.88086738E+4
698.00	1.78725078E+4
699.00	1.75844590E+4
700.00	1.67210000E+4
701.00	1.71709961E+4
702.00	1.66870977E+4
703.00	1.48617549E+4
704.00	1.58565488E+4
705.00	1.60109033E+4
706.00	1.45511279E+4
707.00	1.39694639E+4
708.00	1.43994795E+4
709.00	1.33277412E+4
710.00	1.30727764E+4
711.00	1.29929316E+4
712.00	1.31675723E+4
713.00	1.16273242E+4
714.00	1.15512656E+4
715.00	1.16205342E+4
716.00	1.14097383E+4
717.00	1.17149316E+4
718.00	1.16412500E+4
719.00	1.01605215E+4
720.00	1.07815332E+4
721.00	1.05605039E+4
722.00	9.96495410E+3
723.00	9.80448535E+3
724.00	9.49738672E+3
725.00	9.53305273E+3
726.00	8.90933008E+3
727.00	8.48919531E+3
728.00	8.22778906E+3
729.00	8.72441895E+3
730.00	8.53465234E+3
731.00	7.57338672E+3
732.00	7.35756494E+3
733.00	6.65264111E+3
734.00	7.62181201E+3
735.00	7.58723779E+3
736.00	6.59072705E+3
737.00	7.85804053E+3
738.00	7.86625977E+3
739.00	7.11446094E+3
740.00	7.52737109E+3
741.00	6.96488037E+3
742.00	6.85246289E+3
743.00	6.18812158E+3
744.00	6.35321777E+3
745.00	6.36953174E+3
746.00	4.93821143E+3
747.00	5.44878564E+3
748.00	5.03994434E+3
749.00	5.73792871E+3
750.00	5.70836377E+3
751.00	5.42586328E+3
752.00	4.93363525E+3
753.00	5.86517236E+3
754.00	4.39410352E+3
755.00	4.58122998E+3
756.00	4.66556055E+3
757.00	4.95650586E+3
758.00	4.61557275E+3
759.00	4.34325635E+3
760.00	4.17214697E+3
761.00	3.95880029E+3
762.00	4.15183789E+3
763.00	4.12187158E+3
764.00	4.25041113E+3
765.00	3.44649658E+3
766.00	3.56641187E+3
767.00	3.32185645E+3
768.00	3.19788062E+3
769.00	3.76144727E+3
770.00	4.02155542E+3
771.00	2.99509570E+3
772.00	2.85201953E+3
773.00	2.49495215E+3
774.00	2.67954199E+3
775.00	2.45211450E+3
776.00	3.14252026E+3
777.00	3.19360400E+3
778.00	2.96190967E+3
779.00	3.16391113E+3
780.00	2.54249805E+3
781.00	2.66066528E+3
782.00	2.31656104E+3
783.00	2.43621631E+3
784.00	2.40670459E+3
785.00	2.62404541E+3
786.00	2.24466382E+3
787.00	2.19469727E+3
788.00	2.32553931E+3
789.00	1.73781836E+3
790.00	2.42469556E+3
791.00	1.81005530E+3
792.00	2.33174072E+3
793.00	1.48825256E+3
794.00	2.73770044E+3
795.00	1.55929980E+3
796.00	1.38021948E+3
797.00	2.29307349E+3
798.00	2.12789209E+3
799.00	1.95207947E+3
800.00	8.24539124E+2
801.00	1.69558154E+3
802.00	1.49305566E+3
803.00	1.15862500E+3
804.00	2.26568530E+3
805.00	1.79977722E+3
806.00	8.60154968E+2
807.00	1.34757288E+3
808.00	1.70935413E+3
809.00	1.30379944E+3
810.00	1.02588086E+3
811.00	2.35431665E+3
812.00	2.09957813E+3
813.00	2.62711523E+3
814.00	1.71270386E+3
815.00	1.60674841E+3
816.00	1.22505078E+3
817.00	2.89648657E+3
818.00	2.83840576E+2
819.00	6.11523682E+2
820.00	1.99478601E+3
821.00	2.89086597E+3
822.00	1.17631042E+3
823.00	1.70463257E+3
824.00	1.38741589E+3
825.00	2.01336072E+3
826.00	5.50933044E+2
827.00	2.41884741E+3
828.00	0.00000000E+0
829.00	0.00000000E+0
830.00	-7.91491577E+2
