# Supplementary material for: A pre-screening strategy to assess resected tumor margins by imaging cytoplasmic viscosity and hypoxia
Source: eLife. 2021 Oct 11;10:e70471. doi: 10.7554/eLife.70471 (PMC8553343; doi:10.7554/eLife.70471)
Supplement: Figure 1—source data 1. [file elife-70471-fig1-data1.zip › Figure 1-Source data/IBS440 in various solvents/Kinetic Sample1 Scan1.txt]

Labels	Kinetic Sample1 Scan1
0.00	1.46340150E+6
1E09	1.46278225E+6
2E09	1.46263950E+6
3E09	1.45834763E+6
4E09	1.45917525E+6
5E09	1.45961513E+6
6E09	1.46135650E+6
7E09	1.46274550E+6
8E09	1.46110100E+6
9E09	1.46496313E+6
1E10	1.46279425E+6
1.1E10	1.46104838E+6
1.2E10	1.46176188E+6
1.3E10	1.46006550E+6
1.4E10	1.45886463E+6
1.5E10	1.45731175E+6
1.6E10	1.45694000E+6
1.7E10	1.45953350E+6
1.8E10	1.46014213E+6
1.9E10	1.45923225E+6
2E10	1.45833150E+6
2.1E10	1.45560525E+6
2.2E10	1.45884163E+6
2.3E10	1.45842100E+6
2.4E10	1.45713425E+6
2.5E10	1.45950400E+6
2.6E10	1.45637600E+6
2.7E10	1.46011550E+6
2.8E10	1.45702475E+6
2.9E10	1.46114575E+6
3E10	1.45850613E+6
3.1E10	1.45682050E+6
3.2E10	1.45972038E+6
3.3E10	1.45867413E+6
3.4E10	1.46086700E+6
3.5E10	1.46067450E+6
3.6E10	1.45680425E+6
3.7E10	1.45658163E+6
3.8E10	1.45664725E+6
3.9E10	1.45451788E+6
4E10	1.45823000E+6
4.1E10	1.45713600E+6
4.2E10	1.45723300E+6
4.3E10	1.45384388E+6
4.4E10	1.45776125E+6
4.5E10	1.45851975E+6
4.6E10	1.45426600E+6
4.7E10	1.45541225E+6
4.8E10	1.45717325E+6
4.9E10	1.45382488E+6
5E10	1.45301663E+6
5.1E10	1.45755775E+6
5.2E10	1.45287963E+6
5.3E10	1.45684588E+6
5.4E10	1.45252900E+6
5.5E10	1.45470513E+6
5.6E10	1.45270113E+6
5.7E10	1.45393400E+6
5.8E10	1.45668288E+6
5.9E10	1.45387688E+6
6E10	1.45351263E+6
6.1E10	1.45394888E+6
6.2E10	1.45113513E+6
6.3E10	1.45353725E+6
6.4E10	1.45451213E+6
6.5E10	1.45243975E+6
6.6E10	1.45213813E+6
6.7E10	1.45230213E+6
6.8E10	1.45279350E+6
6.9E10	1.45354100E+6
7E10	1.45315550E+6
7.1E10	1.45369213E+6
7.2E10	1.45318963E+6
7.3E10	1.45262188E+6
7.4E10	1.45109300E+6
7.5E10	1.45448000E+6
7.6E10	1.45388738E+6
7.7E10	1.45250500E+6
7.8E10	1.45289563E+6
7.9E10	1.45247700E+6
8E10	1.44942588E+6
8.1E10	1.45241900E+6
8.2E10	1.45199250E+6
8.3E10	1.45179400E+6
8.4E10	1.45006713E+6
8.5E10	1.44955588E+6
8.6E10	1.44936313E+6
8.7E10	1.44960188E+6
8.8E10	1.44848463E+6
8.9E10	1.44811838E+6
9E10	1.45206550E+6
9.1E10	1.44951400E+6
9.2E10	1.44907263E+6
9.3E10	1.44876025E+6
9.4E10	1.44766438E+6
9.5E10	1.44907538E+6
9.6E10	1.44753700E+6
9.7E10	1.44756138E+6
9.8E10	1.45074975E+6
9.9E10	1.44855113E+6
1E11	1.44656475E+6
1.01E11	1.44724163E+6
1.02E11	1.44604675E+6
1.03E11	1.44682625E+6
1.04E11	1.44588563E+6
1.05E11	1.44645013E+6
1.06E11	1.44803788E+6
1.07E11	1.44599713E+6
1.08E11	1.44857800E+6
1.09E11	1.44522975E+6
1.1E11	1.44774000E+6
1.11E11	1.44643313E+6
1.12E11	1.44891713E+6
1.13E11	1.44481663E+6
1.14E11	1.44759688E+6
1.15E11	1.44584025E+6
1.16E11	1.44829363E+6
1.17E11	1.44819475E+6
1.18E11	1.44561963E+6
1.19E11	1.44672263E+6
1.2E11	1.44550675E+6
1.21E11	1.44621538E+6
1.22E11	1.44589200E+6
1.23E11	1.44540825E+6
1.24E11	1.44549350E+6
1.25E11	1.44363875E+6
1.26E11	1.44541150E+6
1.27E11	1.44495375E+6
1.28E11	1.44329188E+6
1.29E11	1.44384050E+6
1.3E11	1.44723363E+6
1.31E11	1.44440875E+6
1.32E11	1.44041863E+6
1.33E11	1.44378438E+6
1.34E11	1.44315538E+6
1.35E11	1.44577738E+6
1.36E11	1.44240913E+6
1.37E11	1.44482325E+6
1.38E11	1.44639375E+6
1.39E11	1.44232650E+6
1.4E11	1.44218950E+6
1.41E11	1.43922388E+6
1.42E11	1.44452150E+6
1.43E11	1.44343388E+6
1.44E11	1.44588025E+6
1.45E11	1.44265750E+6
1.46E11	1.44355288E+6
1.47E11	1.44136363E+6
1.48E11	1.44224363E+6
1.49E11	1.44534725E+6
1.5E11	1.44380925E+6
1.51E11	1.44182000E+6
1.52E11	1.43969038E+6
1.53E11	1.44078000E+6
1.54E11	1.44247650E+6
1.55E11	1.44036913E+6
1.56E11	1.44019375E+6
1.57E11	1.44072100E+6
1.58E11	1.44263000E+6
1.59E11	1.44282500E+6
1.6E11	1.44198100E+6
1.61E11	1.44327138E+6
1.62E11	1.44223313E+6
1.63E11	1.44372238E+6
1.64E11	1.44234975E+6
1.65E11	1.44347100E+6
1.66E11	1.43781250E+6
1.67E11	1.44278563E+6
1.68E11	1.44635375E+6
1.69E11	1.44263063E+6
1.7E11	1.44009650E+6
1.71E11	1.44020075E+6
1.72E11	1.44210213E+6
1.73E11	1.44047413E+6
1.74E11	1.44281700E+6
1.75E11	1.43768088E+6
1.76E11	1.44291325E+6
1.77E11	1.44058200E+6
1.78E11	1.44251325E+6
1.79E11	1.44187625E+6
1.8E11	1.44031175E+6
1.81E11	1.43937125E+6
1.82E11	1.44006775E+6
1.83E11	1.44273888E+6
1.84E11	1.44239825E+6
1.85E11	1.44043375E+6
1.86E11	1.43771638E+6
1.87E11	1.43791100E+6
1.88E11	1.44262125E+6
1.89E11	1.44033213E+6
1.9E11	1.44001938E+6
1.91E11	1.44374913E+6
1.92E11	1.43873813E+6
1.93E11	1.43946225E+6
1.94E11	1.43644513E+6
1.95E11	1.44008175E+6
1.96E11	1.44146163E+6
1.97E11	1.44109650E+6
1.98E11	1.43910375E+6
1.99E11	1.44076675E+6
2E11	1.44190913E+6
2.01E11	1.43788825E+6
2.02E11	1.44211638E+6
2.03E11	1.44048688E+6
2.04E11	1.43888500E+6
2.05E11	1.44104838E+6
2.06E11	1.43941475E+6
2.07E11	1.43961688E+6
2.08E11	1.44092188E+6
2.09E11	1.43934363E+6
2.1E11	1.44389838E+6
2.11E11	1.44203125E+6
2.12E11	1.43886013E+6
2.13E11	1.43751500E+6
2.14E11	1.43927925E+6
2.15E11	1.43889388E+6
2.16E11	1.43916088E+6
2.17E11	1.44324575E+6
2.18E11	1.44265175E+6
2.19E11	1.44201888E+6
2.2E11	1.43858813E+6
2.21E11	1.43994300E+6
2.22E11	1.44104538E+6
2.23E11	1.43896738E+6
2.24E11	1.43854700E+6
2.25E11	1.43975438E+6
2.26E11	1.44073638E+6
2.27E11	1.44179025E+6
2.28E11	1.44063300E+6
2.29E11	1.43876750E+6
2.3E11	1.44019825E+6
2.31E11	1.44244175E+6
2.32E11	1.43925713E+6
2.33E11	1.44076250E+6
2.34E11	1.43983688E+6
2.35E11	1.43941000E+6
2.36E11	1.44253338E+6
2.37E11	1.43957788E+6
2.38E11	1.44267863E+6
2.39E11	1.43872338E+6
2.4E11	1.44064500E+6
2.41E11	1.43948700E+6
2.42E11	1.43996663E+6
2.43E11	1.44089875E+6
2.44E11	1.44053888E+6
2.45E11	1.43941850E+6
2.46E11	1.44045050E+6
2.47E11	1.44151900E+6
2.48E11	1.43884463E+6
2.49E11	1.44146075E+6
2.5E11	1.44124825E+6
2.51E11	1.44127300E+6
2.52E11	1.44216813E+6
2.53E11	1.43884388E+6
2.54E11	1.44238125E+6
2.55E11	1.43990900E+6
2.56E11	1.44442275E+6
2.57E11	1.44216150E+6
2.58E11	1.44278825E+6
2.59E11	1.44085338E+6
2.6E11	1.44386650E+6
2.61E11	1.44108463E+6
2.62E11	1.44538588E+6
2.63E11	1.44327613E+6
2.64E11	1.44161988E+6
2.65E11	1.44390488E+6
2.66E11	1.44063325E+6
2.67E11	1.44232788E+6
2.68E11	1.43961038E+6
2.69E11	1.44144413E+6
2.7E11	1.44222888E+6
2.71E11	1.44392013E+6
2.72E11	1.44173688E+6
2.73E11	1.44398688E+6
2.74E11	1.44276863E+6
2.75E11	1.44395375E+6
2.76E11	1.44155300E+6
2.77E11	1.44233188E+6
2.78E11	1.44285513E+6
2.79E11	1.44329150E+6
2.8E11	1.44459288E+6
2.81E11	1.44224925E+6
2.82E11	1.44259513E+6
2.83E11	1.44179588E+6
2.84E11	1.44152225E+6
2.85E11	1.44329850E+6
2.86E11	1.44314375E+6
2.87E11	1.44443963E+6
2.88E11	1.44144500E+6
2.89E11	1.44138525E+6
2.9E11	1.44487650E+6
2.91E11	1.44526338E+6
2.92E11	1.44539675E+6
2.93E11	1.44274438E+6
2.94E11	1.44340725E+6
2.95E11	1.44352613E+6
2.96E11	1.44457225E+6
2.97E11	1.44206138E+6
2.98E11	1.44240788E+6
2.99E11	1.44410688E+6
3E11	1.44357725E+6
3.01E11	1.44678038E+6
3.02E11	1.44409363E+6
3.03E11	1.44159850E+6
3.04E11	1.44359750E+6
3.05E11	1.44377250E+6
3.06E11	1.44406425E+6
3.07E11	1.44487350E+6
3.08E11	1.44404838E+6
3.09E11	1.44415650E+6
3.1E11	1.44212038E+6
3.11E11	1.44357588E+6
3.12E11	1.44558288E+6
3.13E11	1.44874975E+6
3.14E11	1.44291275E+6
3.15E11	1.44282750E+6
3.16E11	1.44366300E+6
3.17E11	1.44558413E+6
3.18E11	1.44627088E+6
3.19E11	1.44280913E+6
3.2E11	1.44457575E+6
3.21E11	1.44571638E+6
3.22E11	1.44338400E+6
3.23E11	1.44651250E+6
3.24E11	1.44517188E+6
3.25E11	1.44647775E+6
3.26E11	1.44543500E+6
3.27E11	1.44515100E+6
3.28E11	1.44335513E+6
3.29E11	1.44879100E+6
3.3E11	1.44735613E+6
3.31E11	1.44612313E+6
3.32E11	1.44693988E+6
3.33E11	1.44506825E+6
3.34E11	1.44744250E+6
3.35E11	1.44735563E+6
3.36E11	1.44642925E+6
3.37E11	1.44448538E+6
3.38E11	1.44514250E+6
3.39E11	1.44845063E+6
3.4E11	1.44817788E+6
3.41E11	1.44605938E+6
3.42E11	1.44847475E+6
3.43E11	1.44431250E+6
3.44E11	1.44566825E+6
3.45E11	1.44453325E+6
3.46E11	1.44785025E+6
3.47E11	1.44949813E+6
3.48E11	1.44877088E+6
3.49E11	1.44492113E+6
3.5E11	1.44926113E+6
3.51E11	1.44928763E+6
3.52E11	1.44942350E+6
3.53E11	1.44866875E+6
3.54E11	1.44767288E+6
3.55E11	1.45161213E+6
3.56E11	1.44991463E+6
3.57E11	1.44793663E+6
3.58E11	1.44777363E+6
3.59E11	1.44808788E+6
3.6E11	1.44945888E+6
3.61E11	1.44782950E+6
3.62E11	1.44731238E+6
3.63E11	1.44713750E+6
3.64E11	1.44808313E+6
3.65E11	1.44960888E+6
3.66E11	1.44915313E+6
3.67E11	1.44854475E+6
3.68E11	1.45039875E+6
3.69E11	1.45009688E+6
3.7E11	1.44739675E+6
3.71E11	1.45036688E+6
3.72E11	1.45034500E+6
3.73E11	1.44887863E+6
3.74E11	1.44880700E+6
3.75E11	1.44912250E+6
3.76E11	1.45069613E+6
3.77E11	1.45158700E+6
3.78E11	1.44844863E+6
3.79E11	1.44654025E+6
3.8E11	1.44678763E+6
3.81E11	1.44973225E+6
3.82E11	1.44886988E+6
3.83E11	1.45008875E+6
3.84E11	1.45143525E+6
3.85E11	1.44878438E+6
3.86E11	1.45062663E+6
3.87E11	1.45285050E+6
3.88E11	1.45076188E+6
3.89E11	1.45087113E+6
3.9E11	1.45273888E+6
3.91E11	1.45152913E+6
3.92E11	1.45248150E+6
3.93E11	1.45095788E+6
3.94E11	1.45340888E+6
3.95E11	1.45447163E+6
3.96E11	1.45233175E+6
3.97E11	1.44995813E+6
3.98E11	1.45301463E+6
3.99E11	1.45097750E+6
4E11	1.45260725E+6
4.01E11	1.45323438E+6
4.02E11	1.45113563E+6
4.03E11	1.45261975E+6
4.04E11	1.45324963E+6
4.05E11	1.45086738E+6
4.06E11	1.45289500E+6
4.07E11	1.45461325E+6
4.08E11	1.45246813E+6
4.09E11	1.45336925E+6
4.1E11	1.45151788E+6
4.11E11	1.45473613E+6
4.12E11	1.45398563E+6
4.13E11	1.45573825E+6
4.14E11	1.45361413E+6
4.15E11	1.45413000E+6
4.16E11	1.45303875E+6
4.17E11	1.45719625E+6
4.18E11	1.45355800E+6
4.19E11	1.45445375E+6
4.2E11	1.45531463E+6
4.21E11	1.45156563E+6
4.22E11	1.45561450E+6
4.23E11	1.45327238E+6
4.24E11	1.45785000E+6
4.25E11	1.45630600E+6
4.26E11	1.45550138E+6
4.27E11	1.45503513E+6
4.28E11	1.45636575E+6
4.29E11	1.45629975E+6
4.3E11	1.45474075E+6
4.31E11	1.45492388E+6
4.32E11	1.45300325E+6
4.33E11	1.45826175E+6
4.34E11	1.45275625E+6
4.35E11	1.45472025E+6
4.36E11	1.45436925E+6
4.37E11	1.45601988E+6
4.38E11	1.45519163E+6
4.39E11	1.45566238E+6
4.4E11	1.46024138E+6
4.41E11	1.45542013E+6
4.42E11	1.45614488E+6
4.43E11	1.45669225E+6
4.44E11	1.45739325E+6
4.45E11	1.45831638E+6
4.46E11	1.45721238E+6
4.47E11	1.45789525E+6
4.48E11	1.45789425E+6
4.49E11	1.45717700E+6
4.5E11	1.45571713E+6
4.51E11	1.45768488E+6
4.52E11	1.46061513E+6
4.53E11	1.45706350E+6
4.54E11	1.45714250E+6
4.55E11	1.46018925E+6
4.56E11	1.45880513E+6
4.57E11	1.45777288E+6
4.58E11	1.45306100E+6
4.59E11	1.44917763E+6
4.6E11	1.45006300E+6
4.61E11	1.45096775E+6
4.62E11	1.44923588E+6
4.63E11	1.44711563E+6
4.64E11	1.44961925E+6
4.65E11	1.44929388E+6
4.66E11	1.45028650E+6
4.67E11	1.44758463E+6
4.68E11	1.44711238E+6
4.69E11	1.44991863E+6
4.7E11	1.44558525E+6
4.71E11	1.44922838E+6
4.72E11	1.44526850E+6
4.73E11	1.44833788E+6
4.74E11	1.44556638E+6
4.75E11	1.44622913E+6
4.76E11	1.44736888E+6
4.77E11	1.44618213E+6
4.78E11	1.44571825E+6
4.79E11	1.44664575E+6
4.8E11	1.44501938E+6
4.81E11	1.44455263E+6
4.82E11	1.44638388E+6
4.83E11	1.44724600E+6
4.84E11	1.44376238E+6
4.85E11	1.45026375E+6
4.86E11	1.44836738E+6
4.87E11	1.45072625E+6
4.88E11	1.44825525E+6
4.89E11	1.44876613E+6
4.9E11	1.44767638E+6
4.91E11	1.44636338E+6
4.92E11	1.44656025E+6
4.93E11	1.45016250E+6
4.94E11	1.44992663E+6
4.95E11	1.45094863E+6
4.96E11	1.45474963E+6
4.97E11	1.45180263E+6
4.98E11	1.44904725E+6
4.99E11	1.45312500E+6
5E11	1.45187450E+6
5.01E11	1.45050188E+6
5.02E11	1.45034225E+6
5.03E11	1.45198413E+6
5.04E11	1.45213450E+6
5.05E11	1.45409738E+6
5.06E11	1.45362363E+6
5.07E11	1.44983888E+6
5.08E11	1.45392038E+6
5.09E11	1.45065438E+6
5.1E11	1.45625575E+6
5.11E11	1.45513613E+6
5.12E11	1.45686325E+6
5.13E11	1.45464988E+6
5.14E11	1.45367450E+6
5.15E11	1.45343663E+6
5.16E11	1.45580750E+6
5.17E11	1.45868438E+6
5.18E11	1.45784088E+6
5.19E11	1.45806413E+6
5.2E11	1.45635538E+6
5.21E11	1.45857550E+6
5.22E11	1.45875900E+6
5.23E11	1.45633388E+6
5.24E11	1.45786513E+6
5.25E11	1.45775788E+6
5.26E11	1.45862325E+6
5.27E11	1.46002513E+6
5.28E11	1.45968288E+6
5.29E11	1.46093100E+6
5.3E11	1.45886863E+6
5.31E11	1.46277263E+6
5.32E11	1.45933325E+6
5.33E11	1.46070363E+6
5.34E11	1.46199125E+6
5.35E11	1.46406725E+6
5.36E11	1.46259850E+6
5.37E11	1.46116138E+6
5.38E11	1.46285063E+6
5.39E11	1.46101863E+6
5.4E11	1.46268400E+6
5.41E11	1.45921688E+6
5.42E11	1.46199438E+6
5.43E11	1.46372288E+6
5.44E11	1.46221275E+6
5.45E11	1.46290225E+6
5.46E11	1.46504325E+6
5.47E11	1.46431000E+6
5.48E11	1.46455800E+6
5.49E11	1.46437013E+6
5.5E11	1.46474788E+6
5.51E11	1.46773413E+6
5.52E11	1.46340025E+6
5.53E11	1.46577575E+6
5.54E11	1.46442500E+6
5.55E11	1.46690013E+6
5.56E11	1.46528488E+6
5.57E11	1.46711800E+6
5.58E11	1.46928125E+6
5.59E11	1.46720738E+6
5.6E11	1.46773325E+6
5.61E11	1.46896025E+6
5.62E11	1.46758175E+6
5.63E11	1.46969875E+6
5.64E11	1.47016875E+6
5.65E11	1.47030175E+6
5.66E11	1.46957100E+6
5.67E11	1.46768113E+6
5.68E11	1.46949975E+6
5.69E11	1.47880800E+6
5.7E11	1.48715088E+6
5.71E11	1.49356363E+6
5.72E11	1.49931475E+6
5.73E11	1.50261500E+6
5.74E11	1.50932788E+6
5.75E11	1.50853050E+6
5.76E11	1.50718650E+6
5.77E11	1.50537525E+6
5.78E11	1.50676275E+6
5.79E11	1.50573388E+6
5.8E11	1.50805475E+6
5.81E11	1.50713438E+6
5.82E11	1.50679625E+6
5.83E11	1.50975250E+6
5.84E11	1.50950938E+6
5.85E11	1.51002250E+6
5.86E11	1.50895763E+6
5.87E11	1.51237050E+6
5.88E11	1.51012838E+6
5.89E11	1.50954388E+6
5.9E11	1.51768788E+6
5.91E11	1.51628988E+6
5.92E11	1.51843350E+6
5.93E11	1.52072688E+6
5.94E11	1.52063038E+6
5.95E11	1.52059538E+6
5.96E11	1.52491775E+6
5.97E11	1.52289988E+6
5.98E11	1.52204175E+6
5.99E11	1.52264175E+6
6E11	1.52598888E+6
6.01E11	1.52307400E+6
6.02E11	1.52260650E+6
6.03E11	1.52109750E+6
6.04E11	1.52070250E+6
6.05E11	1.52061600E+6
6.06E11	1.51919338E+6
6.07E11	1.52131300E+6
6.08E11	1.52063563E+6
6.09E11	1.51842438E+6
6.1E11	1.52103263E+6
6.11E11	1.51875325E+6
6.12E11	1.52052075E+6
6.13E11	1.52253413E+6
6.14E11	1.52406963E+6
6.15E11	1.52489000E+6
6.16E11	1.52133400E+6
6.17E11	1.52546638E+6
6.18E11	1.52210613E+6
6.19E11	1.51993138E+6
6.2E11	1.51991838E+6
6.21E11	1.52046638E+6
6.22E11	1.52056188E+6
6.23E11	1.51742450E+6
6.24E11	1.51783088E+6
6.25E11	1.51805813E+6
6.26E11	1.51697438E+6
6.27E11	1.52090338E+6
6.28E11	1.51762238E+6
6.29E11	1.51973488E+6
6.3E11	1.51558363E+6
6.31E11	1.51843425E+6
6.32E11	1.51796900E+6
6.33E11	1.51644325E+6
6.34E11	1.51575000E+6
6.35E11	1.51942950E+6
6.36E11	1.51900400E+6
6.37E11	1.51796750E+6
6.38E11	1.51773200E+6
6.39E11	1.51806125E+6
6.4E11	1.51756900E+6
6.41E11	1.51652075E+6
6.42E11	1.51943725E+6
6.43E11	1.51855325E+6
6.44E11	1.51864913E+6
6.45E11	1.52041938E+6
6.46E11	1.52165538E+6
6.47E11	1.51862075E+6
6.48E11	1.51837763E+6
6.49E11	1.51543650E+6
6.5E11	1.51642163E+6
6.51E11	1.52098613E+6
6.52E11	1.51600950E+6
6.53E11	1.51911138E+6
6.54E11	1.51597088E+6
6.55E11	1.52119513E+6
6.56E11	1.51667563E+6
6.57E11	1.51750225E+6
6.58E11	1.51547188E+6
6.59E11	1.51436325E+6
6.6E11	1.51500300E+6
6.61E11	1.51412675E+6
6.62E11	1.51759950E+6
6.63E11	1.51798013E+6
6.64E11	1.51641150E+6
6.65E11	1.51748750E+6
6.66E11	1.51724838E+6
6.67E11	1.51910950E+6
6.68E11	1.51478500E+6
6.69E11	1.51820163E+6
6.7E11	1.51583525E+6
6.71E11	1.51631550E+6
6.72E11	1.51737063E+6
6.73E11	1.51589825E+6
6.74E11	1.51303188E+6
6.75E11	1.51268700E+6
6.76E11	1.51777813E+6
6.77E11	1.51619888E+6
6.78E11	1.51274688E+6
6.79E11	1.51701263E+6
6.8E11	1.51458750E+6
6.81E11	1.51266275E+6
6.82E11	1.51370350E+6
6.83E11	1.51516863E+6
6.84E11	1.51458750E+6
6.85E11	1.51380950E+6
6.86E11	1.51647863E+6
6.87E11	1.51403713E+6
6.88E11	1.51506863E+6
6.89E11	1.51407450E+6
6.9E11	1.51561038E+6
6.91E11	1.51469463E+6
6.92E11	1.51605725E+6
6.93E11	1.51423363E+6
6.94E11	1.51135413E+6
6.95E11	1.51425038E+6
6.96E11	1.51497300E+6
6.97E11	1.51241338E+6
6.98E11	1.51514763E+6
6.99E11	1.51246925E+6
7E11	1.51016725E+6
7.01E11	1.51572363E+6
7.02E11	1.51276763E+6
7.03E11	1.51244400E+6
7.04E11	1.51443288E+6
7.05E11	1.51418913E+6
7.06E11	1.51388638E+6
7.07E11	1.51525163E+6
7.08E11	1.51303325E+6
7.09E11	1.51344213E+6
7.1E11	1.51419363E+6
7.11E11	1.51083988E+6
7.12E11	1.51345550E+6
7.13E11	1.51297838E+6
7.14E11	1.51231925E+6
7.15E11	1.51142263E+6
7.16E11	1.51296025E+6
7.17E11	1.51538300E+6
7.18E11	1.51043250E+6
7.19E11	1.51085338E+6
7.2E11	1.51235338E+6
7.21E11	1.51065125E+6
7.22E11	1.51688963E+6
7.23E11	1.51187438E+6
7.24E11	1.51251288E+6
7.25E11	1.51476625E+6
7.26E11	1.50929688E+6
7.27E11	1.51029600E+6
7.28E11	1.51170250E+6
7.29E11	1.51024638E+6
7.3E11	1.51180900E+6
7.31E11	1.51605450E+6
7.32E11	1.51011800E+6
7.33E11	1.51171900E+6
7.34E11	1.51252038E+6
7.35E11	1.51505650E+6
7.36E11	1.51025538E+6
7.37E11	1.51367325E+6
7.38E11	1.51154675E+6
7.39E11	1.51289863E+6
7.4E11	1.51036788E+6
7.41E11	1.51310075E+6
7.42E11	1.51361813E+6
7.43E11	1.51590413E+6
7.44E11	1.51496775E+6
7.45E11	1.51306963E+6
7.46E11	1.51075750E+6
7.47E11	1.51253225E+6
7.48E11	1.51129375E+6
7.49E11	1.51123900E+6
7.5E11	1.51387300E+6
7.51E11	1.51249138E+6
7.52E11	1.51468375E+6
7.53E11	1.51382763E+6
7.54E11	1.51512150E+6
7.55E11	1.51348263E+6
7.56E11	1.51705325E+6
7.57E11	1.51238388E+6
7.58E11	1.51270800E+6
7.59E11	1.51579713E+6
7.6E11	1.51656613E+6
7.61E11	1.51358225E+6
7.62E11	1.51559350E+6
7.63E11	1.51275513E+6
7.64E11	1.51666513E+6
7.65E11	1.51523888E+6
7.66E11	1.51459988E+6
7.67E11	1.51439625E+6
7.68E11	1.51399800E+6
7.69E11	1.51400800E+6
7.7E11	1.51498638E+6
7.71E11	1.51422150E+6
7.72E11	1.51460513E+6
7.73E11	1.51214463E+6
7.74E11	1.51366400E+6
7.75E11	1.51348588E+6
7.76E11	1.51264675E+6
7.77E11	1.51584113E+6
7.78E11	1.51514400E+6
7.79E11	1.51555388E+6
7.8E11	1.51220475E+6
7.81E11	1.51333738E+6
7.82E11	1.51411350E+6
7.83E11	1.51373813E+6
7.84E11	1.51512250E+6
7.85E11	1.51282600E+6
7.86E11	1.51566688E+6
7.87E11	1.51176400E+6
7.88E11	1.51325613E+6
7.89E11	1.51323488E+6
7.9E11	1.51524963E+6
7.91E11	1.51422138E+6
7.92E11	1.51367275E+6
7.93E11	1.51279263E+6
7.94E11	1.51337388E+6
7.95E11	1.51710350E+6
7.96E11	1.51302488E+6
7.97E11	1.51349038E+6
7.98E11	1.51450388E+6
7.99E11	1.51568163E+6
8E11	1.51278663E+6
8.01E11	1.51586900E+6
8.02E11	1.51375650E+6
8.03E11	1.51268475E+6
8.04E11	1.51376438E+6
8.05E11	1.51666113E+6
8.06E11	1.51296500E+6
8.07E11	1.51577375E+6
8.08E11	1.51262263E+6
8.09E11	1.51430950E+6
8.1E11	1.51586150E+6
8.11E11	1.51225513E+6
8.12E11	1.51460513E+6
8.13E11	1.51404600E+6
8.14E11	1.51599763E+6
8.15E11	1.51704950E+6
8.16E11	1.51489475E+6
8.17E11	1.51919125E+6
8.18E11	1.51525463E+6
8.19E11	1.51808875E+6
8.2E11	1.51806125E+6
8.21E11	1.51628438E+6
8.22E11	1.51748188E+6
8.23E11	1.51598638E+6
8.24E11	1.51487550E+6
8.25E11	1.51615100E+6
8.26E11	1.51549863E+6
8.27E11	1.51744163E+6
8.28E11	1.51487750E+6
8.29E11	1.51480925E+6
8.3E11	1.51754925E+6
8.31E11	1.51529063E+6
8.32E11	1.51397550E+6
8.33E11	1.51884025E+6
8.34E11	1.51671500E+6
8.35E11	1.51715413E+6
8.36E11	1.51794638E+6
8.37E11	1.51640638E+6
8.38E11	1.51848288E+6
8.39E11	1.51750538E+6
8.4E11	1.51594213E+6
8.41E11	1.51561938E+6
8.42E11	1.51578713E+6
8.43E11	1.51987025E+6
8.44E11	1.51906638E+6
8.45E11	1.51852388E+6
8.46E11	1.52055413E+6
8.47E11	1.51947525E+6
8.48E11	1.51746475E+6
8.49E11	1.51845850E+6
8.5E11	1.51897663E+6
8.51E11	1.51709038E+6
8.52E11	1.51560538E+6
8.53E11	1.51869375E+6
8.54E11	1.51729350E+6
8.55E11	1.51949138E+6
8.56E11	1.51728175E+6
8.57E11	1.51838513E+6
8.58E11	1.51854238E+6
8.59E11	1.51931325E+6
8.6E11	1.51932963E+6
8.61E11	1.51887463E+6
8.62E11	1.51789625E+6
8.63E11	1.52071775E+6
8.64E11	1.51940013E+6
8.65E11	1.52142388E+6
8.66E11	1.51584363E+6
8.67E11	1.51878050E+6
8.68E11	1.51630988E+6
8.69E11	1.51984825E+6
8.7E11	1.51890313E+6
8.71E11	1.51825588E+6
8.72E11	1.51755763E+6
8.73E11	1.51757763E+6
8.74E11	1.51800713E+6
8.75E11	1.51850050E+6
8.76E11	1.51827838E+6
8.77E11	1.51910200E+6
8.78E11	1.51748900E+6
8.79E11	1.51890463E+6
8.8E11	1.51744788E+6
8.81E11	1.52050138E+6
8.82E11	1.51816588E+6
8.83E11	1.52197200E+6
8.84E11	1.52116950E+6
8.85E11	1.52115950E+6
8.86E11	1.51947838E+6
8.87E11	1.52065275E+6
8.88E11	1.51989288E+6
8.89E11	1.51854288E+6
8.9E11	1.52189763E+6
8.91E11	1.52129400E+6
8.92E11	1.51974300E+6
8.93E11	1.51933925E+6
8.94E11	1.52094350E+6
8.95E11	1.52002088E+6
8.96E11	1.52058000E+6
8.97E11	1.52128600E+6
8.98E11	1.51941713E+6
8.99E11	1.52297350E+6
9E11	1.52325163E+6
9.01E11	1.52058325E+6
9.02E11	1.52364438E+6
9.03E11	1.51989375E+6
9.04E11	1.52070338E+6
9.05E11	1.51903763E+6
9.06E11	1.51711475E+6
9.07E11	1.52272375E+6
9.08E11	1.52273125E+6
9.09E11	1.52260413E+6
9.1E11	1.51886663E+6
9.11E11	1.52247113E+6
9.12E11	1.52022575E+6
9.13E11	1.52118263E+6
9.14E11	1.52373675E+6
9.15E11	1.52132050E+6
9.16E11	1.52176813E+6
9.17E11	1.51951625E+6
9.18E11	1.52003150E+6
9.19E11	1.52402638E+6
9.2E11	1.52409425E+6
9.21E11	1.52491488E+6
9.22E11	1.52344313E+6
9.23E11	1.52291088E+6
9.24E11	1.52644700E+6
9.25E11	1.52598750E+6
9.26E11	1.52465900E+6
9.27E11	1.52361025E+6
9.28E11	1.52278788E+6
9.29E11	1.52484225E+6
9.3E11	1.52365013E+6
9.31E11	1.52459375E+6
9.32E11	1.52395063E+6
9.33E11	1.51991375E+6
9.34E11	1.52548038E+6
9.35E11	1.52515700E+6
9.36E11	1.52601513E+6
9.37E11	1.52289700E+6
9.38E11	1.52168850E+6
9.39E11	1.52187875E+6
9.4E11	1.52551500E+6
9.41E11	1.52490488E+6
9.42E11	1.52489575E+6
9.43E11	1.52478325E+6
9.44E11	1.52460038E+6
9.45E11	1.52409675E+6
9.46E11	1.52572950E+6
9.47E11	1.52361663E+6
9.48E11	1.52577025E+6
9.49E11	1.52479175E+6
9.5E11	1.52239113E+6
9.51E11	1.52375350E+6
9.52E11	1.52551563E+6
9.53E11	1.52268938E+6
9.54E11	1.52496738E+6
9.55E11	1.52707963E+6
9.56E11	1.52538113E+6
9.57E11	1.52282663E+6
9.58E11	1.52494988E+6
9.59E11	1.52499675E+6
9.6E11	1.52475425E+6
9.61E11	1.52713700E+6
9.62E11	1.52856450E+6
9.63E11	1.52755700E+6
9.64E11	1.52653363E+6
9.65E11	1.52399463E+6
9.66E11	1.52584763E+6
9.67E11	1.52474413E+6
9.68E11	1.52723638E+6
9.69E11	1.52774613E+6
9.7E11	1.52900713E+6
9.71E11	1.52730613E+6
9.72E11	1.52549350E+6
9.73E11	1.52922700E+6
9.74E11	1.52961575E+6
9.75E11	1.52366300E+6
9.76E11	1.52736813E+6
9.77E11	1.52908200E+6
9.78E11	1.52679100E+6
9.79E11	1.52584175E+6
9.8E11	1.52726525E+6
9.81E11	1.52964750E+6
9.82E11	1.53076350E+6
9.83E11	1.52812775E+6
9.84E11	1.53049938E+6
9.85E11	1.52781525E+6
9.86E11	1.52906163E+6
9.87E11	1.52714938E+6
9.88E11	1.52937888E+6
9.89E11	1.52564988E+6
9.9E11	1.52602625E+6
9.91E11	1.52664225E+6
9.92E11	1.53148838E+6
9.93E11	1.52869363E+6
9.94E11	1.52997863E+6
9.95E11	1.52893838E+6
9.96E11	1.52831250E+6
9.97E11	1.52817100E+6
9.98E11	1.52990300E+6
9.99E11	1.52982413E+6
1E12	1.52766925E+6
1.001E012	1.53103788E+6
1.002E012	1.52840863E+6
1.003E012	1.52972150E+6
1.004E012	1.52890400E+6
1.005E012	1.53148125E+6
1.006E012	1.52964888E+6
1.007E012	1.53180563E+6
1.008E012	1.52894125E+6
1.009E012	1.53077075E+6
1.01E12	1.53168425E+6
1.011E012	1.52788325E+6
1.012E012	1.53068775E+6
1.013E012	1.53102788E+6
1.014E012	1.53243850E+6
1.015E012	1.53269350E+6
1.016E012	1.52907663E+6
1.017E012	1.53058313E+6
1.018E012	1.53282663E+6
1.019E012	1.52971000E+6
1.02E12	1.53406350E+6
1.021E012	1.52951038E+6
1.022E012	1.52858750E+6
1.023E012	1.53050125E+6
1.024E012	1.53152075E+6
1.025E012	1.53010288E+6
1.026E012	1.53105250E+6
1.027E012	1.53043375E+6
1.028E012	1.53363463E+6
1.029E012	1.53085975E+6
1.03E12	1.53283525E+6
1.031E012	1.52953763E+6
1.032E012	1.52805550E+6
1.033E012	1.52971163E+6
1.034E012	1.53303563E+6
1.035E012	1.53132338E+6
1.036E012	1.53148450E+6
1.037E012	1.53208700E+6
1.038E012	1.53130775E+6
1.039E012	1.53135325E+6
1.04E12	1.53282263E+6
1.041E012	1.53182038E+6
1.042E012	1.53378338E+6
1.043E012	1.53005313E+6
1.044E012	1.53279138E+6
1.045E012	1.53482075E+6
1.046E012	1.53131100E+6
1.047E012	1.53456850E+6
1.048E012	1.53355675E+6
1.049E012	1.53086500E+6
1.05E12	1.53377950E+6
1.051E012	1.53135313E+6
1.052E012	1.53403050E+6
1.053E012	1.53004813E+6
1.054E012	1.53333150E+6
1.055E012	1.53325088E+6
1.056E012	1.53059575E+6
1.057E012	1.53192688E+6
1.058E012	1.53459350E+6
1.059E012	1.53134513E+6
1.06E12	1.53024550E+6
1.061E012	1.53450400E+6
1.062E012	1.53230750E+6
1.063E012	1.53349863E+6
1.064E012	1.53409188E+6
1.065E012	1.53555513E+6
1.066E012	1.53451800E+6
1.067E012	1.53340913E+6
1.068E012	1.53434088E+6
1.069E012	1.53249663E+6
1.07E12	1.53612463E+6
1.071E012	1.53383175E+6
1.072E012	1.53611550E+6
1.073E012	1.53324663E+6
1.074E012	1.53401950E+6
1.075E012	1.53310288E+6
1.076E012	1.53418588E+6
1.077E012	1.53444588E+6
1.078E012	1.53470475E+6
1.079E012	1.53397613E+6
1.08E12	1.53245688E+6
1.081E012	1.53594625E+6
1.082E012	1.53550125E+6
1.083E012	1.53416288E+6
1.084E012	1.53408975E+6
1.085E012	1.53560100E+6
1.086E012	1.53600563E+6
1.087E012	1.53497338E+6
1.088E012	1.53594325E+6
1.089E012	1.53562213E+6
1.09E12	1.53446188E+6
1.091E012	1.53805125E+6
1.092E012	1.53460463E+6
1.093E012	1.53419200E+6
1.094E012	1.53435050E+6
1.095E012	1.53738675E+6
1.096E012	1.53239438E+6
1.097E012	1.53459625E+6
1.098E012	1.53318188E+6
1.099E012	1.53665513E+6
1.1E12	1.53530375E+6
1.101E012	1.53650688E+6
1.102E012	1.53463100E+6
1.103E012	1.53702500E+6
1.104E012	1.53542775E+6
1.105E012	1.53926925E+6
1.106E012	1.53919850E+6
1.107E012	1.53669188E+6
1.108E012	1.53313713E+6
1.109E012	1.53601588E+6
1.11E12	1.53858900E+6
1.111E012	1.53282338E+6
1.112E012	1.53717963E+6
1.113E012	1.53300338E+6
1.114E012	1.53565538E+6
1.115E012	1.53574850E+6
1.116E012	1.53659500E+6
1.117E012	1.53146800E+6
1.118E012	1.53351625E+6
1.119E012	1.53647650E+6
1.12E12	1.53554563E+6
1.121E012	1.53628738E+6
1.122E012	1.53358313E+6
1.123E012	1.53459688E+6
1.124E012	1.53519163E+6
1.125E012	1.53472325E+6
1.126E012	1.53440300E+6
1.127E012	1.53618013E+6
1.128E012	1.53657263E+6
1.129E012	1.53520025E+6
1.13E12	1.53636113E+6
1.131E012	1.53615738E+6
1.132E012	1.53694375E+6
1.133E012	1.53603125E+6
1.134E012	1.53501000E+6
1.135E012	1.53745288E+6
1.136E012	1.53732888E+6
1.137E012	1.53788925E+6
1.138E012	1.53686713E+6
1.139E012	1.54005125E+6
1.14E12	1.53597875E+6
1.141E012	1.53723525E+6
1.142E012	1.53690838E+6
1.143E012	1.53902063E+6
1.144E012	1.53687225E+6
1.145E012	1.53650900E+6
1.146E012	1.53746625E+6
1.147E012	1.53965288E+6
1.148E012	1.53752925E+6
1.149E012	1.53759388E+6
1.15E12	1.53769088E+6
1.151E012	1.53893775E+6
1.152E012	1.54018763E+6
1.153E012	1.53822438E+6
1.154E012	1.53876775E+6
1.155E012	1.53825738E+6
1.156E012	1.53875000E+6
1.157E012	1.53705050E+6
1.158E012	1.53577438E+6
1.159E012	1.53701875E+6
1.16E12	1.53363238E+6
1.161E012	1.53709613E+6
1.162E012	1.53601725E+6
1.163E012	1.53783888E+6
1.164E012	1.53954313E+6
1.165E012	1.53608875E+6
1.166E012	1.53512438E+6
1.167E012	1.53540263E+6
1.168E012	1.53583038E+6
1.169E012	1.54025288E+6
1.17E12	1.53822725E+6
1.171E012	1.53716125E+6
1.172E012	1.53747588E+6
1.173E012	1.53809463E+6
1.174E012	1.53594063E+6
1.175E012	1.54061725E+6
1.176E012	1.53672463E+6
1.177E012	1.53977075E+6
1.178E012	1.54033513E+6
1.179E012	1.53937950E+6
1.18E12	1.54050225E+6
1.181E012	1.53757238E+6
1.182E012	1.53761038E+6
1.183E012	1.53825488E+6
1.184E012	1.53817025E+6
1.185E012	1.53897788E+6
1.186E012	1.53908775E+6
1.187E012	1.53796500E+6
1.188E012	1.53830600E+6
1.189E012	1.53925663E+6
1.19E12	1.53847625E+6
1.191E012	1.53772950E+6
1.192E012	1.53884000E+6
1.193E012	1.53860263E+6
1.194E012	1.53685475E+6
1.195E012	1.53822500E+6
1.196E012	1.53795550E+6
1.197E012	1.53667413E+6
1.198E012	1.54081513E+6
1.199E012	1.53899625E+6
1.2E12	1.53403100E+6
1.201E012	1.53737875E+6
1.202E012	1.54202063E+6
1.203E012	1.53797125E+6
1.204E012	1.54102700E+6
1.205E012	1.53665125E+6
1.206E012	1.53892863E+6
1.207E012	1.53773538E+6
1.208E012	1.53923575E+6
1.209E012	1.53739250E+6
1.21E12	1.53918063E+6
1.211E012	1.53661650E+6
1.212E012	1.53641513E+6
1.213E012	1.53960900E+6
1.214E012	1.54029775E+6
1.215E012	1.53987288E+6
1.216E012	1.54119475E+6
1.217E012	1.53780588E+6
1.218E012	1.53973575E+6
1.219E012	1.53804938E+6
1.22E12	1.54068900E+6
1.221E012	1.53850663E+6
1.222E012	1.53827950E+6
1.223E012	1.53923550E+6
1.224E012	1.54137975E+6
1.225E012	1.53736975E+6
1.226E012	1.54006925E+6
1.227E012	1.53670625E+6
1.228E012	1.54053525E+6
1.229E012	1.54094613E+6
1.23E12	1.53873450E+6
1.231E012	1.54013250E+6
1.232E012	1.54061113E+6
1.233E012	1.54090475E+6
1.234E012	1.53872613E+6
1.235E012	1.53951375E+6
1.236E012	1.54224850E+6
1.237E012	1.54006825E+6
1.238E012	1.53792038E+6
1.239E012	1.54428813E+6
1.24E12	1.54172613E+6
1.241E012	1.54036475E+6
1.242E012	1.54072413E+6
1.243E012	1.54126700E+6
1.244E012	1.54071413E+6
1.245E012	1.54057350E+6
1.246E012	1.53989938E+6
1.247E012	1.54031038E+6
1.248E012	1.54306463E+6
1.249E012	1.53813463E+6
1.25E12	1.54170188E+6
1.251E012	1.54030450E+6
1.252E012	1.54084175E+6
1.253E012	1.54264513E+6
1.254E012	1.54124538E+6
1.255E012	1.54059888E+6
1.256E012	1.53990025E+6
1.257E012	1.54227150E+6
1.258E012	1.54002263E+6
1.259E012	1.54175425E+6
1.26E12	1.54008550E+6
1.261E012	1.54337925E+6
1.262E012	1.54160763E+6
1.263E012	1.54034213E+6
1.264E012	1.54562438E+6
1.265E012	1.54153313E+6
1.266E012	1.54262463E+6
1.267E012	1.54156875E+6
1.268E012	1.54233838E+6
1.269E012	1.54181075E+6
1.27E12	1.54662138E+6
1.271E012	1.54249338E+6
1.272E012	1.54311175E+6
1.273E012	1.54185388E+6
1.274E012	1.54581263E+6
1.275E012	1.54413338E+6
1.276E012	1.54488463E+6
1.277E012	1.54376600E+6
1.278E012	1.54275413E+6
1.279E012	1.54066700E+6
1.28E12	1.54338013E+6
1.281E012	1.54418350E+6
1.282E012	1.54037263E+6
1.283E012	1.54298525E+6
1.284E012	1.54320913E+6
1.285E012	1.54491750E+6
1.286E012	1.54257025E+6
1.287E012	1.54081213E+6
1.288E012	1.54375825E+6
1.289E012	1.54310475E+6
1.29E12	1.54164963E+6
1.291E012	1.54366175E+6
1.292E012	1.54209538E+6
1.293E012	1.54022888E+6
1.294E012	1.54194088E+6
1.295E012	1.54328200E+6
1.296E012	1.54440025E+6
1.297E012	1.54363138E+6
1.298E012	1.54429063E+6
1.299E012	1.54100463E+6
1.3E12	1.54128900E+6
1.301E012	1.54275588E+6
1.302E012	1.54180550E+6
1.303E012	1.54114038E+6
1.304E012	1.54251475E+6
1.305E012	1.54306913E+6
1.306E012	1.54427663E+6
1.307E012	1.54352425E+6
1.308E012	1.54023488E+6
1.309E012	1.54395425E+6
1.31E12	1.54297738E+6
1.311E012	1.54253600E+6
1.312E012	1.54329125E+6
1.313E012	1.54118288E+6
1.314E012	1.54334363E+6
1.315E012	1.54434775E+6
1.316E012	1.54353063E+6
1.317E012	1.54008013E+6
1.318E012	1.54312000E+6
1.319E012	1.54302613E+6
1.32E12	1.54161000E+6
1.321E012	1.53920813E+6
1.322E012	1.54229000E+6
1.323E012	1.54286400E+6
1.324E012	1.54290588E+6
1.325E012	1.54118263E+6
1.326E012	1.54513288E+6
1.327E012	1.54489063E+6
1.328E012	1.54224375E+6
1.329E012	1.54360100E+6
1.33E12	1.54605513E+6
1.331E012	1.54574663E+6
1.332E012	1.54584088E+6
1.333E012	1.54498163E+6
1.334E012	1.54231588E+6
1.335E012	1.54391188E+6
1.336E012	1.54087250E+6
1.337E012	1.54449088E+6
1.338E012	1.54434763E+6
1.339E012	1.54387113E+6
1.34E12	1.54651888E+6
1.341E012	1.54708200E+6
1.342E012	1.54639388E+6
1.343E012	1.54390425E+6
1.344E012	1.54351763E+6
1.345E012	1.54581975E+6
1.346E012	1.54382113E+6
1.347E012	1.54720563E+6
1.348E012	1.54843750E+6
1.349E012	1.54252113E+6
1.35E12	1.54749963E+6
1.351E012	1.54408325E+6
1.352E012	1.54532000E+6
1.353E012	1.54356675E+6
1.354E012	1.54409150E+6
1.355E012	1.54290288E+6
1.356E012	1.54524988E+6
1.357E012	1.54154625E+6
1.358E012	1.54506525E+6
1.359E012	1.54143825E+6
1.36E12	1.54232650E+6
1.361E012	1.54330750E+6
1.362E012	1.54451263E+6
1.363E012	1.54573075E+6
1.364E012	1.54360600E+6
1.365E012	1.54626288E+6
1.366E012	1.54308588E+6
1.367E012	1.54527925E+6
1.368E012	1.54183175E+6
1.369E012	1.54485925E+6
1.37E12	1.54453425E+6
1.371E012	1.54332250E+6
1.372E012	1.54382363E+6
1.373E012	1.54468675E+6
1.374E012	1.54240400E+6
1.375E012	1.54324438E+6
1.376E012	1.54310363E+6
1.377E012	1.54482525E+6
1.378E012	1.54785363E+6
1.379E012	1.54314888E+6
1.38E12	1.54351463E+6
1.381E012	1.54526088E+6
1.382E012	1.54518625E+6
1.383E012	1.54318825E+6
1.384E012	1.54282238E+6
1.385E012	1.54426538E+6
1.386E012	1.54697713E+6
1.387E012	1.54139875E+6
1.388E012	1.54267938E+6
1.389E012	1.54593925E+6
1.39E12	1.54369150E+6
1.391E012	1.54503763E+6
1.392E012	1.54381963E+6
1.393E012	1.54653000E+6
1.394E012	1.54563963E+6
1.395E012	1.54550813E+6
1.396E012	1.54498375E+6
1.397E012	1.54337213E+6
1.398E012	1.54208050E+6
1.399E012	1.54527675E+6
1.4E12	1.54539125E+6
1.401E012	1.54312975E+6
1.402E012	1.54409338E+6
1.403E012	1.54370963E+6
1.404E012	1.54409263E+6
1.405E012	1.54508950E+6
1.406E012	1.54594900E+6
1.407E012	1.54595813E+6
1.408E012	1.54390338E+6
1.409E012	1.54476163E+6
1.41E12	1.54541050E+6
1.411E012	1.54846488E+6
1.412E012	1.54415225E+6
1.413E012	1.54409300E+6
1.414E012	1.54476488E+6
1.415E012	1.54580325E+6
1.416E012	1.54360925E+6
1.417E012	1.54429388E+6
1.418E012	1.54715525E+6
1.419E012	1.54708950E+6
1.42E12	1.54457225E+6
1.421E012	1.54484350E+6
1.422E012	1.54830313E+6
1.423E012	1.54567938E+6
1.424E012	1.54548613E+6
1.425E012	1.54777813E+6
1.426E012	1.54644688E+6
1.427E012	1.54933025E+6
1.428E012	1.54603400E+6
1.429E012	1.54733388E+6
1.43E12	1.54595338E+6
1.431E012	1.54358075E+6
1.432E012	1.54391288E+6
1.433E012	1.54709250E+6
1.434E012	1.54634725E+6
1.435E012	1.54729213E+6
1.436E012	1.54727025E+6
1.437E012	1.54641363E+6
1.438E012	1.54541675E+6
1.439E012	1.54711338E+6
1.44E12	1.54687900E+6
1.441E012	1.54686488E+6
1.442E012	1.54909988E+6
1.443E012	1.54624388E+6
1.444E012	1.54489963E+6
1.445E012	1.54725638E+6
1.446E012	1.54757775E+6
1.447E012	1.54528588E+6
1.448E012	1.54485900E+6
1.449E012	1.54739850E+6
1.45E12	1.54370038E+6
1.451E012	1.54665888E+6
1.452E012	1.54679963E+6
1.453E012	1.54786163E+6
1.454E012	1.54579413E+6
1.455E012	1.54648500E+6
1.456E012	1.55083913E+6
1.457E012	1.54876975E+6
1.458E012	1.54831563E+6
1.459E012	1.54728963E+6
1.46E12	1.54897475E+6
1.461E012	1.54918538E+6
1.462E012	1.54665025E+6
1.463E012	1.54841538E+6
1.464E012	1.54834688E+6
1.465E012	1.54561675E+6
1.466E012	1.54750375E+6
1.467E012	1.54915388E+6
1.468E012	1.54980125E+6
1.469E012	1.54868638E+6
1.47E12	1.54479900E+6
1.471E012	1.54640313E+6
1.472E012	1.54279150E+6
1.473E012	1.54774375E+6
1.474E012	1.54796538E+6
1.475E012	1.54786250E+6
1.476E012	1.54810638E+6
1.477E012	1.54519538E+6
1.478E012	1.54884425E+6
1.479E012	1.54813025E+6
1.48E12	1.54658900E+6
1.481E012	1.55018850E+6
1.482E012	1.54939950E+6
1.483E012	1.55049425E+6
1.484E012	1.54709700E+6
1.485E012	1.54722825E+6
1.486E012	1.54871838E+6
1.487E012	1.54813250E+6
1.488E012	1.54611050E+6
1.489E012	1.54802950E+6
1.49E12	1.54970888E+6
1.491E012	1.54806288E+6
1.492E012	1.54804813E+6
1.493E012	1.54675450E+6
1.494E012	1.54998513E+6
1.495E012	1.54561988E+6
1.496E012	1.54877588E+6
1.497E012	1.54770500E+6
1.498E012	1.54870400E+6
1.499E012	1.54613538E+6
1.5E12	1.54435038E+6
1.501E012	1.54602338E+6
1.502E012	1.54660563E+6
1.503E012	1.54559875E+6
1.504E012	1.54742638E+6
1.505E012	1.55052800E+6
1.506E012	1.54746025E+6
1.507E012	1.54755350E+6
1.508E012	1.54566225E+6
1.509E012	1.55062625E+6
1.51E12	1.54881213E+6
1.511E012	1.54598250E+6
1.512E012	1.54657200E+6
1.513E012	1.54514025E+6
1.514E012	1.54838663E+6
1.515E012	1.55032075E+6
1.516E012	1.54530850E+6
1.517E012	1.54917400E+6
1.518E012	1.54939888E+6
1.519E012	1.54712338E+6
1.52E12	1.54884450E+6
1.521E012	1.54893238E+6
1.522E012	1.54822175E+6
1.523E012	1.54922675E+6
1.524E012	1.54780188E+6
1.525E012	1.54823438E+6
1.526E012	1.54521100E+6
1.527E012	1.55002300E+6
1.528E012	1.54702650E+6
1.529E012	1.54894463E+6
1.53E12	1.54841225E+6
1.531E012	1.54818538E+6
1.532E012	1.54504300E+6
1.533E012	1.54849825E+6
1.534E012	1.54738613E+6
1.535E012	1.55025025E+6
1.536E012	1.54810175E+6
1.537E012	1.54907200E+6
1.538E012	1.55081863E+6
1.539E012	1.54844475E+6
1.54E12	1.54909763E+6
1.541E012	1.54582238E+6
1.542E012	1.54949100E+6
1.543E012	1.54786875E+6
1.544E012	1.54885700E+6
1.545E012	1.55014413E+6
1.546E012	1.55002875E+6
1.547E012	1.54782438E+6
1.548E012	1.55161225E+6
1.549E012	1.54544600E+6
1.55E12	1.54907275E+6
1.551E012	1.54761463E+6
1.552E012	1.55058275E+6
1.553E012	1.54834663E+6
1.554E012	1.54703638E+6
1.555E012	1.54800175E+6
1.556E012	1.55030113E+6
1.557E012	1.55041763E+6
1.558E012	1.54974475E+6
1.559E012	1.54879200E+6
1.56E12	1.54867888E+6
1.561E012	1.55092213E+6
1.562E012	1.54899825E+6
1.563E012	1.54933088E+6
1.564E012	1.54866900E+6
1.565E012	1.54735675E+6
1.566E012	1.54966850E+6
1.567E012	1.54883975E+6
1.568E012	1.54857238E+6
1.569E012	1.54640588E+6
1.57E12	1.54846788E+6
1.571E012	1.54817413E+6
1.572E012	1.54867263E+6
1.573E012	1.55083338E+6
1.574E012	1.55175813E+6
1.575E012	1.54950750E+6
1.576E012	1.55011888E+6
1.577E012	1.55079388E+6
1.578E012	1.54777013E+6
1.579E012	1.55106388E+6
1.58E12	1.54960388E+6
1.581E012	1.55217138E+6
1.582E012	1.54945575E+6
1.583E012	1.54957163E+6
1.584E012	1.55008138E+6
1.585E012	1.55340450E+6
1.586E012	1.55211650E+6
1.587E012	1.54909825E+6
1.588E012	1.54819225E+6
1.589E012	1.55111738E+6
1.59E12	1.54901050E+6
1.591E012	1.55186975E+6
1.592E012	1.55007375E+6
1.593E012	1.55155663E+6
1.594E012	1.54926388E+6
1.595E012	1.54790963E+6
1.596E012	1.54829875E+6
1.597E012	1.55248025E+6
1.598E012	1.55092300E+6
1.599E012	1.55055088E+6
1.6E12	1.54797238E+6
1.601E012	1.55068775E+6
1.602E012	1.55177225E+6
1.603E012	1.55040513E+6
1.604E012	1.55258825E+6
1.605E012	1.55112813E+6
1.606E012	1.55011913E+6
1.607E012	1.55078550E+6
1.608E012	1.55177938E+6
1.609E012	1.55285563E+6
1.61E12	1.55114825E+6
1.611E012	1.55233863E+6
1.612E012	1.55043825E+6
1.613E012	1.54843563E+6
1.614E012	1.55129338E+6
1.615E012	1.55212175E+6
1.616E012	1.55149900E+6
1.617E012	1.55273938E+6
1.618E012	1.55167550E+6
1.619E012	1.55352925E+6
1.62E12	1.54886800E+6
1.621E012	1.55016238E+6
1.622E012	1.55091438E+6
1.623E012	1.55351538E+6
1.624E012	1.55075275E+6
1.625E012	1.55049575E+6
1.626E012	1.55157700E+6
1.627E012	1.55114513E+6
1.628E012	1.55103325E+6
1.629E012	1.55022850E+6
1.63E12	1.54993850E+6
1.631E012	1.55109863E+6
1.632E012	1.55237663E+6
1.633E012	1.55404075E+6
1.634E012	1.54949075E+6
1.635E012	1.55165638E+6
1.636E012	1.55005700E+6
1.637E012	1.55211263E+6
1.638E012	1.55199813E+6
1.639E012	1.55081788E+6
1.64E12	1.55388925E+6
1.641E012	1.55132538E+6
1.642E012	1.55008150E+6
1.643E012	1.55198863E+6
1.644E012	1.55327388E+6
1.645E012	1.55284550E+6
1.646E012	1.55102900E+6
1.647E012	1.55076788E+6
1.648E012	1.55209750E+6
1.649E012	1.55487375E+6
1.65E12	1.55121525E+6
1.651E012	1.55158663E+6
1.652E012	1.55137550E+6
1.653E012	1.55146100E+6
1.654E012	1.55104863E+6
1.655E012	1.55268225E+6
1.656E012	1.55161325E+6
1.657E012	1.55579963E+6
1.658E012	1.55199725E+6
1.659E012	1.55083213E+6
1.66E12	1.55033600E+6
1.661E012	1.55192638E+6
1.662E012	1.55287538E+6
1.663E012	1.54889850E+6
1.664E012	1.55129750E+6
1.665E012	1.55438363E+6
1.666E012	1.55115275E+6
1.667E012	1.55061050E+6
1.668E012	1.55179175E+6
1.669E012	1.55222300E+6
1.67E12	1.55380225E+6
1.671E012	1.55176725E+6
1.672E012	1.55360363E+6
1.673E012	1.55318513E+6
1.674E012	1.55316488E+6
1.675E012	1.55387025E+6
1.676E012	1.55438375E+6
1.677E012	1.55595075E+6
1.678E012	1.55083750E+6
1.679E012	1.55185838E+6
1.68E12	1.55031600E+6
1.681E012	1.55369600E+6
1.682E012	1.55113038E+6
1.683E012	1.55469988E+6
1.684E012	1.55060938E+6
1.685E012	1.55512550E+6
1.686E012	1.55321275E+6
1.687E012	1.55185625E+6
1.688E012	1.55427813E+6
1.689E012	1.55263538E+6
1.69E12	1.55189913E+6
1.691E012	1.55162800E+6
1.692E012	1.55348038E+6
1.693E012	1.55114400E+6
1.694E012	1.55062075E+6
1.695E012	1.55315788E+6
1.696E012	1.55603900E+6
1.697E012	1.55531213E+6
1.698E012	1.55016488E+6
1.699E012	1.55504175E+6
1.7E12	1.55166175E+6
1.701E012	1.55341113E+6
1.702E012	1.54985113E+6
1.703E012	1.55319275E+6
1.704E012	1.55277200E+6
1.705E012	1.55601563E+6
1.706E012	1.55524500E+6
1.707E012	1.55469600E+6
1.708E012	1.55341388E+6
1.709E012	1.55356113E+6
1.71E12	1.55104375E+6
1.711E012	1.55321650E+6
1.712E012	1.55409125E+6
1.713E012	1.55287588E+6
1.714E012	1.55298250E+6
1.715E012	1.55417763E+6
1.716E012	1.55227425E+6
1.717E012	1.55656900E+6
1.718E012	1.55207638E+6
1.719E012	1.55668113E+6
1.72E12	1.55185725E+6
1.721E012	1.55065213E+6
1.722E012	1.55222338E+6
1.723E012	1.55347213E+6
1.724E012	1.55459850E+6
1.725E012	1.55251238E+6
1.726E012	1.55238025E+6
1.727E012	1.55317613E+6
1.728E012	1.55336063E+6
1.729E012	1.55103775E+6
1.73E12	1.55257625E+6
1.731E012	1.55441200E+6
1.732E012	1.55441788E+6
1.733E012	1.55323025E+6
1.734E012	1.55273150E+6
1.735E012	1.55066550E+6
1.736E012	1.55275413E+6
1.737E012	1.55244013E+6
1.738E012	1.55340888E+6
1.739E012	1.55341463E+6
1.74E12	1.55052138E+6
1.741E012	1.55335050E+6
1.742E012	1.55241638E+6
1.743E012	1.55268025E+6
1.744E012	1.55664913E+6
1.745E012	1.55485938E+6
1.746E012	1.55376538E+6
1.747E012	1.55445100E+6
1.748E012	1.55422088E+6
1.749E012	1.55413513E+6
1.75E12	1.55262463E+6
1.751E012	1.55272888E+6
1.752E012	1.55127725E+6
1.753E012	1.55503850E+6
1.754E012	1.55597713E+6
1.755E012	1.55040900E+6
1.756E012	1.55307238E+6
1.757E012	1.55312263E+6
1.758E012	1.55824088E+6
1.759E012	1.55537650E+6
1.76E12	1.55050138E+6
1.761E012	1.55481625E+6
1.762E012	1.55384088E+6
1.763E012	1.55210150E+6
1.764E012	1.55602100E+6
1.765E012	1.55561913E+6
1.766E012	1.55682363E+6
1.767E012	1.55518475E+6
1.768E012	1.55820313E+6
1.769E012	1.55474863E+6
1.77E12	1.55387925E+6
1.771E012	1.55282250E+6
1.772E012	1.55391675E+6
1.773E012	1.55553563E+6
1.774E012	1.55441100E+6
1.775E012	1.55205950E+6
1.776E012	1.55474313E+6
1.777E012	1.55706413E+6
1.778E012	1.55184700E+6
1.779E012	1.55122800E+6
1.78E12	1.55102988E+6
1.781E012	1.55296350E+6
1.782E012	1.55607913E+6
1.783E012	1.55132650E+6
1.784E012	1.55320713E+6
1.785E012	1.55407238E+6
1.786E012	1.55067025E+6
1.787E012	1.55422175E+6
1.788E012	1.55784638E+6
1.789E012	1.55405775E+6
1.79E12	1.55551700E+6
1.791E012	1.55452738E+6
1.792E012	1.55109838E+6
1.793E012	1.55636513E+6
1.794E012	1.55567675E+6
1.795E012	1.55402525E+6
1.796E012	1.55439250E+6
1.797E012	1.55330238E+6
1.798E012	1.55767988E+6
1.799E012	1.55443863E+6
1.8E12	1.55493300E+6
1.801E012	1.55797463E+6
1.802E012	1.55641838E+6
1.803E012	1.55259750E+6
1.804E012	1.55519625E+6
1.805E012	1.55268325E+6
1.806E012	1.55399575E+6
1.807E012	1.55567313E+6
1.808E012	1.55421000E+6
1.809E012	1.55558663E+6
1.81E12	1.55509275E+6
1.811E012	1.55529688E+6
1.812E012	1.55673925E+6
1.813E012	1.55403550E+6
1.814E012	1.55376688E+6
1.815E012	1.55734888E+6
1.816E012	1.55422975E+6
1.817E012	1.55405375E+6
1.818E012	1.55434313E+6
1.819E012	1.55537538E+6
1.82E12	1.55161800E+6
1.821E012	1.55259050E+6
1.822E012	1.55450050E+6
1.823E012	1.55474150E+6
1.824E012	1.55446675E+6
1.825E012	1.55449975E+6
1.826E012	1.55305063E+6
1.827E012	1.55358963E+6
1.828E012	1.55586613E+6
1.829E012	1.55294263E+6
1.83E12	1.55587325E+6
1.831E012	1.55373938E+6
1.832E012	1.55551000E+6
1.833E012	1.55794625E+6
1.834E012	1.55467038E+6
1.835E012	1.55508775E+6
1.836E012	1.55382163E+6
1.837E012	1.55427875E+6
1.838E012	1.55430725E+6
1.839E012	1.55540350E+6
1.84E12	1.55390700E+6
1.841E012	1.55657813E+6
1.842E012	1.55575813E+6
1.843E012	1.55408775E+6
1.844E012	1.55431375E+6
1.845E012	1.55703188E+6
1.846E012	1.55558288E+6
1.847E012	1.55751638E+6
1.848E012	1.55455713E+6
1.849E012	1.55422913E+6
1.85E12	1.55466838E+6
1.851E012	1.55131763E+6
1.852E012	1.55655150E+6
1.853E012	1.55580225E+6
1.854E012	1.55249900E+6
1.855E012	1.55561425E+6
1.856E012	1.55389238E+6
1.857E012	1.55803338E+6
1.858E012	1.55292988E+6
1.859E012	1.55382525E+6
1.86E12	1.55439888E+6
1.861E012	1.55547913E+6
1.862E012	1.55308288E+6
1.863E012	1.55492525E+6
1.864E012	1.55474113E+6
1.865E012	1.55098913E+6
1.866E012	1.55408725E+6
1.867E012	1.55546925E+6
1.868E012	1.55730988E+6
1.869E012	1.55679588E+6
1.87E12	1.55651375E+6
1.871E012	1.55381488E+6
1.872E012	1.55453838E+6
1.873E012	1.55449588E+6
1.874E012	1.55325800E+6
1.875E012	1.55463613E+6
1.876E012	1.55163875E+6
1.877E012	1.55365188E+6
1.878E012	1.55368588E+6
1.879E012	1.55625763E+6
1.88E12	1.55834438E+6
1.881E012	1.55429275E+6
1.882E012	1.55558975E+6
1.883E012	1.55555300E+6
1.884E012	1.55317025E+6
1.885E012	1.55608238E+6
1.886E012	1.55428725E+6
1.887E012	1.55591313E+6
1.888E012	1.55479500E+6
1.889E012	1.55560263E+6
1.89E12	1.55478563E+6
1.891E012	1.55357425E+6
1.892E012	1.55444663E+6
1.893E012	1.55392125E+6
1.894E012	1.55312313E+6
1.895E012	1.55069700E+6
1.896E012	1.55205050E+6
1.897E012	1.55149800E+6
1.898E012	1.55446613E+6
1.899E012	1.55541700E+6
1.9E12	1.55658963E+6
1.901E012	1.55650275E+6
1.902E012	1.55624650E+6
1.903E012	1.55209650E+6
1.904E012	1.55508838E+6
1.905E012	1.55228350E+6
1.906E012	1.55565688E+6
1.907E012	1.55376288E+6
1.908E012	1.55503138E+6
1.909E012	1.55684838E+6
1.91E12	1.55377525E+6
1.911E012	1.55323838E+6
1.912E012	1.55430488E+6
1.913E012	1.55418238E+6
1.914E012	1.55638313E+6
1.915E012	1.55756038E+6
1.916E012	1.55512388E+6
1.917E012	1.55675850E+6
1.918E012	1.55238475E+6
1.919E012	1.55748250E+6
1.92E12	1.55494388E+6
1.921E012	1.55737600E+6
1.922E012	1.55408138E+6
1.923E012	1.55392075E+6
1.924E012	1.55564925E+6
1.925E012	1.55518150E+6
1.926E012	1.55526238E+6
1.927E012	1.55188850E+6
1.928E012	1.55462163E+6
1.929E012	1.55613850E+6
1.93E12	1.55348288E+6
1.931E012	1.55386238E+6
1.932E012	1.55625550E+6
1.933E012	1.55317288E+6
1.934E012	1.55409788E+6
1.935E012	1.55525488E+6
1.936E012	1.55320788E+6
1.937E012	1.55584838E+6
1.938E012	1.55345125E+6
1.939E012	1.55388175E+6
1.94E12	1.55746850E+6
1.941E012	1.55582550E+6
1.942E012	1.55570725E+6
1.943E012	1.55685788E+6
1.944E012	1.55111825E+6
1.945E012	1.55297725E+6
1.946E012	1.55542938E+6
1.947E012	1.55448750E+6
1.948E012	1.55412825E+6
1.949E012	1.55530250E+6
1.95E12	1.55734688E+6
1.951E012	1.55307563E+6
1.952E012	1.55557025E+6
1.953E012	1.55554150E+6
1.954E012	1.55521800E+6
1.955E012	1.55439100E+6
1.956E012	1.55512538E+6
1.957E012	1.55584000E+6
1.958E012	1.55570900E+6
1.959E012	1.55671300E+6
1.96E12	1.55278188E+6
1.961E012	1.55366475E+6
1.962E012	1.55815913E+6
1.963E012	1.55297975E+6
1.964E012	1.55370438E+6
1.965E012	1.55455950E+6
1.966E012	1.55057363E+6
1.967E012	1.55434875E+6
1.968E012	1.55429263E+6
1.969E012	1.55422588E+6
1.97E12	1.55705100E+6
1.971E012	1.55480338E+6
1.972E012	1.55361125E+6
1.973E012	1.55571363E+6
1.974E012	1.55615613E+6
1.975E012	1.55476088E+6
1.976E012	1.55509600E+6
1.977E012	1.55553300E+6
1.978E012	1.55282275E+6
1.979E012	1.55926700E+6
1.98E12	1.55356513E+6
1.981E012	1.55438088E+6
1.982E012	1.55232575E+6
1.983E012	1.55456413E+6
1.984E012	1.55234263E+6
1.985E012	1.55072300E+6
1.986E012	1.55401088E+6
1.987E012	1.55259838E+6
1.988E012	1.55335213E+6
1.989E012	1.55705263E+6
1.99E12	1.55351525E+6
1.991E012	1.55461688E+6
1.992E012	1.55492125E+6
1.993E012	1.55517125E+6
1.994E012	1.55589925E+6
1.995E012	1.55246663E+6
1.996E012	1.55311250E+6
1.997E012	1.55528700E+6
1.998E012	1.55167963E+6
[truncated: 5,202 more rows]
