# Supplementary material for: A pre-screening strategy to assess resected tumor margins by imaging cytoplasmic viscosity and hypoxia
Source: eLife. 2021 Oct 11;10:e70471. doi: 10.7554/eLife.70471 (PMC8553343; doi:10.7554/eLife.70471)
Supplement: Figure 1—source data 1. [file elife-70471-fig1-data1.zip › Figure 1-Source data/IBS440 in various solvents/ETOH.txt]

Labels	ETOH
470.00	2.61893845E+1
471.00	4.22309647E+1
472.00	2.41041908E+1
473.00	2.41221008E+1
474.00	3.83121338E+1
475.00	3.64007912E+1
476.00	3.64395027E+1
477.00	2.63859406E+1
478.00	2.65717793E+1
479.00	3.48327370E+1
480.00	3.29138947E+1
481.00	2.89750404E+1
482.00	5.62171631E+1
483.00	4.81776810E+1
484.00	4.62411957E+1
485.00	4.43716393E+1
486.00	6.60696793E+1
487.00	5.98750648E+1
488.00	6.64634476E+1
489.00	7.77265930E+1
490.00	8.02907944E+1
491.00	7.86124802E+1
492.00	7.03660507E+1
493.00	6.85224228E+1
494.00	1.18129700E+2
495.00	1.07746193E+2
496.00	1.19644371E+2
497.00	8.83201828E+1
498.00	1.09969383E+2
499.00	1.52390335E+2
500.00	1.51097565E+2
501.00	1.82147644E+2
502.00	2.16263077E+2
503.00	2.32597412E+2
504.00	2.63319946E+2
505.00	3.12962036E+2
506.00	3.15143188E+2
507.00	3.27016937E+2
508.00	2.83064880E+2
509.00	3.66297729E+2
510.00	3.79041138E+2
511.00	4.21978638E+2
512.00	5.27839539E+2
513.00	5.61695984E+2
514.00	5.89773560E+2
515.00	6.29092224E+2
516.00	6.38834473E+2
517.00	7.32239685E+2
518.00	7.28743774E+2
519.00	8.17272888E+2
520.00	9.73394287E+2
521.00	1.03568005E+3
522.00	1.12263953E+3
523.00	1.24138831E+3
524.00	1.28245837E+3
525.00	1.60403259E+3
526.00	1.64541113E+3
527.00	1.79861682E+3
528.00	1.97963281E+3
529.00	2.29910327E+3
530.00	2.39337793E+3
531.00	2.86787012E+3
532.00	2.87791333E+3
533.00	3.38262964E+3
534.00	3.61868970E+3
535.00	3.66704614E+3
536.00	4.31713428E+3
537.00	4.48075586E+3
538.00	4.73608154E+3
539.00	5.43021924E+3
540.00	5.59052100E+3
541.00	5.98195605E+3
542.00	6.98378760E+3
543.00	7.35596338E+3
544.00	7.85578223E+3
545.00	8.16815967E+3
546.00	8.92084961E+3
547.00	1.00064229E+4
548.00	1.03957510E+4
549.00	1.14286592E+4
550.00	1.19913428E+4
551.00	1.30955156E+4
552.00	1.38286045E+4
553.00	1.46849951E+4
554.00	1.54642715E+4
555.00	1.65035000E+4
556.00	1.73819922E+4
557.00	1.88471094E+4
558.00	2.04246934E+4
559.00	2.07874629E+4
560.00	2.27548438E+4
561.00	2.39432695E+4
562.00	2.47296016E+4
563.00	2.60194004E+4
564.00	2.80033438E+4
565.00	2.97646895E+4
566.00	3.03386094E+4
567.00	3.15915039E+4
568.00	3.30086250E+4
569.00	3.57208633E+4
570.00	3.74324648E+4
571.00	3.89994648E+4
572.00	3.99233359E+4
573.00	4.16620000E+4
574.00	4.34080078E+4
575.00	4.50656836E+4
576.00	4.72653672E+4
577.00	4.88604453E+4
578.00	5.03166328E+4
579.00	5.28494609E+4
580.00	5.41975000E+4
581.00	5.52739180E+4
582.00	5.76952773E+4
583.00	5.88892422E+4
584.00	6.22742148E+4
585.00	6.25953164E+4
586.00	6.36375547E+4
587.00	6.39851641E+4
588.00	6.72101250E+4
589.00	6.90258828E+4
590.00	7.02822734E+4
591.00	7.16876484E+4
592.00	7.38033359E+4
593.00	7.49942344E+4
594.00	7.61138906E+4
595.00	7.88018594E+4
596.00	7.90696328E+4
597.00	7.97501953E+4
598.00	8.12321875E+4
599.00	8.25833750E+4
600.00	8.27641875E+4
601.00	8.37741406E+4
602.00	8.57947031E+4
603.00	8.64123672E+4
604.00	8.68688750E+4
605.00	8.76602813E+4
606.00	8.80267344E+4
607.00	8.80104766E+4
608.00	8.78483828E+4
609.00	8.98967344E+4
610.00	9.05268516E+4
611.00	8.88453594E+4
612.00	8.90409453E+4
613.00	8.92599844E+4
614.00	8.99705547E+4
615.00	8.96069219E+4
616.00	8.97304688E+4
617.00	8.90332188E+4
618.00	8.87697891E+4
619.00	8.79786172E+4
620.00	8.82716172E+4
621.00	8.69900547E+4
622.00	8.67032031E+4
623.00	8.59079531E+4
624.00	8.44382344E+4
625.00	8.55542500E+4
626.00	8.34055000E+4
627.00	8.18683203E+4
628.00	8.21780469E+4
629.00	7.93609844E+4
630.00	7.85950391E+4
631.00	7.84604141E+4
632.00	7.73433906E+4
633.00	7.58072031E+4
634.00	7.57100625E+4
635.00	7.42161719E+4
636.00	7.11116484E+4
637.00	6.99700156E+4
638.00	7.11289063E+4
639.00	6.77637734E+4
640.00	6.65594844E+4
641.00	6.82782031E+4
642.00	6.52306094E+4
643.00	6.38451836E+4
644.00	6.22553867E+4
645.00	6.11178359E+4
646.00	5.86701797E+4
647.00	5.76716094E+4
648.00	5.81721328E+4
649.00	5.56665234E+4
650.00	5.31578984E+4
651.00	5.33826094E+4
652.00	5.25606914E+4
653.00	4.95303047E+4
654.00	5.05469961E+4
655.00	5.03782227E+4
656.00	4.73887617E+4
657.00	4.55711484E+4
658.00	4.54463438E+4
659.00	4.54736211E+4
660.00	4.22807969E+4
661.00	4.17481445E+4
662.00	3.86858984E+4
663.00	3.91787227E+4
664.00	3.89975547E+4
665.00	3.75559531E+4
666.00	3.78042031E+4
667.00	3.62934688E+4
668.00	3.49876172E+4
669.00	3.41143281E+4
670.00	3.26871660E+4
671.00	3.26467598E+4
672.00	3.18113047E+4
673.00	3.04198125E+4
674.00	2.99104668E+4
675.00	3.02712031E+4
676.00	2.81013770E+4
677.00	2.87328027E+4
678.00	2.70805371E+4
679.00	2.63801895E+4
680.00	2.50514512E+4
681.00	2.39573887E+4
682.00	2.56879316E+4
683.00	2.32973652E+4
684.00	2.28063242E+4
685.00	2.31605117E+4
686.00	2.22610508E+4
687.00	2.23883848E+4
688.00	2.07193750E+4
689.00	2.12724863E+4
690.00	1.98913867E+4
691.00	2.06115176E+4
692.00	2.00643535E+4
693.00	1.96930117E+4
694.00	1.83159160E+4
695.00	1.83489316E+4
696.00	1.75284648E+4
697.00	1.63325176E+4
698.00	1.81151836E+4
699.00	1.67696582E+4
700.00	1.61380498E+4
701.00	1.59012031E+4
702.00	1.61437979E+4
703.00	1.45318809E+4
704.00	1.52467705E+4
705.00	1.39337822E+4
706.00	1.42397998E+4
707.00	1.39187168E+4
708.00	1.51142559E+4
709.00	1.36744707E+4
710.00	1.45263535E+4
711.00	1.24775146E+4
712.00	1.15786523E+4
713.00	1.11707217E+4
714.00	1.22189092E+4
715.00	1.22979209E+4
716.00	1.13280996E+4
717.00	1.04746855E+4
718.00	1.03449463E+4
719.00	1.12101650E+4
720.00	9.69281250E+3
721.00	1.06870791E+4
722.00	9.69647852E+3
723.00	1.02755928E+4
724.00	9.69319629E+3
725.00	8.92845996E+3
726.00	9.74788672E+3
727.00	9.25516895E+3
728.00	8.71112305E+3
729.00	8.17838477E+3
730.00	8.46339355E+3
731.00	7.98665186E+3
732.00	6.82877393E+3
733.00	7.64061621E+3
734.00	7.15893604E+3
735.00	7.34617920E+3
736.00	6.83333301E+3
737.00	7.14871680E+3
738.00	7.16491797E+3
739.00	6.61741309E+3
740.00	7.07695605E+3
741.00	6.87507275E+3
742.00	6.30171826E+3
743.00	6.18232031E+3
744.00	5.57358398E+3
745.00	6.28257666E+3
746.00	5.32539600E+3
747.00	5.85441064E+3
748.00	5.78978027E+3
749.00	5.17337305E+3
750.00	5.18905078E+3
751.00	4.23156445E+3
752.00	5.04948438E+3
753.00	5.94728662E+3
754.00	4.72038379E+3
755.00	5.01057471E+3
756.00	4.41155469E+3
757.00	4.58600781E+3
758.00	4.88501221E+3
759.00	4.53816504E+3
760.00	4.46714404E+3
761.00	4.23980518E+3
762.00	3.87644531E+3
763.00	3.38514966E+3
764.00	4.41284668E+3
765.00	3.97261523E+3
766.00	4.22777832E+3
767.00	3.93461743E+3
768.00	4.12897314E+3
769.00	3.82413794E+3
770.00	3.06662085E+3
771.00	3.32729346E+3
772.00	4.06643115E+3
773.00	4.19281445E+3
774.00	3.36240430E+3
775.00	2.58906055E+3
776.00	3.12215674E+3
777.00	2.54061108E+3
778.00	2.95565527E+3
779.00	3.30228760E+3
780.00	2.52982080E+3
781.00	3.12426758E+3
782.00	1.59697510E+3
783.00	2.67868042E+3
784.00	2.56626440E+3
785.00	3.28872217E+3
786.00	1.63851807E+3
787.00	2.28423999E+3
788.00	2.95668286E+3
789.00	2.37509790E+3
790.00	1.68033032E+3
791.00	3.71886230E+3
792.00	2.14643994E+3
793.00	2.88886450E+3
794.00	1.82491431E+3
795.00	2.38413696E+3
796.00	2.33519385E+3
797.00	2.38585840E+3
798.00	2.23439551E+3
799.00	2.29264917E+3
800.00	2.59777905E+3
801.00	2.29832617E+3
802.00	1.00007208E+3
803.00	1.53980286E+3
804.00	1.46617261E+3
805.00	2.07396680E+3
806.00	2.43810254E+3
807.00	1.19596582E+3
808.00	1.86349719E+3
809.00	1.46758582E+3
810.00	1.19645874E+3
811.00	1.62196594E+3
812.00	9.53504211E+2
813.00	1.01028314E+3
814.00	1.50656494E+3
815.00	1.37347437E+3
816.00	9.79429321E+2
817.00	1.05147534E+3
818.00	1.13517151E+3
819.00	2.75892554E+3
820.00	1.33424939E+3
821.00	3.61827972E+2
822.00	1.56988489E+3
823.00	8.51332642E+2
824.00	-4.63273804E+2
825.00	5.05938171E+2
826.00	2.20839722E+3
827.00	3.03290063E+3
828.00	1.32704443E+3
829.00	7.23473206E+2
830.00	7.88506531E+2
