# Supplementary material for: A pre-screening strategy to assess resected tumor margins by imaging cytoplasmic viscosity and hypoxia
Source: eLife. 2021 Oct 11;10:e70471. doi: 10.7554/eLife.70471 (PMC8553343; doi:10.7554/eLife.70471)
Supplement: Figure 1—source data 1. [file elife-70471-fig1-data1.zip › Figure 1-Source data/IBS440 in various solvents/DMF.txt]

Labels	DMF
470.00	4.43973999E+1
471.00	5.43818665E+1
472.00	5.03863335E+1
473.00	4.41952248E+1
474.00	6.23654480E+1
475.00	6.66642914E+1
476.00	5.87433167E+1
477.00	4.68896065E+1
478.00	4.92319260E+1
479.00	4.72479477E+1
480.00	7.84772186E+1
481.00	4.77336311E+1
482.00	6.25838127E+1
483.00	5.67269020E+1
484.00	5.67696381E+1
485.00	8.67219925E+1
486.00	5.52667351E+1
487.00	6.63269577E+1
488.00	5.56127625E+1
489.00	7.98703079E+1
490.00	1.02111130E+2
491.00	8.95609894E+1
492.00	7.93217926E+1
493.00	1.09220459E+2
494.00	9.15546875E+1
495.00	8.98682861E+1
496.00	8.82879639E+1
497.00	1.00254471E+2
498.00	1.39940994E+2
499.00	1.27175377E+2
500.00	1.21353401E+2
501.00	1.64880569E+2
502.00	1.79949844E+2
503.00	1.92461609E+2
504.00	2.42282883E+2
505.00	2.09418655E+2
506.00	2.53576675E+2
507.00	2.08723831E+2
508.00	2.32739349E+2
509.00	2.47192871E+2
510.00	2.20853775E+2
511.00	2.36839798E+2
512.00	2.50670547E+2
513.00	2.68159515E+2
514.00	2.51671234E+2
515.00	3.43711090E+2
516.00	3.39405518E+2
517.00	4.18190765E+2
518.00	4.16683838E+2
519.00	4.56470123E+2
520.00	4.41674225E+2
521.00	4.77309448E+2
522.00	4.58478027E+2
523.00	4.80641754E+2
524.00	5.60646362E+2
525.00	5.56922668E+2
526.00	6.31915588E+2
527.00	7.27583801E+2
528.00	6.85969177E+2
529.00	7.84757324E+2
530.00	7.82777039E+2
531.00	8.28307983E+2
532.00	9.09854675E+2
533.00	9.10238159E+2
534.00	1.12718726E+3
535.00	1.21035266E+3
536.00	1.27986169E+3
537.00	1.37078723E+3
538.00	1.49974243E+3
539.00	1.62999939E+3
540.00	1.80449902E+3
541.00	1.71101489E+3
542.00	2.11715845E+3
543.00	2.13727563E+3
544.00	2.39120459E+3
545.00	2.53674609E+3
546.00	2.73260205E+3
547.00	3.05294995E+3
548.00	3.04082300E+3
549.00	3.37860693E+3
550.00	3.70288232E+3
551.00	3.77606909E+3
552.00	4.18554004E+3
553.00	4.55076172E+3
554.00	4.71444385E+3
555.00	5.41198096E+3
556.00	5.37494678E+3
557.00	5.90099023E+3
558.00	6.31117236E+3
559.00	6.48363770E+3
560.00	7.45165186E+3
561.00	7.68645605E+3
562.00	7.88165137E+3
563.00	8.66335645E+3
564.00	9.39314258E+3
565.00	9.49703125E+3
566.00	1.04351035E+4
567.00	1.08785918E+4
568.00	1.14151641E+4
569.00	1.18166465E+4
570.00	1.27279277E+4
571.00	1.34149795E+4
572.00	1.42011699E+4
573.00	1.50155420E+4
574.00	1.58906885E+4
575.00	1.64851328E+4
576.00	1.76587793E+4
577.00	1.87618027E+4
578.00	1.94588320E+4
579.00	1.99440254E+4
580.00	2.11825254E+4
581.00	2.20770391E+4
582.00	2.25115156E+4
583.00	2.35967090E+4
584.00	2.46403633E+4
585.00	2.63902520E+4
586.00	2.68981309E+4
587.00	2.71764648E+4
588.00	2.94894180E+4
589.00	2.95802480E+4
590.00	3.19700859E+4
591.00	3.23570684E+4
592.00	3.25958418E+4
593.00	3.30074023E+4
594.00	3.53194180E+4
595.00	3.58156953E+4
596.00	3.76627109E+4
597.00	3.78845273E+4
598.00	3.98523711E+4
599.00	3.91885195E+4
600.00	4.03667578E+4
601.00	4.17197852E+4
602.00	4.28391758E+4
603.00	4.41203516E+4
604.00	4.48485469E+4
605.00	4.53040469E+4
606.00	4.61529258E+4
607.00	4.76370625E+4
608.00	4.83011094E+4
609.00	4.90377266E+4
610.00	5.04602461E+4
611.00	5.12539180E+4
612.00	5.07151250E+4
613.00	5.20783516E+4
614.00	5.25060898E+4
615.00	5.30465820E+4
616.00	5.29380039E+4
617.00	5.41848984E+4
618.00	5.48697227E+4
619.00	5.38907617E+4
620.00	5.49301250E+4
621.00	5.54618984E+4
622.00	5.63016172E+4
623.00	5.70714375E+4
624.00	5.62776875E+4
625.00	5.67336797E+4
626.00	5.59297383E+4
627.00	5.70693906E+4
628.00	5.56172266E+4
629.00	5.58633086E+4
630.00	5.63595469E+4
631.00	5.40120820E+4
632.00	5.68016523E+4
633.00	5.45225117E+4
634.00	5.60336016E+4
635.00	5.53089023E+4
636.00	5.42749492E+4
637.00	5.32926211E+4
638.00	5.41351758E+4
639.00	5.38341523E+4
640.00	5.21557813E+4
641.00	5.12399336E+4
642.00	5.09393047E+4
643.00	5.09204766E+4
644.00	5.04617031E+4
645.00	4.87876875E+4
646.00	4.82579258E+4
647.00	4.76620156E+4
648.00	4.84186758E+4
649.00	4.63082461E+4
650.00	4.72926133E+4
651.00	4.54512383E+4
652.00	4.49571719E+4
653.00	4.38563516E+4
654.00	4.32711836E+4
655.00	4.13241016E+4
656.00	4.18369648E+4
657.00	4.17543672E+4
658.00	3.91573633E+4
659.00	3.91921914E+4
660.00	3.88537930E+4
661.00	3.78182305E+4
662.00	3.63051641E+4
663.00	3.63941992E+4
664.00	3.58180313E+4
665.00	3.40071680E+4
666.00	3.39419102E+4
667.00	3.31315898E+4
668.00	3.24969082E+4
669.00	3.04595449E+4
670.00	3.00507324E+4
671.00	3.11074141E+4
672.00	2.80444297E+4
673.00	2.87135977E+4
674.00	2.86527578E+4
675.00	2.88413281E+4
676.00	2.65107480E+4
677.00	2.55189961E+4
678.00	2.60252617E+4
679.00	2.40477109E+4
680.00	2.43187695E+4
681.00	2.43289922E+4
682.00	2.41964375E+4
683.00	2.22522109E+4
684.00	2.17814082E+4
685.00	2.04883652E+4
686.00	2.12967246E+4
687.00	2.02230430E+4
688.00	1.94126484E+4
689.00	1.99831016E+4
690.00	1.92345020E+4
691.00	1.85166660E+4
692.00	1.83421934E+4
693.00	1.76938008E+4
694.00	1.76686133E+4
695.00	1.82916504E+4
696.00	1.76712930E+4
697.00	1.66864258E+4
698.00	1.57678477E+4
699.00	1.49717227E+4
700.00	1.51845430E+4
701.00	1.48694258E+4
702.00	1.36229521E+4
703.00	1.45504746E+4
704.00	1.51043145E+4
705.00	1.31996826E+4
706.00	1.39492051E+4
707.00	1.38593564E+4
708.00	1.33696553E+4
709.00	1.21924033E+4
710.00	1.27326953E+4
711.00	1.23652432E+4
712.00	1.24701484E+4
713.00	1.25631055E+4
714.00	1.13020264E+4
715.00	1.11448076E+4
716.00	1.16785527E+4
717.00	1.28665205E+4
718.00	1.09832920E+4
719.00	9.54366602E+3
720.00	8.92787500E+3
721.00	1.11206221E+4
722.00	1.10939678E+4
723.00	9.65004492E+3
724.00	1.00088262E+4
725.00	8.88239453E+3
726.00	9.57163672E+3
727.00	8.79024609E+3
728.00	8.51637793E+3
729.00	9.19776563E+3
730.00	7.65858740E+3
731.00	7.50503467E+3
732.00	8.16799658E+3
733.00	7.71298242E+3
734.00	7.36007031E+3
735.00	7.40250781E+3
736.00	7.28573535E+3
737.00	7.29711035E+3
738.00	7.41074414E+3
739.00	6.21525293E+3
740.00	6.71428369E+3
741.00	6.30579492E+3
742.00	6.00233105E+3
743.00	5.78951563E+3
744.00	6.53121436E+3
745.00	5.26356445E+3
746.00	6.18180078E+3
747.00	5.40941064E+3
748.00	5.47149951E+3
749.00	5.12434424E+3
750.00	4.72598633E+3
751.00	5.90552686E+3
752.00	4.58063672E+3
753.00	4.98193311E+3
754.00	4.07386597E+3
755.00	5.35405713E+3
756.00	4.67230566E+3
757.00	4.54313721E+3
758.00	4.09830371E+3
759.00	3.92434546E+3
760.00	4.53324658E+3
761.00	3.26287793E+3
762.00	4.88958057E+3
763.00	3.73048657E+3
764.00	3.78489429E+3
765.00	3.44732568E+3
766.00	4.62843164E+3
767.00	3.33033325E+3
768.00	3.93869067E+3
769.00	3.94951953E+3
770.00	3.76513330E+3
771.00	2.99358350E+3
772.00	2.45164502E+3
773.00	2.97246704E+3
774.00	2.54555322E+3
775.00	2.66582104E+3
776.00	2.92628564E+3
777.00	3.48937915E+3
778.00	3.11802759E+3
779.00	2.71707593E+3
780.00	3.39007886E+3
781.00	2.67408618E+3
782.00	2.31466748E+3
783.00	2.85747876E+3
784.00	1.99622131E+3
785.00	1.52180933E+3
786.00	2.67170215E+3
787.00	1.58570203E+3
788.00	1.61740088E+3
789.00	2.57256201E+3
790.00	1.78259546E+3
791.00	2.19947119E+3
792.00	1.56210071E+3
793.00	2.09133179E+3
794.00	2.23453223E+3
795.00	1.65669604E+3
796.00	2.44269165E+3
797.00	1.62625366E+3
798.00	1.55957922E+3
799.00	1.82775623E+3
800.00	1.76144897E+3
801.00	1.44899768E+3
802.00	1.49578235E+3
803.00	2.70534302E+3
804.00	1.86263440E+3
805.00	6.89281433E+2
806.00	8.57597717E+2
807.00	7.39687622E+2
808.00	1.86242456E+3
809.00	8.15541260E+2
810.00	2.05467188E+3
811.00	1.08268860E+3
812.00	7.61868713E+2
813.00	1.21143616E+3
814.00	1.72336755E+3
815.00	4.58496704E+2
816.00	1.47551550E+3
817.00	1.58172473E+3
818.00	5.67803894E+2
819.00	0.00000000E+0
820.00	-6.66161133E+2
821.00	7.25227112E+2
822.00	1.17914307E+3
823.00	4.27661102E+2
824.00	9.24388184E+2
825.00	5.04441681E+2
826.00	0.00000000E+0
827.00	-6.05017578E+2
828.00	6.64035034E+2
829.00	-7.25358276E+2
830.00	-7.92255737E+2
