# Supplementary material for: A pre-screening strategy to assess resected tumor margins by imaging cytoplasmic viscosity and hypoxia
Source: eLife. 2021 Oct 11;10:e70471. doi: 10.7554/eLife.70471 (PMC8553343; doi:10.7554/eLife.70471)
Supplement: Figure 1—source data 1. [file elife-70471-fig1-data1.zip › Figure 1-Source data/IBS440 in various solvents/DMSO.txt]

Labels	DMSO
470.00	5.46378136E+1
471.00	5.85100937E+1
472.00	7.25056915E+1
473.00	8.90115738E+1
474.00	7.50078659E+1
475.00	1.09268036E+2
476.00	8.75624771E+1
477.00	7.34525604E+1
478.00	1.02010330E+2
479.00	9.44913406E+1
480.00	8.06414108E+1
481.00	7.04931793E+1
482.00	9.59133530E+1
483.00	1.09270264E+2
484.00	8.87023773E+1
485.00	1.02109985E+2
486.00	8.53437729E+1
487.00	1.09173744E+2
488.00	1.16182030E+2
489.00	8.88335724E+1
490.00	1.26444107E+2
491.00	1.07363785E+2
492.00	9.73423080E+1
493.00	1.22284134E+2
494.00	1.41078354E+2
495.00	1.04060936E+2
496.00	1.29544113E+2
497.00	1.30163177E+2
498.00	1.67914612E+2
499.00	1.48007278E+2
500.00	1.70600220E+2
501.00	1.33848969E+2
502.00	1.82137375E+2
503.00	2.54380157E+2
504.00	1.94151550E+2
505.00	2.77404327E+2
506.00	2.75594086E+2
507.00	3.03559998E+2
508.00	2.42385376E+2
509.00	2.46524948E+2
510.00	3.28003052E+2
511.00	3.11639130E+2
512.00	3.23860291E+2
513.00	2.84831696E+2
514.00	3.19745911E+2
515.00	3.34621826E+2
516.00	3.56769531E+2
517.00	3.22192871E+2
518.00	3.97537079E+2
519.00	3.81263245E+2
520.00	4.09428955E+2
521.00	4.74071930E+2
522.00	6.23153076E+2
523.00	5.84712524E+2
524.00	6.21648865E+2
525.00	6.82115540E+2
526.00	7.40298340E+2
527.00	7.69388672E+2
528.00	8.38664368E+2
529.00	9.33615234E+2
530.00	9.73897949E+2
531.00	1.10922620E+3
532.00	1.19310266E+3
533.00	1.14922681E+3
534.00	1.31608606E+3
535.00	1.36862097E+3
536.00	1.48892139E+3
537.00	1.60145276E+3
538.00	1.76815369E+3
539.00	1.82497974E+3
540.00	2.02331738E+3
541.00	2.16880029E+3
542.00	2.51792285E+3
543.00	2.53867798E+3
544.00	2.78331201E+3
545.00	3.16474048E+3
546.00	3.19530273E+3
547.00	3.56488892E+3
548.00	3.71558105E+3
549.00	4.06528345E+3
550.00	4.47073486E+3
551.00	4.80662402E+3
552.00	5.38915088E+3
553.00	5.48776563E+3
554.00	6.26869678E+3
555.00	6.42095410E+3
556.00	6.87092334E+3
557.00	7.52489404E+3
558.00	8.16660107E+3
559.00	8.68523926E+3
560.00	8.98950879E+3
561.00	1.01134775E+4
562.00	1.10307744E+4
563.00	1.14981484E+4
564.00	1.12972129E+4
565.00	1.25097656E+4
566.00	1.37891650E+4
567.00	1.42229902E+4
568.00	1.52206367E+4
569.00	1.67396855E+4
570.00	1.77855645E+4
571.00	1.85525449E+4
572.00	1.93691777E+4
573.00	2.04555430E+4
574.00	2.17619082E+4
575.00	2.33955117E+4
576.00	2.42133418E+4
577.00	2.49870918E+4
578.00	2.61537598E+4
579.00	2.77040137E+4
580.00	2.86653730E+4
581.00	3.09884238E+4
582.00	3.24274570E+4
583.00	3.32801406E+4
584.00	3.49010391E+4
585.00	3.63976719E+4
586.00	3.79817461E+4
587.00	3.92900820E+4
588.00	4.15619531E+4
589.00	4.30001719E+4
590.00	4.47308398E+4
591.00	4.62404219E+4
592.00	4.72038984E+4
593.00	5.07691289E+4
594.00	5.12883555E+4
595.00	5.36177656E+4
596.00	5.40622344E+4
597.00	5.64620742E+4
598.00	5.71330625E+4
599.00	5.86983984E+4
600.00	6.16999453E+4
601.00	6.26599180E+4
602.00	6.47646094E+4
603.00	6.66157188E+4
604.00	6.71082813E+4
605.00	6.96686641E+4
606.00	7.18981406E+4
607.00	7.17706875E+4
608.00	7.45122188E+4
609.00	7.67701250E+4
610.00	7.59120469E+4
611.00	7.88904766E+4
612.00	7.97921094E+4
613.00	8.01495781E+4
614.00	8.28484922E+4
615.00	8.11275313E+4
616.00	8.27726719E+4
617.00	8.52080469E+4
618.00	8.51700625E+4
619.00	8.60498047E+4
620.00	8.79492188E+4
621.00	8.99949609E+4
622.00	8.84613359E+4
623.00	8.97501563E+4
624.00	9.00950625E+4
625.00	9.12383438E+4
626.00	9.30629375E+4
627.00	9.09224688E+4
628.00	9.10784766E+4
629.00	9.12124375E+4
630.00	9.03701797E+4
631.00	9.22575625E+4
632.00	9.19240313E+4
633.00	9.10560234E+4
634.00	8.93843672E+4
635.00	9.10108438E+4
636.00	9.18174141E+4
637.00	8.78429453E+4
638.00	8.89762969E+4
639.00	8.90221328E+4
640.00	8.81303516E+4
641.00	8.76567188E+4
642.00	8.70802813E+4
643.00	8.51474141E+4
644.00	8.52159688E+4
645.00	8.43127422E+4
646.00	8.40037969E+4
647.00	8.04607344E+4
648.00	8.07357969E+4
649.00	7.91389766E+4
650.00	7.76211563E+4
651.00	7.69414297E+4
652.00	7.66751563E+4
653.00	7.48125391E+4
654.00	7.42180156E+4
655.00	7.45106797E+4
656.00	6.96396094E+4
657.00	7.08040938E+4
658.00	6.87909063E+4
659.00	6.86073047E+4
660.00	6.53291172E+4
661.00	6.51826016E+4
662.00	6.33688086E+4
663.00	6.18116602E+4
664.00	6.12116758E+4
665.00	5.78242031E+4
666.00	5.74344023E+4
667.00	5.68890039E+4
668.00	5.58091211E+4
669.00	5.64193633E+4
670.00	5.27222617E+4
671.00	5.16815781E+4
672.00	5.13810547E+4
673.00	5.04244805E+4
674.00	4.78276367E+4
675.00	4.88216289E+4
676.00	4.68850352E+4
677.00	4.46948828E+4
678.00	4.35237188E+4
679.00	4.42869766E+4
680.00	4.33929570E+4
681.00	4.08630313E+4
682.00	3.88092578E+4
683.00	4.10084492E+4
684.00	3.81918867E+4
685.00	3.81093477E+4
686.00	3.77970898E+4
687.00	3.57990313E+4
688.00	3.50060078E+4
689.00	3.42842188E+4
690.00	3.32196797E+4
691.00	3.28757578E+4
692.00	3.18600820E+4
693.00	3.12236738E+4
694.00	3.10358242E+4
695.00	2.84644883E+4
696.00	2.92445273E+4
697.00	2.90384805E+4
698.00	2.80489102E+4
699.00	2.63555215E+4
700.00	2.77113203E+4
701.00	2.53269727E+4
702.00	2.40089941E+4
703.00	2.38595645E+4
704.00	2.55785137E+4
705.00	2.46263633E+4
706.00	2.32629414E+4
707.00	2.33679668E+4
708.00	2.17311113E+4
709.00	2.18619922E+4
710.00	2.26014102E+4
711.00	2.12908672E+4
712.00	2.05273789E+4
713.00	1.94356055E+4
714.00	2.10395117E+4
715.00	1.90217891E+4
716.00	1.94872305E+4
717.00	1.90735176E+4
718.00	1.68966387E+4
719.00	1.69899551E+4
720.00	1.68117051E+4
721.00	1.66548184E+4
722.00	1.57589297E+4
723.00	1.60053584E+4
724.00	1.62603652E+4
725.00	1.63355869E+4
726.00	1.44947305E+4
727.00	1.54699844E+4
728.00	1.39665039E+4
729.00	1.45749053E+4
730.00	1.55761240E+4
731.00	1.25030928E+4
732.00	1.28209785E+4
733.00	1.28705576E+4
734.00	1.30675537E+4
735.00	1.26537744E+4
736.00	1.27727080E+4
737.00	1.22381250E+4
738.00	1.16573613E+4
739.00	1.27236836E+4
740.00	1.11937783E+4
741.00	1.02515264E+4
742.00	1.01246211E+4
743.00	1.17381074E+4
744.00	9.46739258E+3
745.00	9.47171875E+3
746.00	9.91889258E+3
747.00	1.02749053E+4
748.00	8.16526416E+3
749.00	8.08918164E+3
750.00	9.41016797E+3
751.00	9.15027734E+3
752.00	8.65879492E+3
753.00	7.66411523E+3
754.00	7.10153906E+3
755.00	9.63652832E+3
756.00	8.13687500E+3
757.00	7.98650732E+3
758.00	8.07144678E+3
759.00	5.32847412E+3
760.00	7.34268457E+3
761.00	9.06197266E+3
762.00	6.89768066E+3
763.00	6.78057764E+3
764.00	5.64019238E+3
765.00	6.09203516E+3
766.00	7.03339648E+3
767.00	6.66917627E+3
768.00	7.41677295E+3
769.00	5.79037598E+3
770.00	5.25688525E+3
771.00	5.68090039E+3
772.00	5.18403076E+3
773.00	5.01350488E+3
774.00	4.84024414E+3
775.00	4.77248438E+3
776.00	5.00947070E+3
777.00	3.92980542E+3
778.00	4.23283301E+3
779.00	5.43206201E+3
780.00	4.55346729E+3
781.00	3.84057520E+3
782.00	4.16334912E+3
783.00	3.58853540E+3
784.00	4.23370264E+3
785.00	3.98385229E+3
786.00	4.23256836E+3
787.00	3.16142676E+3
788.00	4.21498389E+3
789.00	4.30222754E+3
790.00	4.02253564E+3
791.00	3.14885034E+3
792.00	3.79983472E+3
793.00	4.80065186E+3
794.00	2.45338574E+3
795.00	3.33374707E+3
796.00	3.40016553E+3
797.00	1.85602893E+3
798.00	2.80337012E+3
799.00	2.53054175E+3
800.00	2.01431677E+3
801.00	2.67665698E+3
802.00	2.12566528E+3
803.00	3.21894458E+3
804.00	3.86852661E+3
805.00	2.61857837E+3
806.00	1.86389307E+3
807.00	2.09248657E+3
808.00	2.65659204E+3
809.00	2.45264355E+3
810.00	1.88435510E+3
811.00	2.71763428E+3
812.00	2.49163770E+3
813.00	1.41538379E+3
814.00	1.50460608E+3
815.00	1.60257922E+3
816.00	3.68257764E+3
817.00	2.63703198E+3
818.00	5.68609802E+2
819.00	3.08145190E+3
820.00	2.33583716E+3
821.00	2.52750293E+3
822.00	2.35703760E+3
823.00	8.52562561E+2
824.00	4.63832306E+2
825.00	1.51755823E+3
826.00	5.53270569E+2
827.00	1.21123071E+3
828.00	2.64980444E+3
829.00	7.25305847E+2
830.00	-3.15364722E+3
