# Supplementary material for: A pre-screening strategy to assess resected tumor margins by imaging cytoplasmic viscosity and hypoxia
Source: eLife. 2021 Oct 11;10:e70471. doi: 10.7554/eLife.70471 (PMC8553343; doi:10.7554/eLife.70471)
Supplement: Figure 1—source data 1. [file elife-70471-fig1-data1.zip › Figure 1-Source data/IBS440 in various solvents/THF.txt]

Labels	THF
470.00	3.60614441E+2
471.00	4.29632660E+2
472.00	4.39347687E+2
473.00	4.27243835E+2
474.00	4.36965637E+2
475.00	4.27870514E+2
476.00	4.65826477E+2
477.00	4.71889038E+2
478.00	4.96711731E+2
479.00	4.47893005E+2
480.00	4.95297272E+2
481.00	5.76732239E+2
482.00	5.66362976E+2
483.00	5.22417419E+2
484.00	5.51421448E+2
485.00	5.81977234E+2
486.00	6.30023560E+2
487.00	6.20477966E+2
488.00	5.78870178E+2
489.00	6.64495483E+2
490.00	6.78186523E+2
491.00	7.17849976E+2
492.00	6.59430237E+2
493.00	8.67481934E+2
494.00	7.75110229E+2
495.00	7.74939270E+2
496.00	9.22628662E+2
497.00	8.98579834E+2
498.00	1.04397290E+3
499.00	1.08773218E+3
500.00	1.14661304E+3
501.00	1.11044373E+3
502.00	1.31920496E+3
503.00	1.34240942E+3
504.00	1.45105347E+3
505.00	1.51281311E+3
506.00	1.74215747E+3
507.00	1.69977563E+3
508.00	1.80208618E+3
509.00	1.92423669E+3
510.00	1.91190320E+3
511.00	2.13282422E+3
512.00	2.20150977E+3
513.00	2.29211230E+3
514.00	2.63873047E+3
515.00	2.81351392E+3
516.00	2.94113159E+3
517.00	3.21316626E+3
518.00	3.19457495E+3
519.00	3.42450488E+3
520.00	3.63452881E+3
521.00	4.01657007E+3
522.00	4.48790967E+3
523.00	4.73375879E+3
524.00	5.18675586E+3
525.00	5.44630908E+3
526.00	6.36161914E+3
527.00	6.41883447E+3
528.00	6.91552588E+3
529.00	7.45218652E+3
530.00	8.00727637E+3
531.00	8.80857520E+3
532.00	9.81356934E+3
533.00	1.02020000E+4
534.00	1.09418535E+4
535.00	1.22423330E+4
536.00	1.32419648E+4
537.00	1.39816553E+4
538.00	1.53345068E+4
539.00	1.62811289E+4
540.00	1.74835469E+4
541.00	1.87152266E+4
542.00	1.98737676E+4
543.00	2.18305371E+4
544.00	2.34772441E+4
545.00	2.53943711E+4
546.00	2.69389551E+4
547.00	2.84741270E+4
548.00	3.06606641E+4
549.00	3.20910918E+4
550.00	3.43896289E+4
551.00	3.73951797E+4
552.00	3.96580391E+4
553.00	4.11798203E+4
554.00	4.38814258E+4
555.00	4.78198789E+4
556.00	4.89636367E+4
557.00	5.21017500E+4
558.00	5.48629063E+4
559.00	5.62593281E+4
560.00	6.05411211E+4
561.00	6.27523438E+4
562.00	6.58243984E+4
563.00	6.82711484E+4
564.00	7.27459531E+4
565.00	7.58267578E+4
566.00	7.96051719E+4
567.00	8.08457813E+4
568.00	8.58237344E+4
569.00	8.97682266E+4
570.00	9.30302891E+4
571.00	9.59582969E+4
572.00	9.96086719E+4
573.00	1.02639258E+5
574.00	1.07598719E+5
575.00	1.08433336E+5
576.00	1.15012555E+5
577.00	1.18414031E+5
578.00	1.19939750E+5
579.00	1.23773211E+5
580.00	1.27182742E+5
581.00	1.31902219E+5
582.00	1.33071047E+5
583.00	1.37399516E+5
584.00	1.39590750E+5
585.00	1.41806328E+5
586.00	1.44234000E+5
587.00	1.47473344E+5
588.00	1.50722188E+5
589.00	1.53828594E+5
590.00	1.54451359E+5
591.00	1.59060766E+5
592.00	1.58169375E+5
593.00	1.63455469E+5
594.00	1.64210891E+5
595.00	1.65210125E+5
596.00	1.66466484E+5
597.00	1.68040391E+5
598.00	1.68641484E+5
599.00	1.70644531E+5
600.00	1.71941203E+5
601.00	1.74664688E+5
602.00	1.74460406E+5
603.00	1.75881406E+5
604.00	1.74452531E+5
605.00	1.76745438E+5
606.00	1.75100375E+5
607.00	1.79575875E+5
608.00	1.76497734E+5
609.00	1.75706469E+5
610.00	1.75408453E+5
611.00	1.75729375E+5
612.00	1.74162469E+5
613.00	1.73998219E+5
614.00	1.72364938E+5
615.00	1.70871953E+5
616.00	1.71881844E+5
617.00	1.70471953E+5
618.00	1.68069391E+5
619.00	1.68663641E+5
620.00	1.67056391E+5
621.00	1.64077594E+5
622.00	1.62224438E+5
623.00	1.61380344E+5
624.00	1.59315453E+5
625.00	1.55096469E+5
626.00	1.53914703E+5
627.00	1.52729609E+5
628.00	1.50888531E+5
629.00	1.49092828E+5
630.00	1.47193156E+5
631.00	1.42810328E+5
632.00	1.43460969E+5
633.00	1.40202625E+5
634.00	1.36641375E+5
635.00	1.35716672E+5
636.00	1.33705094E+5
637.00	1.30003094E+5
638.00	1.27289383E+5
639.00	1.25651289E+5
640.00	1.24232445E+5
641.00	1.19957516E+5
642.00	1.17969500E+5
643.00	1.14375281E+5
644.00	1.12853383E+5
645.00	1.11851836E+5
646.00	1.08072594E+5
647.00	1.06286039E+5
648.00	1.04137609E+5
649.00	1.01190195E+5
650.00	9.89694375E+4
651.00	9.92494063E+4
652.00	9.50247656E+4
653.00	9.36767656E+4
654.00	8.79257188E+4
655.00	8.81722578E+4
656.00	8.63111797E+4
657.00	8.28690000E+4
658.00	7.99041250E+4
659.00	7.89188828E+4
660.00	7.63806641E+4
661.00	7.58396016E+4
662.00	7.19659688E+4
663.00	7.06980625E+4
664.00	6.91955313E+4
665.00	6.81824141E+4
666.00	6.63598828E+4
667.00	6.49232578E+4
668.00	6.09510664E+4
669.00	6.12053047E+4
670.00	5.98051914E+4
671.00	5.75927734E+4
672.00	5.61288398E+4
673.00	5.46897227E+4
674.00	5.31815898E+4
675.00	5.32582930E+4
676.00	5.13834023E+4
677.00	4.90091211E+4
678.00	4.94617383E+4
679.00	4.69824180E+4
680.00	4.46011094E+4
681.00	4.52065742E+4
682.00	4.44481211E+4
683.00	4.20351367E+4
684.00	4.17540703E+4
685.00	3.96016211E+4
686.00	4.08392656E+4
687.00	3.80192930E+4
688.00	3.91785000E+4
689.00	3.68431211E+4
690.00	3.45288984E+4
691.00	3.44675547E+4
692.00	3.32025586E+4
693.00	3.41409883E+4
694.00	3.09265801E+4
695.00	3.12569395E+4
696.00	3.14724121E+4
697.00	2.91239941E+4
698.00	2.91695078E+4
699.00	2.85949180E+4
700.00	2.76257754E+4
701.00	2.57199121E+4
702.00	2.65103574E+4
703.00	2.52292559E+4
704.00	2.45331387E+4
705.00	2.37466758E+4
706.00	2.47178418E+4
707.00	2.45730723E+4
708.00	2.31085195E+4
709.00	2.37712734E+4
710.00	2.15948184E+4
711.00	2.11945352E+4
712.00	2.16242617E+4
713.00	2.07726367E+4
714.00	1.94844805E+4
715.00	2.03934551E+4
716.00	2.00750586E+4
717.00	1.95360117E+4
718.00	1.74356836E+4
719.00	1.74593945E+4
720.00	1.84995801E+4
721.00	1.66432383E+4
722.00	1.71579707E+4
723.00	1.64404453E+4
724.00	1.64540625E+4
725.00	1.44293506E+4
726.00	1.37410205E+4
727.00	1.57637969E+4
728.00	1.42611953E+4
729.00	1.39796367E+4
730.00	1.38262148E+4
731.00	1.25796514E+4
732.00	1.12859424E+4
733.00	1.19182607E+4
734.00	1.15979932E+4
735.00	1.10694043E+4
736.00	1.23507764E+4
737.00	1.10945049E+4
738.00	1.02545664E+4
739.00	1.01682617E+4
740.00	1.03942607E+4
741.00	9.39706445E+3
742.00	1.00073389E+4
743.00	9.86010254E+3
744.00	9.83127832E+3
745.00	1.06595400E+4
746.00	8.77413965E+3
747.00	9.05999805E+3
748.00	9.39519434E+3
749.00	7.82237939E+3
750.00	7.91380469E+3
751.00	7.91711670E+3
752.00	7.13335742E+3
753.00	8.26949805E+3
754.00	7.81223682E+3
755.00	8.24360840E+3
756.00	7.46227979E+3
757.00	6.56546631E+3
758.00	6.18200098E+3
759.00	5.50958350E+3
760.00	6.78885840E+3
761.00	7.25240430E+3
762.00	5.98094580E+3
763.00	5.80181934E+3
764.00	6.18929834E+3
765.00	6.19737842E+3
766.00	6.72969043E+3
767.00	4.59892627E+3
768.00	6.41826611E+3
769.00	5.34116943E+3
770.00	5.25942334E+3
771.00	4.30559717E+3
772.00	5.70266699E+3
773.00	5.06073828E+3
774.00	4.61573291E+3
775.00	4.21192871E+3
776.00	5.87121094E+3
777.00	4.60217334E+3
778.00	3.49191528E+3
779.00	3.63772705E+3
780.00	4.30676025E+3
781.00	4.56431982E+3
782.00	3.85732324E+3
783.00	3.75518115E+3
784.00	3.59041260E+3
785.00	3.57449976E+3
786.00	4.59711719E+3
787.00	4.24151611E+3
788.00	3.31825854E+3
789.00	4.04171899E+3
790.00	3.73955151E+3
791.00	3.82756812E+3
792.00	3.70623706E+3
793.00	3.48404224E+3
794.00	2.43755420E+3
795.00	3.84191479E+3
796.00	2.55548169E+3
797.00	3.27748022E+3
798.00	2.80431714E+3
799.00	3.56980518E+3
800.00	2.12786572E+3
801.00	2.91871948E+3
802.00	1.87925635E+3
803.00	2.47259644E+3
804.00	2.67819604E+3
805.00	2.64037109E+3
806.00	2.88403613E+3
807.00	1.64731189E+3
808.00	2.03825464E+3
809.00	3.11577563E+3
810.00	1.72016663E+3
811.00	2.53780640E+3
812.00	2.48953125E+3
813.00	1.82408301E+3
814.00	1.71360803E+3
815.00	1.83712488E+3
816.00	2.21353979E+3
817.00	3.17566333E+3
818.00	2.27580811E+3
819.00	1.84508618E+3
820.00	1.33232227E+3
821.00	4.69585107E+3
822.00	1.56735974E+3
823.00	1.70029431E+3
824.00	2.30758862E+3
825.00	5.05280060E+2
826.00	1.66025208E+3
827.00	1.21070557E+3
828.00	6.62738586E+2
829.00	5.05591748E+3
830.00	-2.36682739E+3
