# Supplementary material for: A pre-screening strategy to assess resected tumor margins by imaging cytoplasmic viscosity and hypoxia
Source: eLife. 2021 Oct 11;10:e70471. doi: 10.7554/eLife.70471 (PMC8553343; doi:10.7554/eLife.70471)
Supplement: Figure 1—source data 1. [file elife-70471-fig1-data1.zip › Figure 1-Source data/IBS440 in various solvents/PBS.txt]

Labels	PBS
470.00	6.02905607E+0
471.00	1.60625210E+1
472.00	8.02221775E+0
473.00	1.80802975E+1
474.00	2.42000446E+1
475.00	4.23983040E+1
476.00	2.83119507E+1
477.00	0.00000000E+0
478.00	2.24870567E+1
479.00	2.05124855E+1
480.00	1.64482708E+1
481.00	6.21610022E+0
482.00	8.30054951E+0
483.00	2.09221687E+1
484.00	6.31456137E+0
485.00	2.11583176E+1
486.00	1.90940666E+1
487.00	2.35149879E+1
488.00	2.57636395E+1
489.00	1.51254969E+1
490.00	2.38564873E+1
491.00	3.93119049E+1
492.00	4.84289894E+1
493.00	4.42759247E+1
494.00	4.00772133E+1
495.00	4.94953308E+1
496.00	1.58469362E+1
497.00	3.41251259E+1
498.00	3.90676041E+1
499.00	3.93021278E+1
500.00	2.55808067E+1
501.00	6.81758194E+1
502.00	7.57957916E+1
503.00	5.47892952E+1
504.00	6.44825439E+1
505.00	7.00131454E+1
506.00	1.01950203E+2
507.00	8.06521225E+1
508.00	6.91577759E+1
509.00	1.06378433E+2
510.00	9.52124023E+1
511.00	1.41051941E+2
512.00	1.32055176E+2
513.00	1.71374924E+2
514.00	1.75222046E+2
515.00	1.86833145E+2
516.00	1.87802277E+2
517.00	2.58280640E+2
518.00	1.80049896E+2
519.00	2.10137100E+2
520.00	2.26511978E+2
521.00	2.44319305E+2
522.00	2.70915314E+2
523.00	2.81636292E+2
524.00	2.55571014E+2
525.00	3.02853638E+2
526.00	2.84960480E+2
527.00	3.27029907E+2
528.00	3.81833618E+2
529.00	4.08010742E+2
530.00	4.16873352E+2
531.00	3.96635254E+2
532.00	5.22886414E+2
533.00	4.94119934E+2
534.00	5.54488342E+2
535.00	6.02019409E+2
536.00	5.99110840E+2
537.00	7.46734802E+2
538.00	7.03520081E+2
539.00	7.79838867E+2
540.00	8.26270569E+2
541.00	8.42819580E+2
542.00	9.70097961E+2
543.00	1.01461768E+3
544.00	1.19650122E+3
545.00	1.14735718E+3
546.00	1.22261804E+3
547.00	1.42839355E+3
548.00	1.49332263E+3
549.00	1.67059583E+3
550.00	1.59532520E+3
551.00	1.89603735E+3
552.00	1.90866785E+3
553.00	1.97852649E+3
554.00	2.30862158E+3
555.00	2.42991724E+3
556.00	2.40666113E+3
557.00	2.72154785E+3
558.00	2.82889771E+3
559.00	2.95382446E+3
560.00	2.99464526E+3
561.00	3.09052539E+3
562.00	3.50639624E+3
563.00	3.82195874E+3
564.00	3.86766479E+3
565.00	4.05823169E+3
566.00	4.25049316E+3
567.00	4.66291602E+3
568.00	4.86926563E+3
569.00	5.16476953E+3
570.00	5.23663037E+3
571.00	5.34359424E+3
572.00	5.91830859E+3
573.00	6.00818701E+3
574.00	6.34156445E+3
575.00	6.44354688E+3
576.00	6.66423828E+3
577.00	7.12266357E+3
578.00	7.06508057E+3
579.00	7.53451465E+3
580.00	7.23632422E+3
581.00	7.88979541E+3
582.00	8.11768311E+3
583.00	8.69209277E+3
584.00	8.63562891E+3
585.00	9.18092480E+3
586.00	9.51737695E+3
587.00	1.02904717E+4
588.00	1.02711064E+4
589.00	1.02220107E+4
590.00	1.03699639E+4
591.00	1.08689063E+4
592.00	1.09252402E+4
593.00	1.19904736E+4
594.00	1.16938896E+4
595.00	1.17727080E+4
596.00	1.20318770E+4
597.00	1.19876260E+4
598.00	1.21434307E+4
599.00	1.24387744E+4
600.00	1.31738906E+4
601.00	1.29465830E+4
602.00	1.38291123E+4
603.00	1.33271680E+4
604.00	1.36562744E+4
605.00	1.35054316E+4
606.00	1.40146748E+4
607.00	1.36978262E+4
608.00	1.43920869E+4
609.00	1.46088643E+4
610.00	1.42252588E+4
611.00	1.47864658E+4
612.00	1.47222412E+4
613.00	1.46989609E+4
614.00	1.44436650E+4
615.00	1.47277881E+4
616.00	1.47633760E+4
617.00	1.49119658E+4
618.00	1.43308965E+4
619.00	1.44808740E+4
620.00	1.43908457E+4
621.00	1.47006885E+4
622.00	1.46139268E+4
623.00	1.39611357E+4
624.00	1.36968926E+4
625.00	1.36553525E+4
626.00	1.49245371E+4
627.00	1.38557070E+4
628.00	1.38030352E+4
629.00	1.33954375E+4
630.00	1.31311992E+4
631.00	1.30721992E+4
632.00	1.44581006E+4
633.00	1.35191777E+4
634.00	1.32050684E+4
635.00	1.28147588E+4
636.00	1.24194395E+4
637.00	1.27829355E+4
638.00	1.23449355E+4
639.00	1.20174990E+4
640.00	1.15874883E+4
641.00	1.12195146E+4
642.00	1.18239658E+4
643.00	1.11985674E+4
644.00	1.15389346E+4
645.00	1.09129199E+4
646.00	1.05417158E+4
647.00	1.10051201E+4
648.00	1.11345371E+4
649.00	1.04768125E+4
650.00	1.01804863E+4
651.00	9.63436230E+3
652.00	9.54662695E+3
653.00	1.01545996E+4
654.00	9.28427441E+3
655.00	9.14428418E+3
656.00	9.08821387E+3
657.00	8.71920313E+3
658.00	8.90434766E+3
659.00	8.61571191E+3
660.00	7.67737598E+3
661.00	8.30824414E+3
662.00	7.89776221E+3
663.00	7.98229297E+3
664.00	8.13614307E+3
665.00	6.90880957E+3
666.00	8.05940430E+3
667.00	7.57788281E+3
668.00	7.60710596E+3
669.00	6.55064600E+3
670.00	6.96268848E+3
671.00	6.21292236E+3
672.00	6.53028174E+3
673.00	6.43037354E+3
674.00	6.03492188E+3
675.00	6.52203760E+3
676.00	5.61490820E+3
677.00	6.11772168E+3
678.00	5.49268652E+3
679.00	5.72619336E+3
680.00	5.45686816E+3
681.00	5.25092285E+3
682.00	5.48585303E+3
683.00	5.07374707E+3
684.00	4.63031494E+3
685.00	4.82825879E+3
686.00	4.22772217E+3
687.00	4.76082861E+3
688.00	4.46786475E+3
689.00	4.57331689E+3
690.00	4.26093994E+3
691.00	4.46603711E+3
692.00	4.38764063E+3
693.00	4.09562451E+3
694.00	3.91554565E+3
695.00	4.20007666E+3
696.00	3.62393042E+3
697.00	4.13485156E+3
698.00	4.00743408E+3
699.00	3.88212622E+3
700.00	3.71360400E+3
701.00	3.24080249E+3
702.00	3.63839502E+3
703.00	3.42099854E+3
704.00	3.56427881E+3
705.00	3.77935303E+3
706.00	3.31966919E+3
707.00	3.09218335E+3
708.00	3.01030933E+3
709.00	3.12172998E+3
710.00	3.15345825E+3
711.00	3.35734570E+3
712.00	2.37455737E+3
713.00	2.84517456E+3
714.00	2.31676367E+3
715.00	2.93385376E+3
716.00	2.39113745E+3
717.00	2.63226294E+3
718.00	2.24316650E+3
719.00	2.25900342E+3
720.00	2.32072559E+3
721.00	2.59782935E+3
722.00	2.33389404E+3
723.00	2.31456250E+3
724.00	2.19619556E+3
725.00	2.28859375E+3
726.00	1.91471313E+3
727.00	1.66920654E+3
728.00	1.95031775E+3
729.00	2.25583374E+3
730.00	2.09540454E+3
731.00	1.83896375E+3
732.00	2.12327100E+3
733.00	2.00297119E+3
734.00	1.79747949E+3
735.00	1.73179150E+3
736.00	1.58549841E+3
737.00	1.93172546E+3
738.00	1.48976636E+3
739.00	1.59271436E+3
740.00	1.99710852E+3
741.00	1.61218152E+3
742.00	1.28576257E+3
743.00	1.26663708E+3
744.00	1.52639514E+3
745.00	1.31042004E+3
746.00	1.88082788E+3
747.00	1.44222119E+3
748.00	1.60046423E+3
749.00	1.49333252E+3
750.00	1.78480957E+3
751.00	1.40431140E+3
752.00	1.38546240E+3
753.00	1.27014563E+3
754.00	1.33781812E+3
755.00	1.22138074E+3
756.00	1.44591553E+3
757.00	1.16750842E+3
758.00	1.39377380E+3
759.00	1.36717871E+3
760.00	1.23196985E+3
761.00	1.20321167E+3
762.00	7.24701050E+2
763.00	1.07558740E+3
764.00	1.32139185E+3
765.00	9.94254272E+2
766.00	7.78357239E+2
767.00	1.21951489E+3
768.00	1.42161682E+3
769.00	5.69072632E+2
770.00	1.34868335E+3
771.00	1.70184619E+3
772.00	7.99876404E+2
773.00	1.15280811E+3
774.00	7.62305237E+2
775.00	4.21426392E+2
776.00	7.88743286E+2
777.00	5.83457947E+2
778.00	8.16586853E+2
779.00	7.58537537E+2
780.00	4.63343964E+2
781.00	9.46055420E+2
782.00	4.81873810E+2
783.00	5.72476624E+2
784.00	8.35303162E+2
785.00	8.51544861E+2
786.00	5.21575500E+2
787.00	1.32556982E+3
788.00	6.30996826E+2
789.00	1.28376953E+3
790.00	7.49190857E+2
791.00	7.65347290E+2
792.00	6.85169922E+2
793.00	5.00867493E+2
794.00	5.11382233E+2
795.00	1.25009473E+3
796.00	6.39596313E+2
797.00	3.27076752E+2
798.00	8.97533142E+2
799.00	1.38302771E+3
800.00	3.55261475E+2
801.00	1.21428490E+2
802.00	5.01498444E+2
803.00	3.88663879E+2
804.00	1.33767639E+2
805.00	5.56123230E+2
806.00	2.87444092E+2
807.00	6.00574036E+2
808.00	1.56036514E+2
809.00	3.28971191E+2
810.00	1.02706433E+3
811.00	1.08409619E+3
812.00	7.64716492E+2
813.00	6.08909302E+2
814.00	1.07767676E+3
815.00	4.60724640E+2
816.00	2.45357666E+2
817.00	2.63747589E+2
818.00	2.85465546E+2
819.00	6.15547607E+2
820.00	2.66592822E+3
821.00	3.61845398E+2
822.00	2.36192627E+3
823.00	-8.51885681E+2
824.00	2.77837183E+3
825.00	-5.05170563E+2
826.00	-5.53137207E+2
827.00	3.02625342E+3
828.00	0.00000000E+0
829.00	1.45008691E+3
830.00	0.00000000E+0
