# Supplementary material for: A pre-screening strategy to assess resected tumor margins by imaging cytoplasmic viscosity and hypoxia
Source: eLife. 2021 Oct 11;10:e70471. doi: 10.7554/eLife.70471 (PMC8553343; doi:10.7554/eLife.70471)
Supplement: Figure 1—source data 1. [file elife-70471-fig1-data1.zip › Figure 1-Source data/IBS440 in various solvents/CH3OH.txt]

Labels	CH3OH
470.00	1.41482658E+1
471.00	1.81251068E+1
472.00	2.01822319E+1
473.00	3.02055378E+1
474.00	3.84534721E+1
475.00	6.08258724E+0
476.00	2.03388233E+1
477.00	2.45196323E+1
478.00	3.47635880E+1
479.00	1.64705181E+1
480.00	3.10413647E+1
481.00	4.37704277E+1
482.00	3.76973000E+1
483.00	2.95057449E+1
484.00	3.17268696E+1
485.00	4.46170197E+1
486.00	4.04601822E+1
487.00	1.92743111E+1
488.00	2.80338726E+1
489.00	2.60925522E+1
490.00	5.25587692E+1
491.00	6.81061478E+1
492.00	3.75750351E+1
493.00	6.44817429E+1
494.00	7.17435837E+1
495.00	5.64279327E+1
496.00	7.26738815E+1
497.00	5.50977592E+1
498.00	6.92431259E+1
499.00	1.16086250E+2
500.00	1.14803719E+2
501.00	1.03646744E+2
502.00	1.09384247E+2
503.00	1.33390396E+2
504.00	1.43965134E+2
505.00	1.76520752E+2
506.00	1.26315224E+2
507.00	1.74924667E+2
508.00	1.55721420E+2
509.00	1.45499390E+2
510.00	1.93963348E+2
511.00	1.87931183E+2
512.00	1.87046616E+2
513.00	2.36425034E+2
514.00	2.48605759E+2
515.00	3.12358978E+2
516.00	2.24957291E+2
517.00	3.57122559E+2
518.00	3.01428650E+2
519.00	3.66704895E+2
520.00	4.31513672E+2
521.00	4.17158356E+2
522.00	4.88451294E+2
523.00	5.71298584E+2
524.00	5.58543213E+2
525.00	5.95006348E+2
526.00	6.75518494E+2
527.00	6.75524536E+2
528.00	7.84403687E+2
529.00	7.43594360E+2
530.00	9.44537903E+2
531.00	9.43359741E+2
532.00	1.05610449E+3
533.00	1.11728723E+3
534.00	1.10884351E+3
535.00	1.33100574E+3
536.00	1.43663208E+3
537.00	1.60822375E+3
538.00	1.67437598E+3
539.00	1.83718835E+3
540.00	1.94725684E+3
541.00	1.91410559E+3
542.00	2.49269824E+3
543.00	2.48410425E+3
544.00	2.59644409E+3
545.00	2.67934375E+3
546.00	3.10737158E+3
547.00	3.21001172E+3
548.00	3.47838818E+3
549.00	3.82538037E+3
550.00	4.02056958E+3
551.00	4.25611426E+3
552.00	4.80166846E+3
553.00	4.94491064E+3
554.00	4.85611670E+3
555.00	5.15993750E+3
556.00	5.90819434E+3
557.00	6.26630518E+3
558.00	6.28497119E+3
559.00	6.76492188E+3
560.00	7.23899023E+3
561.00	7.67391650E+3
562.00	8.01501270E+3
563.00	8.59929297E+3
564.00	8.89764648E+3
565.00	9.33341895E+3
566.00	9.80776660E+3
567.00	1.08260518E+4
568.00	1.10584648E+4
569.00	1.13613984E+4
570.00	1.19367461E+4
571.00	1.23867900E+4
572.00	1.26146973E+4
573.00	1.38477734E+4
574.00	1.42680107E+4
575.00	1.47925410E+4
576.00	1.50276104E+4
577.00	1.56171592E+4
578.00	1.68539453E+4
579.00	1.71646016E+4
580.00	1.74731973E+4
581.00	1.84153984E+4
582.00	1.92137227E+4
583.00	1.98423223E+4
584.00	1.99774883E+4
585.00	2.07456035E+4
586.00	2.11786719E+4
587.00	2.17163125E+4
588.00	2.27269121E+4
589.00	2.33153320E+4
590.00	2.34235117E+4
591.00	2.38584336E+4
592.00	2.47444707E+4
593.00	2.49523906E+4
594.00	2.62106016E+4
595.00	2.66925527E+4
596.00	2.63504375E+4
597.00	2.73024063E+4
598.00	2.81167246E+4
599.00	2.79855449E+4
600.00	2.83371035E+4
601.00	2.88547402E+4
602.00	2.89829668E+4
603.00	2.97976543E+4
604.00	2.98126484E+4
605.00	3.04223184E+4
606.00	3.09351504E+4
607.00	3.05038359E+4
608.00	3.12077051E+4
609.00	3.12936426E+4
610.00	3.13603594E+4
611.00	3.13518848E+4
612.00	3.19883633E+4
613.00	3.19831172E+4
614.00	3.21379238E+4
615.00	3.17903516E+4
616.00	3.14787246E+4
617.00	3.16460098E+4
618.00	3.10756992E+4
619.00	3.13785137E+4
620.00	3.19313828E+4
621.00	3.22178984E+4
622.00	3.09141191E+4
623.00	3.12294824E+4
624.00	3.07155566E+4
625.00	3.04107266E+4
626.00	3.02624414E+4
627.00	2.99253594E+4
628.00	3.04106738E+4
629.00	2.88688906E+4
630.00	2.89065371E+4
631.00	2.83842363E+4
632.00	2.86575664E+4
633.00	2.87869297E+4
634.00	2.75117207E+4
635.00	2.65012305E+4
636.00	2.70100938E+4
637.00	2.60089746E+4
638.00	2.63341563E+4
639.00	2.51141602E+4
640.00	2.60518184E+4
641.00	2.35754844E+4
642.00	2.46074980E+4
643.00	2.36297246E+4
644.00	2.32605059E+4
645.00	2.37760664E+4
646.00	2.25684883E+4
647.00	2.23589805E+4
648.00	2.19550078E+4
649.00	2.06887891E+4
650.00	1.94889395E+4
651.00	1.90477285E+4
652.00	2.05241055E+4
653.00	1.95657031E+4
654.00	1.91154922E+4
655.00	1.87335313E+4
656.00	1.88264824E+4
657.00	1.71030898E+4
658.00	1.74536680E+4
659.00	1.66843047E+4
660.00	1.69257793E+4
661.00	1.54205840E+4
662.00	1.53065273E+4
663.00	1.57887090E+4
664.00	1.44468867E+4
665.00	1.44882461E+4
666.00	1.43171592E+4
667.00	1.34529785E+4
668.00	1.40113838E+4
669.00	1.30735127E+4
670.00	1.37880625E+4
671.00	1.15711533E+4
672.00	1.17183252E+4
673.00	1.19628350E+4
674.00	1.32740596E+4
675.00	1.15010752E+4
676.00	1.10382461E+4
677.00	1.15550986E+4
678.00	1.10705811E+4
679.00	9.97613477E+3
680.00	1.00996104E+4
681.00	1.02878057E+4
682.00	9.88173535E+3
683.00	9.54956055E+3
684.00	9.54900977E+3
685.00	9.26130859E+3
686.00	9.05899609E+3
687.00	8.61580762E+3
688.00	8.40053223E+3
689.00	8.47591797E+3
690.00	8.49697168E+3
691.00	8.15914307E+3
692.00	7.94804395E+3
693.00	7.34422607E+3
694.00	6.97572510E+3
695.00	7.23934033E+3
696.00	7.31227148E+3
697.00	7.26490625E+3
698.00	7.40353467E+3
699.00	6.45616650E+3
700.00	6.60287451E+3
701.00	6.04582422E+3
702.00	5.87157178E+3
703.00	6.48242529E+3
704.00	5.62174414E+3
705.00	5.71577002E+3
706.00	5.48981348E+3
707.00	5.91565869E+3
708.00	5.85325098E+3
709.00	5.54947461E+3
710.00	5.30812402E+3
711.00	5.38961670E+3
712.00	5.09561426E+3
713.00	4.60803174E+3
714.00	4.76103662E+3
715.00	5.22972803E+3
716.00	4.68870215E+3
717.00	4.42082813E+3
718.00	5.34781299E+3
719.00	3.92134155E+3
720.00	4.66177051E+3
721.00	3.88756494E+3
722.00	4.33129492E+3
723.00	3.43531885E+3
724.00	3.77066528E+3
725.00	3.83461694E+3
726.00	3.41983740E+3
727.00	3.53694165E+3
728.00	3.58999780E+3
729.00	3.36182129E+3
730.00	3.29557153E+3
731.00	3.38144507E+3
732.00	3.92762549E+3
733.00	2.94773315E+3
734.00	3.35860815E+3
735.00	2.92854297E+3
736.00	2.90652075E+3
737.00	3.03715967E+3
738.00	3.08548730E+3
739.00	2.58223853E+3
740.00	2.55399536E+3
741.00	2.56257251E+3
742.00	1.90487988E+3
743.00	2.95696265E+3
744.00	3.25316138E+3
745.00	2.65014282E+3
746.00	2.41312866E+3
747.00	2.70542163E+3
748.00	1.89422217E+3
749.00	1.79631604E+3
750.00	2.67109839E+3
751.00	1.63328833E+3
752.00	1.61295215E+3
753.00	2.39206982E+3
754.00	1.86518298E+3
755.00	2.62905054E+3
756.00	1.68721851E+3
757.00	1.82198608E+3
758.00	1.85071704E+3
759.00	1.62128308E+3
760.00	2.08773340E+3
761.00	1.74670715E+3
762.00	1.72346326E+3
763.00	1.69604370E+3
764.00	2.18422119E+3
765.00	1.69245251E+3
766.00	2.02291260E+3
767.00	1.20913831E+3
768.00	1.97709045E+3
769.00	1.70144360E+3
770.00	1.66766223E+3
771.00	2.15753101E+3
772.00	1.72784363E+3
773.00	1.42364441E+3
774.00	8.30097351E+2
775.00	7.73230042E+2
776.00	1.28532910E+3
777.00	1.30628613E+3
778.00	5.92709656E+2
779.00	1.58549463E+3
780.00	1.39127490E+3
781.00	6.30444397E+2
782.00	1.52085693E+3
783.00	1.14161401E+3
784.00	7.49450256E+2
785.00	9.35025574E+2
786.00	6.92983215E+2
787.00	1.14550525E+3
788.00	1.25637341E+3
789.00	4.58621826E+2
790.00	9.36488647E+2
791.00	5.73996582E+2
792.00	8.80379456E+2
793.00	7.98717712E+2
794.00	9.17640137E+2
795.00	1.45496008E+3
796.00	3.20154205E+2
797.00	9.84503906E+2
798.00	3.37054901E+2
799.00	4.61599792E+2
800.00	9.48257751E+2
801.00	8.52157959E+2
802.00	1.13181836E+3
803.00	2.59724609E+2
804.00	2.68156433E+2
805.00	0.00000000E+0
806.00	-1.44327484E+2
807.00	4.49180115E+2
808.00	4.67962921E+2
809.00	-1.63667480E+2
810.00	1.72324646E+2
811.00	3.63465576E+2
812.00	0.00000000E+0
813.00	1.01457916E+3
814.00	4.31675232E+2
815.00	6.89303894E+2
816.00	4.94507385E+2
817.00	-5.26343262E+2
818.00	1.99575195E+3
819.00	1.54128381E+3
820.00	3.33650818E+2
821.00	7.26734863E+2
822.00	-1.17866052E+3
823.00	-4.26908295E+2
824.00	-9.25923218E+2
825.00	-1.01378351E+3
826.00	-5.55291992E+2
827.00	1.21082227E+3
828.00	-1.32823047E+3
829.00	0.00000000E+0
830.00	0.00000000E+0
