# Supplementary material for: A pre-screening strategy to assess resected tumor margins by imaging cytoplasmic viscosity and hypoxia
Source: eLife. 2021 Oct 11;10:e70471. doi: 10.7554/eLife.70471 (PMC8553343; doi:10.7554/eLife.70471)
Supplement: Figure 1—source data 1. [file elife-70471-fig1-data1.zip › Figure 1-Source data/IBS440 in various solvents/CH3CN.txt]

Labels	CH3CN
470.00	2.41562252E+1
471.00	2.61423492E+1
472.00	4.22837982E+1
473.00	4.43280945E+1
474.00	3.03104973E+1
475.00	3.63571014E+1
476.00	3.24396935E+1
477.00	5.49345589E+1
478.00	3.90440407E+1
479.00	3.50167351E+1
480.00	4.14244576E+1
481.00	4.14845352E+1
482.00	3.95156059E+1
483.00	5.65455322E+1
484.00	4.84803963E+1
485.00	3.59112778E+1
486.00	4.88639565E+1
487.00	4.90191269E+1
488.00	6.01296043E+1
489.00	5.81607857E+1
490.00	7.15402832E+1
491.00	7.00004501E+1
492.00	6.59396820E+1
493.00	6.63740540E+1
494.00	6.70218430E+1
495.00	7.88127213E+1
496.00	8.36517181E+1
497.00	8.86316681E+1
498.00	7.09026871E+1
499.00	1.01323212E+2
500.00	8.82639542E+1
501.00	6.33914375E+1
502.00	1.08360001E+2
503.00	1.09220367E+2
504.00	1.50854065E+2
505.00	1.46629425E+2
506.00	1.79643845E+2
507.00	1.39174377E+2
508.00	1.05651245E+2
509.00	1.01469498E+2
510.00	1.36988785E+2
511.00	1.20750671E+2
512.00	1.49385941E+2
513.00	1.12096756E+2
514.00	1.23223167E+2
515.00	1.63000076E+2
516.00	1.69295563E+2
517.00	1.55177704E+2
518.00	1.64253845E+2
519.00	1.76605484E+2
520.00	1.75015976E+2
521.00	2.25311279E+2
522.00	2.02215424E+2
523.00	2.69004761E+2
524.00	2.35429260E+2
525.00	2.00795044E+2
526.00	2.56814484E+2
527.00	2.59041656E+2
528.00	2.75377258E+2
529.00	3.29595520E+2
530.00	3.61137390E+2
531.00	3.92932526E+2
532.00	4.37622925E+2
533.00	4.61892639E+2
534.00	5.10328217E+2
535.00	4.92686310E+2
536.00	5.04486725E+2
537.00	6.04594604E+2
538.00	6.38855286E+2
539.00	6.52628906E+2
540.00	7.20241760E+2
541.00	7.02450867E+2
542.00	8.93152771E+2
543.00	8.83005432E+2
544.00	1.00826556E+3
545.00	1.10335583E+3
546.00	1.10049377E+3
547.00	1.14559912E+3
548.00	1.29317102E+3
549.00	1.45244702E+3
550.00	1.50290454E+3
551.00	1.53748169E+3
552.00	1.70141052E+3
553.00	1.87686487E+3
554.00	1.94151355E+3
555.00	1.89729907E+3
556.00	2.39244775E+3
557.00	2.28778418E+3
558.00	2.50252881E+3
559.00	2.75377417E+3
560.00	2.77401196E+3
561.00	3.18638184E+3
562.00	3.24575049E+3
563.00	3.50770801E+3
564.00	3.70484375E+3
565.00	3.48258960E+3
566.00	4.29319336E+3
567.00	4.32413525E+3
568.00	4.86401318E+3
569.00	4.97717432E+3
570.00	5.20570898E+3
571.00	5.57187451E+3
572.00	5.74481641E+3
573.00	6.23674268E+3
574.00	6.02455029E+3
575.00	6.74645898E+3
576.00	7.16848096E+3
577.00	7.12719434E+3
578.00	7.36717969E+3
579.00	7.89738965E+3
580.00	8.35779199E+3
581.00	8.73791211E+3
582.00	9.17935254E+3
583.00	9.46869043E+3
584.00	9.60938379E+3
585.00	1.00666221E+4
586.00	1.11064932E+4
587.00	1.09881670E+4
588.00	1.14067832E+4
589.00	1.15949111E+4
590.00	1.21415137E+4
591.00	1.24814590E+4
592.00	1.26342266E+4
593.00	1.29242334E+4
594.00	1.37470156E+4
595.00	1.46685752E+4
596.00	1.47933418E+4
597.00	1.43514746E+4
598.00	1.54634727E+4
599.00	1.56142656E+4
600.00	1.56064961E+4
601.00	1.66427832E+4
602.00	1.69526133E+4
603.00	1.69922891E+4
604.00	1.74030605E+4
605.00	1.81229336E+4
606.00	1.77803828E+4
607.00	1.80986660E+4
608.00	1.86188926E+4
609.00	1.84222891E+4
610.00	1.87952656E+4
611.00	1.93119238E+4
612.00	1.88294141E+4
613.00	1.98448652E+4
614.00	2.03105391E+4
615.00	1.93332109E+4
616.00	1.93883066E+4
617.00	1.96876914E+4
618.00	1.99764141E+4
619.00	2.00293887E+4
620.00	1.99717363E+4
621.00	2.05209766E+4
622.00	1.97344316E+4
623.00	2.01700781E+4
624.00	2.07970879E+4
625.00	2.08344961E+4
626.00	2.01831543E+4
627.00	1.98604277E+4
628.00	2.07153672E+4
629.00	1.98401992E+4
630.00	2.05822949E+4
631.00	2.03761055E+4
632.00	1.99774824E+4
633.00	1.91853594E+4
634.00	1.94052559E+4
635.00	1.95918672E+4
636.00	1.88353242E+4
637.00	1.89157793E+4
638.00	1.86944688E+4
639.00	1.78034414E+4
640.00	1.87099961E+4
641.00	1.88281973E+4
642.00	1.74300410E+4
643.00	1.74873008E+4
644.00	1.68068809E+4
645.00	1.73080117E+4
646.00	1.71519707E+4
647.00	1.63368291E+4
648.00	1.60963984E+4
649.00	1.58372627E+4
650.00	1.64105586E+4
651.00	1.52560059E+4
652.00	1.48735469E+4
653.00	1.50431875E+4
654.00	1.43600996E+4
655.00	1.50997529E+4
656.00	1.38434697E+4
657.00	1.38819414E+4
658.00	1.35787959E+4
659.00	1.33821787E+4
660.00	1.31895195E+4
661.00	1.22961563E+4
662.00	1.23853418E+4
663.00	1.24223555E+4
664.00	1.19964502E+4
665.00	1.14350059E+4
666.00	1.05518936E+4
667.00	1.06112119E+4
668.00	1.01724258E+4
669.00	1.12809902E+4
670.00	1.03434102E+4
671.00	1.06163008E+4
672.00	9.93189551E+3
673.00	9.90100879E+3
674.00	1.00690332E+4
675.00	9.54185547E+3
676.00	9.28847461E+3
677.00	8.77652637E+3
678.00	8.67362109E+3
679.00	8.08414355E+3
680.00	7.90360645E+3
681.00	8.34289941E+3
682.00	7.71833789E+3
683.00	7.60652051E+3
684.00	7.98014795E+3
685.00	8.27431641E+3
686.00	7.52218555E+3
687.00	7.41698682E+3
688.00	7.40438232E+3
689.00	6.34286523E+3
690.00	6.46840527E+3
691.00	6.51502832E+3
692.00	6.97795459E+3
693.00	6.14399561E+3
694.00	5.87537549E+3
695.00	6.57917529E+3
696.00	5.66163818E+3
697.00	6.08101660E+3
698.00	5.74562939E+3
699.00	5.23041064E+3
700.00	6.13191504E+3
701.00	5.84942676E+3
702.00	5.52821191E+3
703.00	5.50454785E+3
704.00	5.75713428E+3
705.00	4.54514502E+3
706.00	4.53675244E+3
707.00	5.06185400E+3
708.00	4.73566016E+3
709.00	4.96927979E+3
710.00	4.69038281E+3
711.00	4.28210059E+3
712.00	4.45581348E+3
713.00	4.01898535E+3
714.00	4.31344482E+3
715.00	4.02588989E+3
716.00	4.05347485E+3
717.00	3.28891016E+3
718.00	3.97086646E+3
719.00	4.08794702E+3
720.00	3.98231470E+3
721.00	4.05630835E+3
722.00	3.50323169E+3
723.00	3.06402905E+3
724.00	3.46151245E+3
725.00	3.81367993E+3
726.00	3.37015845E+3
727.00	2.75459717E+3
728.00	2.60974805E+3
729.00	2.96249072E+3
730.00	3.03505347E+3
731.00	3.15009741E+3
732.00	2.68193970E+3
733.00	2.95147998E+3
734.00	2.49645654E+3
735.00	2.98467554E+3
736.00	2.55259692E+3
737.00	3.05220801E+3
738.00	2.56572388E+3
739.00	2.13360913E+3
740.00	2.39735059E+3
741.00	2.74877124E+3
742.00	2.52274365E+3
743.00	2.79179980E+3
744.00	2.43628784E+3
745.00	2.19690332E+3
746.00	2.64439502E+3
747.00	2.44226172E+3
748.00	1.71499658E+3
749.00	1.92460168E+3
750.00	2.22436401E+3
751.00	2.17593555E+3
752.00	2.35522949E+3
753.00	1.78142712E+3
754.00	2.20377710E+3
755.00	1.70442383E+3
756.00	2.48227856E+3
757.00	1.86966724E+3
758.00	1.54445728E+3
759.00	2.04031616E+3
760.00	1.27693872E+3
761.00	1.41418542E+3
762.00	1.60576318E+3
763.00	2.42392432E+3
764.00	1.54228674E+3
765.00	8.74859802E+2
766.00	1.48375671E+3
767.00	7.26128723E+2
768.00	8.62479858E+2
769.00	1.19058118E+3
770.00	1.78607080E+3
771.00	1.56718274E+3
772.00	9.94938293E+2
773.00	1.41874573E+3
774.00	1.44727991E+3
775.00	1.19011145E+3
776.00	1.14056616E+3
777.00	1.59730066E+3
778.00	1.40646729E+3
779.00	1.50471008E+3
780.00	1.38972986E+3
781.00	1.56712952E+3
782.00	1.03813367E+3
783.00	1.13706458E+3
784.00	1.32863611E+3
785.00	1.18189771E+3
786.00	1.28959998E+3
787.00	9.64948730E+2
788.00	1.42907800E+3
789.00	1.37212695E+3
790.00	9.33247620E+2
791.00	1.33594031E+3
792.00	1.07371143E+3
793.00	1.29513293E+3
794.00	1.01682275E+3
795.00	9.33215088E+2
796.00	1.69347180E+3
797.00	1.08928479E+3
798.00	7.81531372E+2
799.00	8.07389832E+2
800.00	3.54550232E+2
801.00	8.47158997E+2
802.00	1.12440369E+3
803.00	6.44299744E+2
804.00	1.33317261E+3
805.00	1.38234497E+3
806.00	8.61501587E+2
807.00	1.04631885E+3
808.00	1.40165894E+3
809.00	1.79756445E+3
810.00	1.37152869E+3
811.00	1.44164355E+3
812.00	9.52244385E+2
813.00	1.20815405E+3
814.00	1.49470850E+3
815.00	6.83862122E+2
816.00	9.80158264E+2
817.00	1.84339563E+3
818.00	2.83697479E+2
819.00	1.53920288E+3
820.00	3.32392487E+2
821.00	1.08713269E+3
822.00	1.56848938E+3
823.00	1.27813599E+3
824.00	0.00000000E+0
825.00	1.01126660E+3
826.00	1.65605896E+3
827.00	6.04014221E+2
828.00	1.98329163E+3
829.00	1.44022314E+3
830.00	3.15781885E+3
