# Supplementary material for: A pre-screening strategy to assess resected tumor margins by imaging cytoplasmic viscosity and hypoxia
Source: eLife. 2021 Oct 11;10:e70471. doi: 10.7554/eLife.70471 (PMC8553343; doi:10.7554/eLife.70471)
Supplement: Figure 1—source data 1. [file elife-70471-fig1-data1.zip › Figure 1-Source data/IBS440 in various species/EDTA.txt]

K2CO3

Labels,K2CO3-1,K2CO3-2,K2CO3-3,
420.00,2.68766613E+1,4.34929619E+1,3.50226822E+1,
421.00,3.08740120E+1,1.44128332E+1,3.69606781E+1,
422.00,4.09791183E+1,1.63642483E+1,2.44645920E+1,
423.00,3.25512733E+1,2.24717178E+1,2.03116207E+1,
424.00,2.23003635E+1,3.65094376E+1,5.45964622E+1,
425.00,2.83647308E+1,4.04613152E+1,3.23356819E+1,
426.00,2.83405323E+1,3.42297173E+1,3.42658157E+1,
427.00,6.24874153E+1,2.82458076E+1,4.23979149E+1,
428.00,5.24077148E+1,4.42153053E+1,4.22325058E+1,
429.00,5.98964462E+1,4.81517830E+1,3.59925117E+1,
430.00,4.39344215E+1,1.19956541E+1,2.79520950E+1,
431.00,2.60837612E+1,4.00340385E+1,4.19273758E+1,
432.00,4.19973183E+1,3.78273354E+1,2.60156116E+1,
433.00,4.00336761E+1,4.19054489E+1,3.19679527E+1,
434.00,3.59349823E+1,1.59891520E+1,2.79425774E+1,
435.00,4.00327682E+1,6.20644989E+1,4.81397324E+1,
436.00,2.99364758E+1,3.58576698E+1,2.38933868E+1,
437.00,2.59907036E+1,3.79519768E+1,3.80732574E+1,
438.00,2.03368912E+1,3.84864922E+1,3.85451317E+1,
439.00,8.24780045E+1,3.07295208E+1,2.26313057E+1,
440.00,4.61597633E+1,4.17587357E+1,2.71798191E+1,
441.00,3.21069679E+1,4.04962273E+1,4.47578888E+1,
442.00,3.89805565E+1,3.47865562E+1,3.69543571E+1,
443.00,5.50624313E+1,5.51585121E+1,3.97336578E+1,
444.00,3.55982552E+1,3.79141388E+1,1.33900089E+1,
445.00,5.39852257E+1,3.37954216E+1,4.96177673E+1,
446.00,4.30401192E+1,4.52898293E+1,2.26443596E+1,
447.00,9.05350037E+1,3.64373932E+1,4.30083275E+1,
448.00,5.70034142E+1,5.69153023E+1,6.15364647E+1,
449.00,4.76804657E+1,5.20987167E+1,3.63386765E+1,
450.00,3.84354324E+1,4.30544357E+1,4.74907188E+1,
451.00,6.50027847E+1,6.28785858E+1,4.47921371E+1,
452.00,6.63691025E+1,4.87614708E+1,7.53216553E+1,
453.00,9.18586655E+1,8.76326370E+1,8.56752853E+1,
454.00,9.50430527E+1,8.43088531E+1,6.05234909E+1,
455.00,1.04877037E+2,9.20485001E+1,8.79570923E+1,
456.00,1.47212555E+2,1.04917625E+2,1.68143921E+2,
457.00,1.64079193E+2,1.61578003E+2,1.86541168E+2,
458.00,2.55623032E+2,2.60988312E+2,2.47897324E+2,
459.00,2.94998169E+2,3.62091248E+2,2.90579559E+2,
460.00,3.34141876E+2,3.35079987E+2,3.01846466E+2,
461.00,3.49584686E+2,3.13777893E+2,3.78253937E+2,
462.00,4.12147552E+2,3.84445251E+2,4.07110718E+2,
463.00,4.09973206E+2,4.23179047E+2,4.40432739E+2,
464.00,4.08751068E+2,4.48285553E+2,4.14427460E+2,
465.00,3.48797668E+2,4.24401855E+2,3.90679321E+2,
466.00,2.85427368E+2,2.75703278E+2,2.90791534E+2,
467.00,2.56817505E+2,2.53443527E+2,2.05629456E+2,
468.00,1.59568497E+2,1.88225693E+2,1.82732986E+2,
469.00,1.21163422E+2,1.11142456E+2,1.40150803E+2,
470.00,8.25376587E+1,8.06043091E+1,9.40545425E+1,
471.00,7.29411469E+1,1.11137253E+2,6.89766617E+1,
472.00,7.67219162E+1,9.42111740E+1,4.80255280E+1,
473.00,7.30206223E+1,8.06039200E+1,7.65625534E+1,
474.00,4.81326294E+1,8.28064575E+1,8.84161835E+1,
475.00,7.33165054E+1,6.16129723E+1,7.51313629E+1,
476.00,6.96825790E+1,7.35249100E+1,7.33607941E+1,
477.00,7.56935806E+1,7.37998734E+1,6.78734360E+1,
478.00,7.02557983E+1,8.77916565E+1,9.14169006E+1,
479.00,7.05493088E+1,5.49352112E+1,8.20974655E+1,
480.00,1.20250992E+2,6.90100632E+1,8.47023926E+1,
481.00,6.32860146E+1,8.70033035E+1,7.30989532E+1,
482.00,6.74371948E+1,7.16343689E+1,6.76313629E+1,
483.00,4.78919258E+1,6.77254715E+1,4.99930077E+1,
484.00,7.62547989E+1,8.63987198E+1,4.40976715E+1,
485.00,8.85734406E+1,6.23016167E+1,9.68084488E+1,
486.00,8.08268585E+1,4.26074104E+1,8.31122894E+1,
487.00,9.74872742E+1,8.57763824E+1,1.08143036E+2,
488.00,8.56767197E+1,7.80750504E+1,9.01825867E+1,
489.00,1.04354210E+2,8.25579147E+1,6.99485703E+1,
490.00,8.08032684E+1,8.48948517E+1,8.06902237E+1,
491.00,7.94143066E+1,9.38952255E+1,8.31821136E+1,
492.00,8.62020111E+1,8.38950882E+1,7.77250977E+1,
493.00,7.20448151E+1,9.30648575E+1,9.71088562E+1,
494.00,8.94121017E+1,1.04224495E+2,9.16580658E+1,
495.00,1.17822350E+2,9.83997574E+1,7.30401001E+1,
496.00,8.39595490E+1,9.05934830E+1,1.09987450E+2,
497.00,9.10304718E+1,1.08492035E+2,8.49031982E+1,
498.00,1.48377136E+2,1.00837738E+2,1.22505440E+2,
499.00,6.38307610E+1,6.59896698E+1,1.01528168E+2,
500.00,1.12902550E+2,6.43241882E+1,8.43968277E+1,
501.00,7.82097473E+1,6.49029083E+1,7.61024323E+1,
502.00,9.43029099E+1,8.08389969E+1,9.24887772E+1,
503.00,1.15315216E+2,6.79475479E+1,7.92214966E+1,
504.00,7.52125931E+1,9.33221436E+1,1.00401848E+2,
505.00,1.26009186E+2,1.23912575E+2,1.30996078E+2,
506.00,1.03869865E+2,1.10884277E+2,9.74255066E+1,
507.00,8.38445511E+1,9.31629105E+1,9.34406357E+1,
508.00,1.00734657E+2,8.70114899E+1,9.87382050E+1,
509.00,9.69558716E+1,1.25422554E+2,9.25377274E+1,
510.00,9.55388336E+1,1.02610733E+2,1.05077187E+2,
511.00,7.45519638E+1,1.00891632E+2,1.15384178E+2,
512.00,1.11231926E+2,1.38184052E+2,1.35210098E+2,
513.00,1.11858337E+2,1.19150520E+2,1.67935867E+2,
514.00,1.10111588E+2,1.27233810E+2,1.42207535E+2,
515.00,1.05710838E+2,1.13052826E+2,7.15699768E+1,
516.00,1.28948273E+2,1.09112747E+2,1.49625748E+2,
517.00,1.22674454E+2,1.12915115E+2,1.22843254E+2,
518.00,1.28749695E+2,1.18969933E+2,1.51537170E+2,
519.00,1.44933411E+2,1.39546906E+2,1.47385742E+2,
520.00,1.33325974E+2,1.10559547E+2,1.00050934E+2,
521.00,1.75869034E+2,1.44801315E+2,1.26810150E+2,
522.00,1.30354309E+2,1.33069275E+2,1.51303925E+2,
523.00,1.62621826E+2,1.47125977E+2,1.28877701E+2,
524.00,1.53238998E+2,1.67269348E+2,1.29852066E+2,
525.00,1.25249847E+2,8.28290787E+1,1.46864487E+2,
526.00,1.45243866E+2,1.56002686E+2,1.31636871E+2,
527.00,1.40912476E+2,1.54758148E+2,1.35184082E+2,
528.00,1.64146545E+2,9.58582077E+1,1.55396698E+2,
529.00,1.76356018E+2,1.51959106E+2,1.40134369E+2,
530.00,1.78192307E+2,1.19517029E+2,1.66796631E+2,
531.00,1.22872932E+2,1.48263763E+2,1.15593292E+2,
532.00,1.52499542E+2,1.52581955E+2,1.70330582E+2,
533.00,1.48376373E+2,1.36650116E+2,1.42975647E+2,
534.00,1.91976776E+2,1.63797119E+2,2.02287811E+2,
535.00,1.47308319E+2,1.41882614E+2,1.74200195E+2,
536.00,1.83512680E+2,2.32917740E+2,1.69751434E+2,
537.00,1.70656433E+2,2.03202057E+2,1.53469894E+2,
538.00,1.89942810E+2,1.86690475E+2,1.27705727E+2,
539.00,1.79043137E+2,2.04035522E+2,1.49583817E+2,
540.00,1.11567490E+2,1.92910568E+2,2.14378326E+2,
541.00,2.04120453E+2,1.73654694E+2,2.16871704E+2,
542.00,1.47128998E+2,1.35083572E+2,1.81076950E+2,
543.00,1.70277710E+2,1.94906448E+2,1.91807968E+2,
544.00,2.08635468E+2,1.80729538E+2,1.49484863E+2,
545.00,1.88688141E+2,2.54216568E+2,1.97772507E+2,
546.00,2.06415161E+2,1.95871368E+2,2.41157059E+2,
547.00,1.62706375E+2,2.71870117E+2,1.63238373E+2,
548.00,2.00440918E+2,1.96035080E+2,2.83373444E+2,
549.00,2.20838120E+2,2.11136673E+2,2.11822632E+2,
550.00,2.49228516E+2,2.45864746E+2,2.26417755E+2,
551.00,2.78311127E+2,2.58222412E+2,2.05541336E+2,
552.00,1.73594009E+2,2.54013519E+2,2.64267639E+2,
553.00,2.49426712E+2,2.56584076E+2,2.52561508E+2,
554.00,2.48840775E+2,1.90445770E+2,2.14219910E+2,
555.00,2.53995728E+2,2.26581314E+2,2.81254150E+2,
556.00,2.14844330E+2,2.96659454E+2,2.83604614E+2,
557.00,2.57965515E+2,3.10134125E+2,2.97449677E+2,
558.00,2.64716370E+2,3.34345184E+2,3.10707520E+2,
559.00,3.08860626E+2,3.36939484E+2,2.70160248E+2,
560.00,3.23061371E+2,3.47761414E+2,2.90948151E+2,
561.00,3.29076233E+2,3.21560120E+2,3.91261627E+2,
562.00,3.54038574E+2,2.78312073E+2,3.44067322E+2,
563.00,3.20455322E+2,4.05959839E+2,3.43499084E+2,
564.00,4.01201080E+2,3.28135437E+2,3.67875854E+2,
565.00,4.02103790E+2,3.71966797E+2,3.70982391E+2,
566.00,3.33820465E+2,4.82083374E+2,3.33353760E+2,
567.00,4.56359833E+2,3.91473541E+2,4.58481567E+2,
568.00,3.74404785E+2,4.25615204E+2,4.44764679E+2,
569.00,4.48627533E+2,3.98333405E+2,4.48947021E+2,
570.00,4.29212006E+2,4.02943481E+2,4.24451263E+2,
571.00,4.10701050E+2,4.46082306E+2,3.89775543E+2,
572.00,4.25801727E+2,5.53882935E+2,4.49296509E+2,
573.00,4.59168030E+2,5.42762939E+2,4.95909882E+2,
574.00,5.56007019E+2,5.69620605E+2,4.18205933E+2,
575.00,4.65277435E+2,5.47721313E+2,5.46843506E+2,
576.00,5.42079956E+2,5.19750000E+2,6.21749817E+2,
577.00,6.02704590E+2,5.09442261E+2,5.73173401E+2,
578.00,6.25429565E+2,5.77847717E+2,6.55614685E+2,
579.00,6.05361877E+2,6.05927612E+2,6.32302551E+2,
580.00,6.06608826E+2,6.19516235E+2,6.17275757E+2,
581.00,5.56605469E+2,6.55103516E+2,6.75869934E+2,
582.00,6.75889160E+2,6.10179932E+2,6.35179382E+2,
583.00,6.39394714E+2,5.56431885E+2,7.12391113E+2,
584.00,7.72034363E+2,6.40647217E+2,6.76656860E+2,
585.00,7.15377319E+2,5.60234375E+2,7.88165710E+2,
586.00,8.36808289E+2,8.36068481E+2,8.28977783E+2,
587.00,6.96005615E+2,7.56623291E+2,8.24772278E+2,
588.00,8.37942261E+2,8.51756165E+2,7.53439697E+2,
589.00,8.47332336E+2,8.79150818E+2,7.76250549E+2,
590.00,9.73117981E+2,9.09903015E+2,7.61201477E+2,
591.00,9.52858521E+2,8.96803955E+2,8.96959167E+2,
592.00,7.36285400E+2,9.51954895E+2,8.74921936E+2,
593.00,9.31656677E+2,9.13829956E+2,8.07394958E+2,
594.00,8.51671875E+2,8.05461609E+2,9.74293030E+2,
595.00,9.95189331E+2,8.19473206E+2,8.24188293E+2,
596.00,1.05530676E+3,9.30109131E+2,8.87592957E+2,
597.00,8.83454285E+2,9.65802063E+2,1.04731116E+3,
598.00,1.13337573E+3,1.06526526E+3,1.09334314E+3,
599.00,1.03924133E+3,9.46897461E+2,9.89500122E+2,
600.00,1.09738892E+3,9.86734131E+2,1.03649023E+3,
601.00,1.07077222E+3,1.00176019E+3,1.21650244E+3,
602.00,1.06037292E+3,1.17032361E+3,1.17606702E+3,
603.00,1.00189221E+3,1.15273743E+3,1.22946570E+3,
604.00,1.10444983E+3,1.18621252E+3,1.26892480E+3,
605.00,1.12026184E+3,1.16727332E+3,1.26481958E+3,
606.00,1.01587225E+3,1.02760120E+3,1.20087085E+3,
607.00,1.09662781E+3,1.15543262E+3,1.25005298E+3,
608.00,1.11005103E+3,1.22388135E+3,1.26016675E+3,
609.00,1.25888098E+3,1.22807922E+3,1.14252039E+3,
610.00,1.42995483E+3,1.13265576E+3,1.26824255E+3,
611.00,1.19361072E+3,1.30301770E+3,1.37903149E+3,
612.00,1.43657288E+3,1.38351270E+3,1.26456616E+3,
613.00,1.40066150E+3,1.44817493E+3,1.37933948E+3,
614.00,1.20733923E+3,1.44853052E+3,1.47924060E+3,
615.00,1.27026733E+3,1.06845520E+3,1.45774915E+3,
616.00,1.27542554E+3,1.37035107E+3,1.53997974E+3,
617.00,1.26935742E+3,1.34346167E+3,1.37060059E+3,
618.00,1.31378284E+3,1.41784143E+3,1.29757922E+3,
619.00,1.42819238E+3,1.23712439E+3,1.28036047E+3,
620.00,1.40565515E+3,1.50458167E+3,1.47381482E+3,
621.00,1.48676563E+3,1.49785034E+3,1.49704089E+3,
622.00,1.25420544E+3,1.31309216E+3,1.38382227E+3,
623.00,1.29037390E+3,1.30828296E+3,1.32251318E+3,
624.00,1.40413672E+3,1.50141235E+3,1.42216187E+3,
625.00,1.26645288E+3,1.53289905E+3,1.25890881E+3,
626.00,1.27745886E+3,1.28737952E+3,1.27978186E+3,
627.00,1.65014160E+3,1.34615759E+3,1.26597656E+3,
628.00,1.58794373E+3,1.59200183E+3,1.57925342E+3,
629.00,1.32121448E+3,1.35164624E+3,1.36801416E+3,
630.00,1.34883997E+3,1.49241089E+3,1.37841931E+3,
631.00,1.44559460E+3,1.29340564E+3,1.51647424E+3,
632.00,1.25789063E+3,1.43040137E+3,1.55510034E+3,
633.00,1.39174939E+3,1.38663379E+3,1.37626831E+3,
634.00,1.36279089E+3,1.29128320E+3,1.56741797E+3,
635.00,1.63799829E+3,1.46037585E+3,1.52715100E+3,
636.00,1.60369275E+3,1.26977539E+3,1.49637927E+3,
637.00,1.51707910E+3,1.35724500E+3,1.20859082E+3,
638.00,1.28066272E+3,1.35108362E+3,1.15647632E+3,
639.00,1.28643811E+3,1.11201221E+3,1.17888464E+3,
640.00,1.52058069E+3,1.34690186E+3,1.40518787E+3,
641.00,1.47012183E+3,1.10943750E+3,1.54344934E+3,
642.00,1.34712122E+3,1.23885754E+3,1.24527576E+3,
643.00,1.05925684E+3,1.09669299E+3,9.63570557E+2,
644.00,1.22987524E+3,1.26181104E+3,1.29234229E+3,
645.00,1.24306531E+3,1.30059717E+3,1.02447009E+3,
646.00,1.27156812E+3,1.19782043E+3,1.19882288E+3,
647.00,1.25295837E+3,1.18302734E+3,1.27117822E+3,
648.00,1.29081262E+3,1.08359875E+3,1.38561890E+3,
649.00,1.22359338E+3,1.19235925E+3,1.02116638E+3,
650.00,1.12864893E+3,1.20284509E+3,1.19344458E+3,
651.00,1.10721167E+3,1.18890552E+3,1.30959644E+3,
652.00,1.02606665E+3,1.07166333E+3,1.04110376E+3,
653.00,9.35050232E+2,1.28493579E+3,1.23777991E+3,
654.00,1.01436218E+3,8.91613159E+2,1.10484607E+3,
655.00,1.14415430E+3,9.43728455E+2,1.26657898E+3,
656.00,9.35459534E+2,1.17946106E+3,8.88714050E+2,
657.00,1.26399622E+3,8.81751404E+2,1.09168677E+3,
658.00,9.87004150E+2,1.05058667E+3,8.84239075E+2,
659.00,9.82014893E+2,1.09142822E+3,1.02134564E+3,
660.00,1.04998132E+3,7.81189880E+2,9.18970581E+2,
661.00,8.96144287E+2,8.83697815E+2,8.11048035E+2,
662.00,7.74653137E+2,1.09141040E+3,9.01048096E+2,
663.00,8.55560303E+2,9.46743469E+2,9.49403809E+2,
664.00,1.04296838E+3,8.99862610E+2,1.08483521E+3,
665.00,7.97093628E+2,1.01265790E+3,9.18684143E+2,
666.00,7.76456360E+2,8.68674255E+2,1.02007257E+3,
667.00,8.48251465E+2,9.04868408E+2,7.16397278E+2,
668.00,9.65396545E+2,9.93237793E+2,9.04027527E+2,
669.00,8.33132141E+2,7.29884766E+2,1.01911169E+3,
670.00,9.30277527E+2,5.74600159E+2,7.35854309E+2,
671.00,8.04569153E+2,8.02118896E+2,6.98844238E+2,
672.00,8.51602966E+2,7.47166931E+2,8.82372253E+2,
673.00,1.05379700E+3,7.20616943E+2,7.66408081E+2,
674.00,7.53277527E+2,1.04008386E+3,6.49266724E+2,
675.00,6.22507568E+2,7.12451782E+2,8.83157410E+2,
676.00,7.93174072E+2,7.45641357E+2,6.42451416E+2,
677.00,8.47425720E+2,6.15099609E+2,5.70577454E+2,
678.00,7.44772217E+2,6.65686096E+2,4.49425140E+2,
679.00,5.15939270E+2,7.96890015E+2,8.59243408E+2,
680.00,5.58642334E+2,6.68052429E+2,5.88609009E+2,
681.00,7.86621704E+2,4.48990997E+2,4.99350464E+2,
682.00,7.61450928E+2,6.46533997E+2,6.15112183E+2,
683.00,6.21113953E+2,5.70521606E+2,8.01442078E+2,
684.00,6.92003784E+2,5.58301147E+2,5.94196960E+2,
685.00,6.31485413E+2,4.31211243E+2,6.99176514E+2,
686.00,4.51398468E+2,6.34974976E+2,6.89832642E+2,
687.00,5.56434570E+2,6.58007263E+2,6.26442932E+2,
688.00,4.76470093E+2,4.94055573E+2,7.01882629E+2,
689.00,6.03412903E+2,5.66911804E+2,6.38757080E+2,
690.00,6.08543701E+2,4.16163086E+2,5.06797791E+2,
691.00,5.09906494E+2,4.90058228E+2,4.94622040E+2,
692.00,6.93057800E+2,4.06796143E+2,5.33147583E+2,
693.00,7.01303467E+2,5.02251831E+2,4.84088501E+2,
694.00,4.71625336E+2,5.97502136E+2,6.36331909E+2,
695.00,4.96020294E+2,6.98531250E+2,4.59492340E+2,
696.00,5.01380432E+2,5.39524902E+2,5.76308899E+2,
697.00,4.31853882E+2,5.25220337E+2,3.95658844E+2,
698.00,3.61526154E+2,3.80572571E+2,4.75447205E+2,
699.00,3.65414185E+2,4.80772797E+2,5.39815796E+2,
700.00,2.72746613E+2,2.72479187E+2,5.07151672E+2,
