# Supplementary material for: A pre-screening strategy to assess resected tumor margins by imaging cytoplasmic viscosity and hypoxia
Source: eLife. 2021 Oct 11;10:e70471. doi: 10.7554/eLife.70471 (PMC8553343; doi:10.7554/eLife.70471)
Supplement: Figure 1—source data 1. [file elife-70471-fig1-data1.zip › Figure 1-Source data/IBS440 in various species/KCl.txt]

NaCl

Labels,NaCl-1,NaCl-2,NaCl-3,
420.00,2.69892178E+1,2.69653053E+1,3.74490242E+1,
421.00,3.70898438E+1,2.67541866E+1,2.47826767E+1,
422.00,2.87171993E+1,1.84601479E+1,1.84492340E+1,
423.00,3.26507072E+1,4.89507332E+1,3.26490974E+1,
424.00,2.43707657E+1,3.04522171E+1,3.44422073E+1,
425.00,3.45627937E+1,3.24280090E+1,4.25932121E+1,
426.00,3.63912163E+1,3.23628769E+1,3.23628769E+1,
427.00,2.82562351E+1,3.23302307E+1,5.24577942E+1,
428.00,1.81304092E+1,4.21072121E+1,5.65310440E+1,
429.00,5.23266640E+1,4.79359360E+1,3.01326790E+1,
430.00,3.61120300E+1,2.99928188E+1,3.20513916E+1,
431.00,3.20856743E+1,3.79687843E+1,3.20280190E+1,
432.00,1.60844135E+1,3.60597763E+1,3.39344025E+1,
433.00,4.81458359E+1,4.59528008E+1,3.40328102E+1,
434.00,2.40831165E+1,3.39694405E+1,1.80360889E+1,
435.00,4.61668282E+1,4.40684891E+1,3.62116432E+1,
436.00,4.18966484E+1,3.19880638E+1,3.39730949E+1,
437.00,3.20916634E+1,4.20138397E+1,3.61297913E+1,
438.00,3.03825817E+1,3.24598579E+1,3.44327507E+1,
439.00,2.67368927E+1,4.93664780E+1,2.67290154E+1,
440.00,2.51359539E+1,4.60655861E+1,1.88714542E+1,
441.00,4.48889313E+1,5.56041374E+1,3.87066879E+1,
442.00,3.70189743E+1,4.13731270E+1,6.32372169E+1,
443.00,3.52157707E+1,2.87205429E+1,5.09662819E+1,
444.00,2.90387917E+1,3.79141388E+1,5.82236061E+1,
445.00,3.62182388E+1,3.16168900E+1,6.32353363E+1,
446.00,3.86651497E+1,5.45377274E+1,3.63889389E+1,
447.00,1.82739372E+1,2.28277874E+1,3.20473251E+1,
448.00,3.65720558E+1,5.25348015E+1,4.79748306E+1,
449.00,6.83430634E+1,5.45736694E+1,3.87793045E+1,
450.00,5.89325333E+1,3.17204189E+1,4.52803688E+1,
451.00,3.60165062E+1,4.71253357E+1,2.92821732E+1,
452.00,4.44957237E+1,6.67123566E+1,7.09379654E+1,
453.00,5.07714233E+1,4.83510818E+1,7.03513641E+1,
454.00,8.46182480E+1,7.81168442E+1,6.92257614E+1,
455.00,1.09544716E+2,9.25526352E+1,9.46606522E+1,
456.00,1.33177322E+2,1.09696930E+2,1.22538193E+2,
457.00,1.21146957E+2,1.52192627E+2,1.77180054E+2,
458.00,2.30877136E+2,2.27269257E+2,2.12481491E+2,
459.00,2.77806885E+2,2.42817551E+2,2.43308990E+2,
460.00,2.64613068E+2,3.39392944E+2,2.80703491E+2,
461.00,2.95743164E+2,3.12375671E+2,2.51125595E+2,
462.00,3.61790070E+2,3.99766052E+2,3.59176880E+2,
463.00,3.43647247E+2,3.99394287E+2,3.82092987E+2,
464.00,4.02042053E+2,3.91752960E+2,3.16871613E+2,
465.00,2.99446533E+2,3.46706512E+2,3.44549469E+2,
466.00,2.64740082E+2,2.75974426E+2,2.60330475E+2,
467.00,2.07283127E+2,1.99673004E+2,2.08318283E+2,
468.00,1.31130554E+2,1.34252380E+2,1.65674088E+2,
469.00,1.10103661E+2,7.69064484E+1,7.52188110E+1,
470.00,8.86096725E+1,7.87606354E+1,7.31523895E+1,
471.00,5.95148621E+1,7.11265564E+1,4.61793404E+1,
472.00,3.08509617E+1,6.72887268E+1,7.10026703E+1,
473.00,5.20481987E+1,9.02861176E+1,4.80304375E+1,
474.00,4.63852844E+1,6.73393173E+1,5.58160133E+1,
475.00,6.00070381E+1,6.93741608E+1,4.43834152E+1,
476.00,4.85195541E+1,6.77103195E+1,4.45698471E+1,
477.00,6.63610764E+1,6.42220230E+1,4.66379700E+1,
478.00,5.85782127E+1,5.47619820E+1,7.03388824E+1,
479.00,6.89680176E+1,6.27367439E+1,4.90299721E+1,
480.00,4.73095284E+1,4.93695450E+1,6.69871826E+1,
481.00,5.16204796E+1,7.30953598E+1,4.94385567E+1,
482.00,5.97364845E+1,4.57011452E+1,5.75962830E+1,
483.00,5.78907280E+1,6.18771172E+1,6.59129028E+1,
484.00,4.82926407E+1,5.40694389E+1,3.82194290E+1,
485.00,6.27844429E+1,6.44360275E+1,7.08332214E+1,
486.00,5.90480080E+1,7.09268417E+1,5.69668579E+1,
487.00,5.29197235E+1,5.48460007E+1,7.15261459E+1,
488.00,5.74327087E+1,5.95630379E+1,5.96777534E+1,
489.00,8.04979324E+1,5.78175964E+1,8.27780685E+1,
490.00,5.81755943E+1,1.03634666E+2,7.05791702E+1,
491.00,5.61768456E+1,7.09517746E+1,5.65094795E+1,
492.00,5.89799919E+1,7.34298401E+1,7.78687210E+1,
493.00,5.50700455E+1,8.44010620E+1,7.20146637E+1,
494.00,5.11630249E+1,7.00527191E+1,5.54976120E+1,
495.00,7.06361618E+1,9.83539352E+1,7.32475357E+1,
496.00,7.98046188E+1,6.47573624E+1,8.00485077E+1,
497.00,6.53891068E+1,6.93769684E+1,1.06825935E+2,
498.00,5.67756081E+1,7.90977478E+1,3.92474213E+1,
499.00,6.82798538E+1,7.73220825E+1,7.69331741E+1,
500.00,7.31838837E+1,7.76154556E+1,6.65455322E+1,
501.00,4.48722382E+1,9.41433792E+1,8.71930313E+1,
502.00,8.12096558E+1,9.90073013E+1,1.05846283E+2,
503.00,5.44102020E+1,8.60605469E+1,4.08780708E+1,
504.00,7.30860367E+1,8.42816467E+1,8.71479797E+1,
505.00,8.29342651E+1,9.16970139E+1,7.37066345E+1,
506.00,9.03663101E+1,8.81816711E+1,6.72120132E+1,
507.00,8.64922562E+1,8.39951706E+1,8.63050156E+1,
508.00,7.04891281E+1,9.38931427E+1,8.97408752E+1,
509.00,7.57119370E+1,1.17850960E+2,6.87846832E+1,
510.00,8.83930206E+1,1.07240837E+2,6.66784744E+1,
511.00,7.93422394E+1,8.87541428E+1,9.83685150E+1,
512.00,8.49544983E+1,9.41064529E+1,7.72932587E+1,
513.00,9.02698441E+1,9.00061493E+1,1.04848824E+2,
514.00,1.03086792E+2,9.05761719E+1,9.55518799E+1,
515.00,1.11259041E+2,9.64529800E+1,8.89197311E+1,
516.00,9.45161819E+1,8.93747711E+1,9.46860046E+1,
517.00,1.22979233E+2,8.53031616E+1,1.08072090E+2,
518.00,1.08791290E+2,1.03279068E+2,1.06447151E+2,
519.00,6.89842224E+1,1.27325020E+2,9.69145889E+1,
520.00,1.07866325E+2,1.56037903E+2,1.21085480E+2,
521.00,8.54909973E+1,9.32697830E+1,1.19310165E+2,
522.00,9.94651413E+1,1.22400742E+2,1.14813339E+2,
523.00,1.10344482E+2,1.29103119E+2,1.02616508E+2,
524.00,1.16576057E+2,1.11436028E+2,1.21794136E+2,
525.00,1.33730179E+2,1.20339371E+2,1.01619919E+2,
526.00,1.26236053E+2,1.10405258E+2,8.10195160E+1,
527.00,1.11229698E+2,1.30357925E+2,1.13618637E+2,
528.00,1.28736572E+2,1.69906357E+2,1.39022141E+2,
529.00,1.40196182E+2,1.32498108E+2,1.24189476E+2,
530.00,1.55485794E+2,1.83598114E+2,1.08714378E+2,
531.00,1.26398933E+2,1.62617828E+2,1.42981003E+2,
532.00,1.69831757E+2,1.41564774E+2,1.30425827E+2,
533.00,1.25781357E+2,1.34182037E+2,1.17063957E+2,
534.00,1.35463608E+2,1.75524597E+2,1.46656235E+2,
535.00,1.24613312E+2,1.59848846E+2,1.62163513E+2,
536.00,1.40373306E+2,1.48985260E+2,1.45577164E+2,
537.00,1.53032394E+2,1.32702560E+2,1.49743576E+2,
538.00,1.42678055E+2,2.01809280E+2,1.60110764E+2,
539.00,1.52496811E+2,2.09427643E+2,2.12508255E+2,
540.00,1.45124435E+2,1.50748367E+2,1.96165436E+2,
541.00,1.85850143E+2,1.82417831E+2,1.91986053E+2,
542.00,1.65662308E+2,1.92889236E+2,1.96022995E+2,
543.00,1.64352417E+2,1.76413269E+2,1.57963776E+2,
544.00,2.92748352E+2,1.77700806E+2,1.74806564E+2,
545.00,1.91620987E+2,1.88008789E+2,2.23935989E+2,
546.00,1.96347198E+2,2.31865738E+2,2.12379684E+2,
547.00,2.20553696E+2,1.88284332E+2,2.40387360E+2,
548.00,2.06698105E+2,2.18429337E+2,3.09187775E+2,
549.00,2.27500748E+2,2.62728516E+2,2.46915970E+2,
550.00,2.32734818E+2,2.58774353E+2,2.72531616E+2,
551.00,2.67845001E+2,2.68411041E+2,2.25565506E+2,
552.00,2.63574127E+2,2.34166962E+2,2.87238739E+2,
553.00,2.62670380E+2,2.19231079E+2,2.72933960E+2,
554.00,2.78654694E+2,2.58595612E+2,2.78723145E+2,
555.00,2.60623322E+2,2.87140198E+2,2.57808502E+2,
556.00,2.69770264E+2,2.89682343E+2,3.19508820E+2,
557.00,3.41822754E+2,3.16660950E+2,3.21676300E+2,
558.00,2.84724091E+2,3.45386292E+2,3.07744659E+2,
559.00,3.16364105E+2,3.13571381E+2,2.85240356E+2,
560.00,3.47378021E+2,3.66217163E+2,3.74252777E+2,
561.00,3.57927094E+2,3.62653259E+2,3.40877319E+2,
562.00,4.48023926E+2,4.20499237E+2,3.77483185E+2,
563.00,3.93361237E+2,4.30904358E+2,4.15299988E+2,
564.00,3.57367889E+2,3.97886200E+2,4.10664520E+2,
565.00,4.69597382E+2,4.20026642E+2,3.61556793E+2,
566.00,4.43328583E+2,4.33588806E+2,4.33930756E+2,
567.00,5.09560669E+2,4.14032776E+2,4.11250244E+2,
568.00,4.51712341E+2,3.94651672E+2,4.54194763E+2,
569.00,5.30251587E+2,4.72161621E+2,4.26623596E+2,
570.00,4.73154053E+2,5.11226654E+2,4.65680176E+2,
571.00,6.56158020E+2,4.89966217E+2,5.31290894E+2,
572.00,5.32663757E+2,5.43791321E+2,5.81017700E+2,
573.00,4.81226410E+2,5.63610046E+2,5.40729614E+2,
574.00,5.95050171E+2,6.12446533E+2,5.36843384E+2,
575.00,6.42723328E+2,5.14258911E+2,5.39288635E+2,
576.00,5.86134399E+2,6.86383362E+2,6.10687317E+2,
577.00,6.99387939E+2,5.73046631E+2,6.84821106E+2,
578.00,7.60232300E+2,7.32226990E+2,6.26383972E+2,
579.00,6.84614319E+2,7.55035400E+2,7.11215393E+2,
580.00,6.98063049E+2,6.55946350E+2,7.14966919E+2,
581.00,7.57055908E+2,7.00408264E+2,6.87224915E+2,
582.00,8.10087524E+2,8.30687866E+2,7.33569763E+2,
583.00,7.23227478E+2,8.04317566E+2,8.43910583E+2,
584.00,8.92221375E+2,8.13970154E+2,7.92871399E+2,
585.00,8.18466553E+2,9.06997559E+2,8.45935669E+2,
586.00,1.04394238E+3,9.48765686E+2,8.45733826E+2,
587.00,8.67878784E+2,8.75141968E+2,7.63139709E+2,
588.00,7.45139832E+2,9.96480408E+2,9.19372437E+2,
589.00,9.52930176E+2,9.39835327E+2,1.07393164E+3,
590.00,1.00203082E+3,9.93419006E+2,1.00062231E+3,
591.00,1.01587067E+3,1.03170544E+3,9.13781128E+2,
592.00,9.99052673E+2,1.14815527E+3,1.02629309E+3,
593.00,1.09035315E+3,1.13523230E+3,1.15327466E+3,
594.00,1.26766968E+3,1.09469604E+3,1.06788171E+3,
595.00,9.91477417E+2,1.10671692E+3,1.04254944E+3,
596.00,1.12539880E+3,1.20359192E+3,1.27030151E+3,
597.00,1.06817957E+3,1.22422803E+3,1.17562341E+3,
598.00,1.17502527E+3,1.10789844E+3,1.23762903E+3,
599.00,1.19611450E+3,1.49992932E+3,1.25201770E+3,
600.00,1.18526111E+3,1.19881140E+3,1.35825256E+3,
601.00,1.28745007E+3,1.24328296E+3,1.29062036E+3,
602.00,1.40710315E+3,1.39205835E+3,1.42932678E+3,
603.00,1.29171497E+3,1.41642920E+3,1.36785999E+3,
604.00,1.48448022E+3,1.38709045E+3,1.43419141E+3,
605.00,1.48727600E+3,1.43321533E+3,1.39068127E+3,
606.00,1.39858679E+3,1.40884900E+3,1.46631799E+3,
607.00,1.42876868E+3,1.53405664E+3,1.40158545E+3,
608.00,1.35288306E+3,1.56274133E+3,1.54365002E+3,
609.00,1.43144739E+3,1.46928711E+3,1.50713660E+3,
610.00,1.49556799E+3,1.42553979E+3,1.29562683E+3,
611.00,1.53628186E+3,1.56590491E+3,1.53979993E+3,
612.00,1.59855615E+3,1.62471826E+3,1.69037219E+3,
613.00,1.61912756E+3,1.44186133E+3,1.49302197E+3,
614.00,1.66678906E+3,1.67239575E+3,1.68101917E+3,
615.00,1.65881299E+3,1.52789294E+3,1.80005786E+3,
616.00,1.52227905E+3,1.70085461E+3,1.47077209E+3,
617.00,1.50675171E+3,1.81556897E+3,1.63244238E+3,
618.00,1.52954419E+3,1.55053015E+3,1.67203064E+3,
619.00,1.50512939E+3,1.69119019E+3,1.72425842E+3,
620.00,1.54494983E+3,1.70497656E+3,1.71235693E+3,
621.00,1.61710229E+3,1.79142029E+3,1.79631934E+3,
622.00,1.68958972E+3,1.63716797E+3,1.59829724E+3,
623.00,1.76726147E+3,1.70840967E+3,1.64145520E+3,
624.00,1.66028101E+3,1.66408630E+3,1.46263257E+3,
625.00,1.67759729E+3,1.44884204E+3,1.55367297E+3,
626.00,1.82839465E+3,1.63522803E+3,1.70193054E+3,
627.00,1.54540381E+3,1.63299219E+3,1.72846594E+3,
628.00,1.67293396E+3,1.84243970E+3,1.89391553E+3,
629.00,1.73981714E+3,1.83639392E+3,1.64226147E+3,
630.00,1.58559338E+3,1.66743103E+3,1.77026514E+3,
631.00,1.72127539E+3,1.56161609E+3,1.81134729E+3,
632.00,1.66310474E+3,1.79931152E+3,1.58466626E+3,
633.00,1.73682239E+3,1.64038586E+3,1.89396924E+3,
634.00,1.64638232E+3,1.57221191E+3,1.74835083E+3,
635.00,1.76118030E+3,1.66756909E+3,1.54521399E+3,
636.00,1.65005334E+3,1.44228809E+3,1.68033301E+3,
637.00,1.43744080E+3,1.59998828E+3,1.58425012E+3,
638.00,1.67450012E+3,1.83351904E+3,1.56798938E+3,
639.00,1.48227271E+3,1.52083093E+3,1.49655884E+3,
640.00,1.83397192E+3,1.50753406E+3,1.64251196E+3,
641.00,1.47693652E+3,1.80938147E+3,1.66348413E+3,
642.00,1.40014429E+3,1.42232190E+3,1.50992542E+3,
643.00,1.50035315E+3,1.50711060E+3,1.67801086E+3,
644.00,1.60758545E+3,1.54574646E+3,1.56798364E+3,
645.00,1.49527222E+3,1.57404236E+3,1.52518970E+3,
646.00,1.58766785E+3,1.44081921E+3,1.43323340E+3,
647.00,1.32341455E+3,1.34557825E+3,1.48241663E+3,
648.00,1.42718420E+3,1.59230139E+3,1.45812500E+3,
649.00,1.41938647E+3,1.32624377E+3,1.65298828E+3,
650.00,1.46265466E+3,1.33886536E+3,1.40051746E+3,
651.00,1.28549292E+3,1.30611633E+3,1.41130945E+3,
652.00,1.40094507E+3,1.06813696E+3,1.35276208E+3,
653.00,1.40672815E+3,1.49058350E+3,1.30565283E+3,
654.00,1.35163623E+3,1.35825891E+3,1.53339722E+3,
655.00,1.50717749E+3,1.27766223E+3,1.46786646E+3,
656.00,1.16487939E+3,1.03757117E+3,1.26548462E+3,
657.00,1.26381006E+3,1.23032495E+3,1.19298328E+3,
658.00,1.09753418E+3,1.33507227E+3,1.34907739E+3,
659.00,1.13641931E+3,1.33444617E+3,1.10523914E+3,
660.00,1.13461047E+3,1.27055457E+3,1.33612939E+3,
661.00,1.03216931E+3,1.26077087E+3,1.20057117E+3,
662.00,1.23528235E+3,1.16515430E+3,1.18259607E+3,
663.00,1.17775537E+3,1.08718555E+3,1.46572327E+3,
664.00,9.27925171E+2,1.28716980E+3,9.54836853E+2,
665.00,1.05580627E+3,1.29785791E+3,1.16518311E+3,
666.00,8.31261780E+2,8.83328918E+2,1.29898291E+3,
667.00,9.49221924E+2,1.22748901E+3,1.03292834E+3,
668.00,1.34114893E+3,1.15067566E+3,1.22520862E+3,
669.00,8.18878174E+2,1.12413293E+3,1.02452979E+3,
670.00,1.07863037E+3,9.15466248E+2,1.17933264E+3,
671.00,8.92865906E+2,9.06164001E+2,9.39474060E+2,
672.00,8.96666443E+2,1.09387280E+3,8.83132080E+2,
673.00,8.57711731E+2,9.30545593E+2,1.02210345E+3,
674.00,8.45556580E+2,8.46013733E+2,1.16192676E+3,
675.00,7.62751160E+2,9.87071960E+2,9.41884827E+2,
676.00,9.18849182E+2,8.69270386E+2,1.01021216E+3,
677.00,7.41540833E+2,9.66978333E+2,7.39262573E+2,
678.00,8.68260559E+2,7.71819519E+2,7.29112732E+2,
679.00,8.44887756E+2,7.48670349E+2,6.38345459E+2,
680.00,7.79432800E+2,7.95847046E+2,1.03457581E+3,
681.00,7.89646118E+2,9.14533264E+2,8.83636963E+2,
682.00,6.96680786E+2,5.18804443E+2,7.77346436E+2,
683.00,6.20260010E+2,7.49552856E+2,7.02701172E+2,
684.00,6.60771667E+2,6.90782104E+2,6.58905579E+2,
685.00,4.83943329E+2,6.49586853E+2,1.04793982E+3,
686.00,8.71751160E+2,7.20499573E+2,7.22681396E+2,
687.00,6.77268921E+2,9.65963318E+2,7.79779602E+2,
688.00,5.79863159E+2,7.99965393E+2,7.86141602E+2,
689.00,7.55678772E+2,7.58110352E+2,6.72738098E+2,
690.00,5.55864136E+2,6.61484192E+2,5.38203003E+2,
691.00,7.03474854E+2,8.25304260E+2,7.52884155E+2,
692.00,4.78773438E+2,6.04412292E+2,5.84178650E+2,
693.00,6.99513550E+2,7.90727783E+2,5.73959839E+2,
694.00,7.98037292E+2,6.36347595E+2,5.62695251E+2,
695.00,3.86020935E+2,5.51634644E+2,4.96081177E+2,
696.00,3.90173004E+2,6.87717529E+2,5.01823334E+2,
697.00,5.63481018E+2,7.15725220E+2,5.45286499E+2,
698.00,3.78629730E+2,5.12816101E+2,4.18773773E+2,
699.00,5.57997498E+2,7.72114685E+2,5.58655518E+2,
700.00,4.27720306E+2,5.45305969E+2,7.40948669E+2,
