# Supplementary material for: A pre-screening strategy to assess resected tumor margins by imaging cytoplasmic viscosity and hypoxia
Source: eLife. 2021 Oct 11;10:e70471. doi: 10.7554/eLife.70471 (PMC8553343; doi:10.7554/eLife.70471)
Supplement: Figure 1—source data 1. [file elife-70471-fig1-data1.zip › Figure 1-Source data/IBS440 in various species/MgCl2.txt]

MnCl2

Labels,MnCl2-1,MnCl2-2,MnCl2-3,
420.00,3.68907509E+1,3.91382141E+1,2.88168488E+1,
421.00,2.24330349E+1,1.02284746E+1,2.45603409E+1,
422.00,3.24422188E+1,1.21949511E+1,3.45018005E+1,
423.00,2.21747780E+1,6.06789589E+0,1.41580772E+1,
424.00,2.41963387E+1,3.01776047E+1,3.02173748E+1,
425.00,3.62610550E+1,1.80708447E+1,2.81541405E+1,
426.00,2.60830154E+1,6.61558151E+1,3.21823044E+1,
427.00,3.81711540E+1,4.00868835E+1,4.61642151E+1,
428.00,5.19556732E+1,3.99181099E+1,2.80028172E+1,
429.00,2.58816128E+1,2.38371735E+1,4.38671341E+1,
430.00,2.38559475E+1,1.78906479E+1,4.16990204E+1,
431.00,1.39037666E+1,3.38464775E+1,2.97240887E+1,
432.00,1.18965445E+1,2.98366604E+1,3.56513901E+1,
433.00,1.78413277E+1,2.38891373E+1,3.37035713E+1,
434.00,2.77621002E+1,2.59396782E+1,2.19000835E+1,
435.00,2.97681942E+1,2.59715939E+1,3.60339127E+1,
436.00,1.78151913E+1,2.19393921E+1,2.58477383E+1,
437.00,1.19202833E+1,2.59645939E+1,1.79820976E+1,
438.00,2.61959476E+1,1.00837336E+1,2.62722645E+1,
439.00,1.83990059E+1,1.63602638E+1,3.28625603E+1,
440.00,3.53986168E+1,2.49909248E+1,3.55760231E+1,
441.00,8.48017025E+0,2.33364105E+1,3.39986610E+1,
442.00,2.15887146E+1,3.02604027E+1,1.95156116E+1,
443.00,1.97488327E+1,2.84968357E+1,4.85061150E+1,
444.00,1.77651920E+1,2.88500977E+1,4.22957153E+1,
445.00,3.14551544E+1,2.69391441E+1,2.47547550E+1,
446.00,3.39523888E+1,2.25316315E+1,3.62398643E+1,
447.00,2.25242672E+1,2.94317856E+1,3.39979591E+1,
448.00,3.86001167E+1,1.81430054E+1,2.95502777E+1,
449.00,2.26117535E+1,4.75730515E+1,2.27127876E+1,
450.00,2.93083878E+1,5.65629387E+1,4.74453125E+1,
451.00,2.67545795E+1,2.90408363E+1,4.03406181E+1,
452.00,4.18931427E+1,3.32252541E+1,3.32334061E+1,
453.00,6.56068954E+1,5.22984009E+1,6.79036255E+1,
454.00,6.24017830E+1,6.03325233E+1,8.42096634E+1,
455.00,6.39078369E+1,9.18389359E+1,7.67568817E+1,
456.00,1.00565857E+2,1.13369301E+2,9.63544235E+1,
457.00,1.48697632E+2,1.55203903E+2,1.67767883E+2,
458.00,1.86599625E+2,1.78083313E+2,2.25593124E+2,
459.00,2.18381943E+2,2.42617020E+2,2.31457794E+2,
460.00,2.28276825E+2,3.02958801E+2,3.03389526E+2,
461.00,2.97366272E+2,3.00743134E+2,3.15108154E+2,
462.00,3.08823090E+2,3.29967682E+2,3.21309479E+2,
463.00,3.60566467E+2,4.00045441E+2,3.75421051E+2,
464.00,3.76869171E+2,3.55306885E+2,3.59621887E+2,
465.00,3.30887573E+2,3.02777557E+2,2.86907135E+2,
466.00,2.16528442E+2,2.42088898E+2,2.48241837E+2,
467.00,1.81498932E+2,1.68536636E+2,1.88421417E+2,
468.00,1.16369194E+2,1.28240799E+2,1.26702011E+2,
469.00,5.90302696E+1,9.35955582E+1,8.23805313E+1,
470.00,3.81067963E+1,4.00776329E+1,5.16141472E+1,
471.00,3.03752975E+1,4.97883797E+1,2.10313053E+1,
472.00,4.54701500E+1,3.24236107E+1,2.87340145E+1,
473.00,2.46784935E+1,3.62996292E+1,3.84328537E+1,
474.00,3.04462376E+1,2.11093121E+1,4.03877106E+1,
475.00,4.96548691E+1,3.27022057E+1,3.86341743E+1,
476.00,4.60316620E+1,3.09342785E+1,4.62616425E+1,
477.00,4.43001633E+1,2.90422668E+1,3.48720894E+1,
478.00,2.51571903E+1,2.52323055E+1,3.50433884E+1,
479.00,3.29244957E+1,3.69786987E+1,4.49680672E+1,
480.00,4.09719162E+1,4.89839134E+1,3.14730110E+1,
481.00,3.52885475E+1,3.73884850E+1,4.52796936E+1,
482.00,4.12876434E+1,3.16582432E+1,3.35793381E+1,
483.00,2.96088696E+1,3.38677177E+1,2.98481522E+1,
484.00,1.99090405E+1,4.98978882E+1,3.39396896E+1,
485.00,2.99500961E+1,3.21108513E+1,3.41737747E+1,
486.00,3.40899544E+1,2.22524681E+1,2.22197628E+1,
487.00,2.82827091E+1,4.05531197E+1,5.29327202E+1,
488.00,4.06254120E+1,3.27541962E+1,3.26627350E+1,
489.00,4.29515533E+1,5.14656219E+1,3.91822014E+1,
490.00,2.05385780E+1,5.38040428E+1,3.52158737E+1,
491.00,2.28141232E+1,4.56952744E+1,3.54488564E+1,
492.00,6.68011475E+1,3.13567181E+1,2.93366280E+1,
493.00,2.09675903E+1,3.16947060E+1,4.21757088E+1,
494.00,3.80632286E+1,4.65910873E+1,4.25761414E+1,
495.00,3.18673000E+1,4.48062630E+1,3.64366035E+1,
496.00,3.63525887E+1,3.22676010E+1,3.24217339E+1,
497.00,3.22890892E+1,4.32703514E+1,4.13763542E+1,
498.00,2.82015915E+1,3.70443115E+1,3.71800041E+1,
499.00,1.75253868E+1,4.61655693E+1,6.13178635E+1,
500.00,4.63437347E+1,2.64091339E+1,2.42616367E+1,
501.00,3.11414680E+1,3.99237213E+1,6.88011780E+1,
502.00,2.90940533E+1,4.71133080E+1,6.04172401E+1,
503.00,2.47238483E+1,3.61161575E+1,4.96378250E+1,
504.00,4.27258492E+1,5.21327209E+1,3.63880386E+1,
505.00,3.41859131E+1,4.33836403E+1,6.18757477E+1,
506.00,3.89540634E+1,4.13764420E+1,3.93265381E+1,
507.00,5.78629494E+1,4.62271729E+1,4.64297676E+1,
508.00,4.19950066E+1,6.07990074E+1,6.10290413E+1,
509.00,6.36130409E+1,5.17960854E+1,7.77359543E+1,
510.00,3.79204178E+1,5.47138367E+1,4.04257889E+1,
511.00,9.78422546E+1,7.16776962E+1,7.89072189E+1,
512.00,6.24040146E+1,6.51138916E+1,7.71134262E+1,
513.00,6.51158981E+1,5.57908936E+1,6.07463684E+1,
514.00,6.79143524E+1,4.85303078E+1,5.12484322E+1,
515.00,4.16825333E+1,7.84248810E+1,5.41124115E+1,
516.00,5.17898369E+1,3.46464043E+1,5.46018486E+1,
517.00,6.72102203E+1,6.74372787E+1,8.48379517E+1,
518.00,6.52622986E+1,1.00710732E+2,8.07484512E+1,
519.00,7.11012115E+1,7.09500580E+1,6.86560364E+1,
520.00,8.41133347E+1,7.66405182E+1,9.23728561E+1,
521.00,6.14884872E+1,5.91842232E+1,8.53649902E+1,
522.00,6.73162231E+1,5.97559891E+1,9.08751831E+1,
523.00,1.01680923E+2,7.06770401E+1,7.35286713E+1,
524.00,5.25473366E+1,7.39285202E+1,8.72925568E+1,
525.00,6.60758514E+1,5.32129364E+1,1.09300735E+2,
526.00,6.94950790E+1,6.96566620E+1,9.68268661E+1,
527.00,8.35950012E+1,4.85912704E+1,1.14229019E+2,
528.00,6.78986053E+1,9.79820557E+1,1.01000221E+2,
529.00,7.39731674E+1,7.67410202E+1,8.26141205E+1,
530.00,9.39753342E+1,6.09908829E+1,1.02671188E+2,
531.00,8.61750412E+1,8.09527206E+1,9.23854141E+1,
532.00,9.53835449E+1,8.71885223E+1,1.17985016E+2,
533.00,1.04750732E+2,7.94278870E+1,9.89026108E+1,
534.00,9.68916016E+1,1.17334564E+2,1.14263008E+2,
535.00,1.06315918E+2,1.29834778E+2,1.21479408E+2,
536.00,1.15620186E+2,9.87480469E+1,1.39963303E+2,
537.00,1.16815842E+2,1.13984398E+2,1.35155609E+2,
538.00,1.41066727E+2,8.54232559E+1,1.36099899E+2,
539.00,1.33833054E+2,1.33963928E+2,1.28336273E+2,
540.00,1.16878151E+2,1.34918640E+2,1.05666466E+2,
541.00,1.05849648E+2,1.24164948E+2,1.06454796E+2,
542.00,1.27816422E+2,1.31519272E+2,1.32205048E+2,
543.00,1.62717911E+2,1.45434967E+2,1.29463821E+2,
544.00,1.39372437E+2,1.58621338E+2,1.58979828E+2,
545.00,1.15438309E+2,1.78814209E+2,1.82027145E+2,
546.00,1.41351563E+2,1.20017868E+2,2.62163544E+2,
547.00,1.58421356E+2,1.84550232E+2,2.13406357E+2,
548.00,1.34131271E+2,2.40602768E+2,1.50891998E+2,
549.00,1.92898361E+2,1.62051056E+2,2.01071259E+2,
550.00,2.30865738E+2,2.16032333E+2,1.90014175E+2,
551.00,2.00447266E+2,1.78083008E+2,2.01928314E+2,
552.00,1.98933838E+2,1.79394608E+2,2.30165161E+2,
553.00,2.27265167E+2,2.96019104E+2,2.58965881E+2,
554.00,2.36066818E+2,2.44414246E+2,2.41392761E+2,
555.00,3.01778046E+2,3.01374512E+2,2.50310959E+2,
556.00,2.81763947E+2,3.07248840E+2,2.25356476E+2,
557.00,2.21519012E+2,2.43382797E+2,2.85615509E+2,
558.00,3.07596893E+2,2.30787598E+2,3.20134033E+2,
559.00,2.33443985E+2,2.89838257E+2,2.69129761E+2,
560.00,2.78264587E+2,2.42886017E+2,2.83959656E+2,
561.00,3.09432922E+2,3.31061646E+2,2.99735107E+2,
562.00,2.98011902E+2,3.49267090E+2,3.64755768E+2,
563.00,3.12086060E+2,2.49949844E+2,3.27798004E+2,
564.00,4.22165192E+2,3.69678833E+2,3.83746521E+2,
565.00,3.85263550E+2,3.51745972E+2,4.24933594E+2,
566.00,3.73310730E+2,4.19687653E+2,4.25217499E+2,
567.00,3.65264343E+2,4.84585358E+2,4.41356354E+2,
568.00,4.60047363E+2,4.21714874E+2,4.59433929E+2,
569.00,3.71896698E+2,4.47979004E+2,4.60760529E+2,
570.00,4.33438599E+2,4.48416382E+2,6.18875916E+2,
571.00,4.63250610E+2,4.35822510E+2,5.00795563E+2,
572.00,5.17908020E+2,4.90474884E+2,5.32428955E+2,
573.00,6.40050476E+2,4.83954041E+2,5.17723145E+2,
574.00,5.57959473E+2,5.61730103E+2,6.12611694E+2,
575.00,4.70677765E+2,5.95986877E+2,6.78108826E+2,
576.00,5.17191406E+2,5.26377197E+2,6.32583130E+2,
577.00,7.47579956E+2,6.59118286E+2,5.98887329E+2,
578.00,5.72592041E+2,6.65685547E+2,6.72544373E+2,
579.00,6.08684692E+2,5.64862122E+2,7.70379700E+2,
580.00,5.76688293E+2,7.20008118E+2,6.83275757E+2,
581.00,6.78844910E+2,7.75905945E+2,6.99634644E+2,
582.00,7.45731750E+2,6.19183105E+2,7.89313721E+2,
583.00,8.53090149E+2,7.61896606E+2,8.03289795E+2,
584.00,8.00155945E+2,8.09400146E+2,8.33559204E+2,
585.00,8.87724976E+2,9.89557922E+2,8.84905396E+2,
586.00,8.50743469E+2,8.79457947E+2,8.70212402E+2,
587.00,7.88158447E+2,8.00387756E+2,8.67388794E+2,
588.00,9.21665649E+2,9.12260376E+2,8.84364197E+2,
589.00,9.80155273E+2,9.97389648E+2,9.92224548E+2,
590.00,9.08695801E+2,8.99114624E+2,1.00934534E+3,
591.00,9.35923889E+2,9.65996338E+2,9.60190979E+2,
592.00,1.01749774E+3,9.49363342E+2,1.02294250E+3,
593.00,1.10902148E+3,1.14789307E+3,1.16673962E+3,
594.00,9.83826172E+2,1.03417297E+3,1.03720056E+3,
595.00,1.07344141E+3,1.12062451E+3,1.22627454E+3,
596.00,9.43808716E+2,1.16094116E+3,1.19226453E+3,
597.00,1.09926929E+3,1.09503979E+3,1.20518042E+3,
598.00,1.18665442E+3,1.14846423E+3,1.13795898E+3,
599.00,1.17919690E+3,1.21638245E+3,1.22219519E+3,
600.00,1.26674927E+3,1.32119409E+3,1.40486487E+3,
601.00,1.22555188E+3,1.12263062E+3,1.34540063E+3,
602.00,1.32329346E+3,1.26002051E+3,1.25658252E+3,
603.00,1.51682947E+3,1.33425293E+3,1.42814673E+3,
604.00,1.29491138E+3,1.36862903E+3,1.39825598E+3,
605.00,1.38092639E+3,1.49719775E+3,1.32336597E+3,
606.00,1.39028857E+3,1.50559155E+3,1.53337537E+3,
607.00,1.33217932E+3,1.51658521E+3,1.43744861E+3,
608.00,1.48440259E+3,1.44436682E+3,1.35915649E+3,
609.00,1.44713831E+3,1.43849731E+3,1.60772827E+3,
610.00,1.52087036E+3,1.44328455E+3,1.39262988E+3,
611.00,1.53830054E+3,1.64622168E+3,1.43632361E+3,
612.00,1.34632996E+3,1.54640112E+3,1.54643909E+3,
613.00,1.56581750E+3,1.38610864E+3,1.49295972E+3,
614.00,1.32922681E+3,1.64693042E+3,1.31819006E+3,
615.00,1.66391968E+3,1.37598096E+3,1.47321582E+3,
616.00,1.56953113E+3,1.65401379E+3,1.45977478E+3,
617.00,1.61545752E+3,1.62951453E+3,1.66653662E+3,
618.00,1.64162573E+3,1.46898523E+3,1.63513806E+3,
619.00,1.47065210E+3,1.53289441E+3,1.52062744E+3,
620.00,1.54414966E+3,1.61987744E+3,1.49208130E+3,
621.00,1.61220435E+3,1.65419238E+3,1.53470044E+3,
622.00,1.77671741E+3,1.86357288E+3,1.57117786E+3,
623.00,1.78789111E+3,1.68412927E+3,1.71984851E+3,
624.00,1.84609180E+3,1.65092297E+3,1.67075317E+3,
625.00,1.67517432E+3,1.63244031E+3,1.51051636E+3,
626.00,1.64530737E+3,1.64450439E+3,1.72712097E+3,
627.00,1.63411926E+3,1.73553088E+3,1.57695703E+3,
628.00,1.65268286E+3,1.59262341E+3,1.61993005E+3,
629.00,1.69920801E+3,1.58120422E+3,1.78147363E+3,
630.00,1.41411487E+3,1.75566589E+3,1.59372534E+3,
631.00,1.58039490E+3,1.61028149E+3,1.74205762E+3,
632.00,1.55262598E+3,1.54245142E+3,1.73152332E+3,
633.00,1.49268103E+3,1.57631494E+3,1.70327905E+3,
634.00,1.90066272E+3,1.55856458E+3,1.50557068E+3,
635.00,1.78535400E+3,1.41470435E+3,1.60780762E+3,
636.00,1.85431750E+3,1.70457385E+3,1.64143884E+3,
637.00,1.56837537E+3,1.60467908E+3,1.57048694E+3,
638.00,1.64855042E+3,1.66074280E+3,1.84374463E+3,
639.00,1.64427307E+3,1.54952319E+3,1.52063525E+3,
640.00,1.50909460E+3,1.45554688E+3,1.69451514E+3,
641.00,1.52468652E+3,1.71090076E+3,1.47808887E+3,
642.00,1.68097815E+3,1.50449414E+3,1.60904370E+3,
643.00,1.35791284E+3,1.43612598E+3,1.50699939E+3,
644.00,1.46052173E+3,1.12674731E+3,1.40402258E+3,
645.00,1.55070264E+3,1.55773413E+3,1.45902051E+3,
646.00,1.41076953E+3,1.33974426E+3,1.53500159E+3,
647.00,1.55994250E+3,1.37323389E+3,1.67043567E+3,
648.00,1.38659790E+3,1.49294910E+3,1.58815002E+3,
649.00,1.56019739E+3,1.42186670E+3,1.69118347E+3,
650.00,1.46237427E+3,1.71104126E+3,1.49054663E+3,
651.00,1.28640393E+3,1.26385022E+3,1.41616235E+3,
652.00,1.14783789E+3,1.26148010E+3,1.45348730E+3,
653.00,1.57658960E+3,1.56993384E+3,1.29458118E+3,
654.00,1.06172302E+3,1.17665637E+3,1.13634204E+3,
655.00,1.20521045E+3,1.18526697E+3,1.39573816E+3,
656.00,1.33897925E+3,1.29994226E+3,1.20699927E+3,
657.00,1.11620813E+3,1.21266870E+3,1.18776941E+3,
658.00,1.12259399E+3,1.07114124E+3,1.17477490E+3,
659.00,1.30979517E+3,1.37556445E+3,1.17201941E+3,
660.00,1.27678918E+3,1.20947021E+3,1.46211511E+3,
661.00,1.20252783E+3,1.17148889E+3,1.16861914E+3,
662.00,1.20285400E+3,1.02906702E+3,1.51332019E+3,
663.00,1.13564124E+3,1.38083655E+3,1.36422791E+3,
664.00,1.05425818E+3,9.62175476E+2,1.31547327E+3,
665.00,9.81871643E+2,1.14618848E+3,1.27762207E+3,
666.00,1.22540259E+3,1.35226550E+3,1.18299658E+3,
667.00,8.28145935E+2,1.04212695E+3,1.19262561E+3,
668.00,1.17508862E+3,7.77927795E+2,9.14214294E+2,
669.00,9.45993774E+2,1.28107483E+3,9.02133789E+2,
670.00,7.48589722E+2,7.79031799E+2,9.81306396E+2,
671.00,8.44875732E+2,9.19190369E+2,1.03470117E+3,
672.00,8.92937744E+2,1.08693933E+3,1.09994458E+3,
673.00,1.01598578E+3,7.95212769E+2,1.06403198E+3,
674.00,8.41176392E+2,1.03888660E+3,8.85893188E+2,
675.00,9.23290894E+2,9.58442139E+2,8.30889160E+2,
676.00,9.11603760E+2,8.83784485E+2,9.87112854E+2,
677.00,7.95996033E+2,6.90174744E+2,1.02112018E+3,
678.00,6.49313110E+2,9.87494263E+2,8.15277100E+2,
679.00,9.94079224E+2,7.62937988E+2,7.90418030E+2,
680.00,9.32598816E+2,7.33187134E+2,7.59372375E+2,
681.00,8.31943054E+2,7.85753540E+2,7.98382385E+2,
682.00,8.21250305E+2,9.35387451E+2,6.60204773E+2,
683.00,7.66166626E+2,6.22429993E+2,1.06775122E+3,
684.00,7.04087341E+2,8.08211243E+2,7.19758667E+2,
685.00,9.07197388E+2,5.82188843E+2,7.90964783E+2,
686.00,6.18250000E+2,5.18627930E+2,8.32071655E+2,
687.00,6.39177612E+2,6.07882874E+2,9.23366150E+2,
688.00,4.93003937E+2,6.82392883E+2,7.63287964E+2,
689.00,6.18782654E+2,7.23011475E+2,8.03229797E+2,
690.00,6.04830994E+2,8.69561768E+2,9.14793030E+2,
691.00,4.53301147E+2,8.61417847E+2,5.59135986E+2,
692.00,5.81699768E+2,6.94440735E+2,5.46511841E+2,
693.00,3.74419128E+2,6.48569702E+2,6.95027771E+2,
694.00,7.03280334E+2,5.27674622E+2,8.09976257E+2,
695.00,6.02696838E+2,4.60000641E+2,7.28710266E+2,
696.00,4.82952881E+2,5.59324402E+2,6.08739258E+2,
697.00,6.18086609E+2,5.26949036E+2,4.86359131E+2,
698.00,5.31015503E+2,4.93944000E+2,4.53480591E+2,
699.00,7.66641907E+2,5.78402588E+2,6.69796631E+2,
700.00,8.14244019E+2,3.70192505E+2,6.77197327E+2,
