# Supplementary material for: A pre-screening strategy to assess resected tumor margins by imaging cytoplasmic viscosity and hypoxia
Source: eLife. 2021 Oct 11;10:e70471. doi: 10.7554/eLife.70471 (PMC8553343; doi:10.7554/eLife.70471)
Supplement: Figure 1—source data 1. [file elife-70471-fig1-data1.zip › Figure 1-Source data/IBS440 in various species/Na2SO3.txt]

Na2SO4

Labels,Na2SO4-1,Na2SO4-2,Na2SO4-3,
420.00,3.72394142E+1,2.28050098E+1,3.53388634E+1,
421.00,1.84980335E+1,1.85335197E+1,4.33557816E+1,
422.00,2.03976536E+1,1.22795258E+1,4.72213249E+1,
423.00,4.89917450E+1,5.30482445E+1,5.30887794E+1,
424.00,5.47978172E+1,3.85652199E+1,1.83421555E+1,
425.00,3.65147591E+1,5.06962166E+1,1.42525034E+1,
426.00,3.03424358E+1,3.83695374E+1,3.03469181E+1,
427.00,7.25910110E+1,6.46190720E+1,5.47136307E+1,
428.00,4.41827316E+1,5.43056107E+1,5.23793182E+1,
429.00,2.60745182E+1,3.81934662E+1,4.01413040E+1,
430.00,3.80002365E+1,3.81032295E+1,2.41073723E+1,
431.00,2.59372120E+1,2.80770435E+1,2.59633293E+1,
432.00,5.00066414E+1,4.60570831E+1,4.42037277E+1,
433.00,2.40030785E+1,3.01000538E+1,6.20705223E+1,
434.00,3.39878006E+1,4.41034317E+1,3.60917358E+1,
435.00,3.20026588E+1,3.01273327E+1,3.21841621E+1,
436.00,1.99753246E+1,5.20087738E+1,3.98927460E+1,
437.00,4.20025024E+1,6.03902969E+1,4.21172066E+1,
438.00,5.27446785E+1,4.47720451E+1,6.28724289E+1,
439.00,2.46990108E+1,5.16696053E+1,4.75348663E+1,
440.00,4.39338989E+1,4.00338707E+1,6.28677025E+1,
441.00,2.56312695E+1,4.92671013E+1,3.63959694E+1,
442.00,6.52296066E+1,5.22427788E+1,4.15224190E+1,
443.00,5.51368332E+1,3.97757149E+1,3.32044601E+1,
444.00,2.89810715E+1,4.91304893E+1,3.81040344E+1,
445.00,5.18171082E+1,3.84856720E+1,4.06783104E+1,
446.00,5.23039436E+1,5.00360222E+1,3.87453194E+1,
447.00,3.86330719E+1,4.77888451E+1,3.65010834E+1,
448.00,4.32439575E+1,5.02407875E+1,5.47784653E+1,
449.00,5.00898743E+1,5.89851875E+1,4.77613449E+1,
450.00,8.36782303E+1,5.89238358E+1,8.13547668E+1,
451.00,7.19656219E+1,9.45037384E+1,3.59050179E+1,
452.00,6.65975418E+1,5.54611320E+1,2.88511333E+1,
453.00,8.99051208E+1,7.91608887E+1,4.60863304E+1,
454.00,9.30358276E+1,8.91442719E+1,8.65917282E+1,
455.00,9.02399521E+1,1.39925873E+2,1.11492271E+2,
456.00,1.11977318E+2,9.72357864E+1,1.35451553E+2,
457.00,1.79061676E+2,1.87588562E+2,2.01414902E+2,
458.00,2.05497528E+2,2.05937408E+2,2.40296432E+2,
459.00,3.74664581E+2,2.07832413E+2,2.59927032E+2,
460.00,3.08481720E+2,2.87172211E+2,2.89594879E+2,
461.00,3.08820618E+2,3.11859894E+2,3.08386353E+2,
462.00,4.00397125E+2,3.63186310E+2,3.49300751E+2,
463.00,3.59942017E+2,4.22455322E+2,3.51164856E+2,
464.00,4.14091858E+2,3.63995300E+2,3.51440979E+2,
465.00,3.20093262E+2,3.01331512E+2,3.38103058E+2,
466.00,2.85975433E+2,3.16891754E+2,2.65320374E+2,
467.00,1.97869507E+2,1.81193512E+2,1.82081024E+2,
468.00,1.59396072E+2,1.50244034E+2,1.53153351E+2,
469.00,1.09624039E+2,1.21181320E+2,1.01808350E+2,
470.00,9.58491745E+1,1.26682594E+2,1.03243454E+2,
471.00,8.83623505E+1,6.71595230E+1,8.61405106E+1,
472.00,6.91210403E+1,6.35469322E+1,7.29700775E+1,
473.00,7.32475967E+1,7.68260269E+1,5.73853683E+1,
474.00,9.24078445E+1,8.07932816E+1,6.72335663E+1,
475.00,7.15824585E+1,8.68819733E+1,5.16073723E+1,
476.00,9.67266541E+1,7.93295059E+1,7.30972214E+1,
477.00,5.05132790E+1,6.18703804E+1,7.71830521E+1,
478.00,6.45393219E+1,6.02799873E+1,6.20692711E+1,
479.00,6.08016586E+1,7.42440338E+1,9.16213837E+1,
480.00,8.07488327E+1,8.06892548E+1,6.26579857E+1,
481.00,8.88517456E+1,8.70439682E+1,8.67579651E+1,
482.00,9.12990417E+1,8.15113525E+1,6.90714722E+1,
483.00,5.98766670E+1,8.58843918E+1,6.96388779E+1,
484.00,6.23733864E+1,6.60249634E+1,5.21295013E+1,
485.00,7.05513458E+1,7.27046127E+1,7.22176132E+1,
486.00,5.67442627E+1,8.72652206E+1,6.67983704E+1,
487.00,8.36598816E+1,8.15070343E+1,9.12311325E+1,
488.00,1.06663361E+2,5.94999809E+1,9.76771698E+1,
489.00,8.85796204E+1,7.42381439E+1,7.82642670E+1,
490.00,8.91521225E+1,6.84207535E+1,8.05459213E+1,
491.00,6.46452103E+1,6.05937157E+1,5.20270844E+1,
492.00,4.60383034E+1,8.20495377E+1,9.44283447E+1,
493.00,7.40670929E+1,5.50212746E+1,6.12253075E+1,
494.00,7.89365311E+1,5.12538147E+1,5.73313026E+1,
495.00,9.00906830E+1,7.74433823E+1,7.07507401E+1,
496.00,7.32799606E+1,6.92328491E+1,8.83193054E+1,
497.00,7.82218475E+1,8.23932419E+1,5.64227867E+1,
498.00,8.31982422E+1,7.19783020E+1,6.31514740E+1,
499.00,6.60967789E+1,8.36218185E+1,7.47405777E+1,
500.00,7.54164124E+1,6.44033508E+1,7.05568848E+1,
501.00,9.15608444E+1,7.38114014E+1,7.36482620E+1,
502.00,7.85915375E+1,7.44788971E+1,7.17829056E+1,
503.00,7.70053177E+1,9.78074722E+1,7.90680313E+1,
504.00,1.02985153E+2,8.90188217E+1,9.58569946E+1,
505.00,1.08213921E+2,7.33684082E+1,1.03354393E+2,
506.00,7.63622742E+1,8.79777451E+1,9.01532211E+1,
507.00,8.17082214E+1,1.35642654E+2,9.55906067E+1,
508.00,1.17481888E+2,8.93279648E+1,7.97386475E+1,
509.00,7.57528992E+1,9.26450577E+1,9.47446976E+1,
510.00,1.02600639E+2,7.89361801E+1,1.04953140E+2,
511.00,1.03352264E+2,7.21666107E+1,1.05387611E+2,
512.00,1.16336845E+2,1.43247879E+2,9.64792023E+1,
513.00,1.34792221E+2,8.05605240E+1,7.76221085E+1,
514.00,1.10823578E+2,8.59352493E+1,7.33645477E+1,
515.00,9.65599060E+1,9.87099380E+1,8.88084106E+1,
516.00,1.07319031E+2,9.96106339E+1,9.70368347E+1,
517.00,1.15552231E+2,1.15697502E+2,1.22746742E+2,
518.00,7.85933075E+1,1.03710831E+2,1.28450211E+2,
519.00,8.94283905E+1,1.14970856E+2,1.47425476E+2,
520.00,1.18532585E+2,1.07914063E+2,1.23112404E+2,
521.00,1.47502960E+2,1.65894592E+2,1.11222237E+2,
522.00,1.06696564E+2,1.04493950E+2,1.30370331E+2,
523.00,1.12570763E+2,1.65756958E+2,1.10597145E+2,
524.00,1.29734039E+2,1.59162979E+2,1.06218460E+2,
525.00,1.35836075E+2,1.46803131E+2,1.49862671E+2,
526.00,1.23991318E+2,1.74577499E+2,1.39816360E+2,
527.00,1.68126617E+2,1.65561340E+2,1.38740875E+2,
528.00,9.57003937E+1,1.14843292E+2,1.53060455E+2,
529.00,1.37761215E+2,1.46109436E+2,1.02038551E+2,
530.00,1.27692253E+2,1.39130554E+2,1.77824631E+2,
531.00,1.40294693E+2,1.17769325E+2,1.70814957E+2,
532.00,1.69718979E+2,1.75173798E+2,1.21452713E+2,
533.00,1.96811401E+2,1.14318504E+2,1.30754135E+2,
534.00,1.69786392E+2,1.61276230E+2,1.48931198E+2,
535.00,1.59483215E+2,1.68580353E+2,1.21574860E+2,
536.00,1.31160873E+2,1.69902115E+2,1.54436691E+2,
537.00,2.03157074E+2,1.50019424E+2,1.49563889E+2,
538.00,2.25901337E+2,1.98890396E+2,1.71398438E+2,
539.00,1.80315704E+2,2.06263550E+2,1.72918243E+2,
540.00,1.96832657E+2,1.87180618E+2,1.66067719E+2,
541.00,1.83371262E+2,2.56397400E+2,1.92127747E+2,
542.00,2.09176514E+2,1.88078674E+2,1.75016098E+2,
543.00,2.11215668E+2,2.26110550E+2,1.85556824E+2,
544.00,1.77613525E+2,1.97356491E+2,2.20842010E+2,
545.00,2.51090408E+2,2.16581421E+2,2.07185181E+2,
546.00,2.03595230E+2,2.22249512E+2,1.99294037E+2,
547.00,1.98989639E+2,2.33270676E+2,2.04616745E+2,
548.00,2.32563950E+2,2.45713867E+2,2.25195313E+2,
549.00,2.80285248E+2,2.37857986E+2,2.46970505E+2,
550.00,3.35330383E+2,2.73122284E+2,2.32654907E+2,
551.00,2.38845825E+2,2.39022217E+2,2.67144104E+2,
552.00,2.94243835E+2,2.81207825E+2,2.70154144E+2,
553.00,2.32980011E+2,2.56073578E+2,2.79364227E+2,
554.00,2.45480377E+2,2.23815765E+2,3.15911041E+2,
555.00,2.64175903E+2,3.25044403E+2,2.36560440E+2,
556.00,2.91545746E+2,2.97292999E+2,2.86851898E+2,
557.00,3.80882263E+2,2.58041443E+2,3.03135101E+2,
558.00,4.30298340E+2,3.76994385E+2,3.58734802E+2,
559.00,3.42499237E+2,3.90647491E+2,3.42035828E+2,
560.00,3.20006165E+2,3.38466919E+2,3.08559143E+2,
561.00,3.87401031E+2,3.26059357E+2,3.62617584E+2,
562.00,4.12153809E+2,4.27885803E+2,3.47710510E+2,
563.00,4.15673187E+2,3.03684082E+2,3.66335907E+2,
564.00,3.04869751E+2,3.50931488E+2,5.24974426E+2,
565.00,4.66654541E+2,4.47496429E+2,3.98277313E+2,
566.00,5.36280884E+2,4.49499817E+2,4.10121887E+2,
567.00,4.29969635E+2,4.41443237E+2,5.13492798E+2,
568.00,4.37782043E+2,3.73187622E+2,5.93683655E+2,
569.00,4.29459198E+2,4.62635254E+2,5.15883118E+2,
570.00,5.96352783E+2,5.88468628E+2,5.24954224E+2,
571.00,5.00869293E+2,4.74300751E+2,6.26097168E+2,
572.00,5.39749939E+2,6.43922241E+2,6.34623230E+2,
573.00,4.78577881E+2,5.57101929E+2,4.74452209E+2,
574.00,6.29275574E+2,5.86582581E+2,6.26291687E+2,
575.00,5.61110046E+2,6.77925537E+2,6.20160522E+2,
576.00,6.56714172E+2,5.09810516E+2,6.09620972E+2,
577.00,5.83107361E+2,6.53425720E+2,6.70420166E+2,
578.00,6.80806580E+2,7.49845581E+2,5.84031555E+2,
579.00,7.30497070E+2,6.82156128E+2,7.29797241E+2,
580.00,6.69918518E+2,6.11136902E+2,7.12927551E+2,
581.00,7.66429260E+2,7.82332214E+2,7.31338562E+2,
582.00,8.94921753E+2,8.00131409E+2,7.14454163E+2,
583.00,7.86057068E+2,8.36976135E+2,7.77507080E+2,
584.00,8.39364136E+2,8.96815674E+2,9.01189453E+2,
585.00,8.53648254E+2,8.70856812E+2,7.56516541E+2,
586.00,8.29610901E+2,1.06465967E+3,8.34096558E+2,
587.00,9.79071899E+2,8.11448608E+2,8.64979736E+2,
588.00,1.04591785E+3,9.52628540E+2,8.61973755E+2,
589.00,1.01638232E+3,9.72510742E+2,9.83836304E+2,
590.00,9.36239380E+2,1.03994751E+3,1.01351324E+3,
591.00,1.04352490E+3,1.15296765E+3,1.06086621E+3,
592.00,1.11330823E+3,1.05701465E+3,1.00830438E+3,
593.00,9.14434631E+2,1.07828455E+3,1.06542334E+3,
594.00,9.85565125E+2,1.15121118E+3,8.28614197E+2,
595.00,1.10295996E+3,1.14805115E+3,1.13890857E+3,
596.00,1.31624841E+3,1.03791382E+3,1.28153015E+3,
597.00,1.19091614E+3,1.21423914E+3,1.26908643E+3,
598.00,1.22428699E+3,1.31741296E+3,1.23341248E+3,
599.00,1.23194556E+3,1.24140466E+3,1.41756482E+3,
600.00,1.25979614E+3,1.34421741E+3,1.23070471E+3,
601.00,1.41322595E+3,1.33609045E+3,1.34990674E+3,
602.00,1.24185693E+3,1.37752307E+3,1.30934448E+3,
603.00,1.36428015E+3,1.42966455E+3,1.50138977E+3,
604.00,1.49383093E+3,1.40705530E+3,1.44922668E+3,
605.00,1.46127026E+3,1.29136951E+3,1.33152295E+3,
606.00,1.37912292E+3,1.48474292E+3,1.24551233E+3,
607.00,1.43866113E+3,1.40808630E+3,1.45556677E+3,
608.00,1.57298450E+3,1.55598987E+3,1.33605408E+3,
609.00,1.54173950E+3,1.42912573E+3,1.66913074E+3,
610.00,1.50752197E+3,1.63928613E+3,1.55804431E+3,
611.00,1.74804590E+3,1.58070679E+3,1.41948572E+3,
612.00,1.59265051E+3,1.56600977E+3,1.63102698E+3,
613.00,1.60696533E+3,1.46578406E+3,1.73752783E+3,
614.00,1.83141724E+3,1.47862378E+3,1.66073364E+3,
615.00,1.74789319E+3,1.62179260E+3,1.79403809E+3,
616.00,1.54771179E+3,1.64284717E+3,1.73403162E+3,
617.00,1.56944678E+3,1.81755530E+3,1.60758350E+3,
618.00,1.80685059E+3,1.63807190E+3,1.62363782E+3,
619.00,1.63303040E+3,1.86299792E+3,1.66005933E+3,
620.00,1.72995190E+3,1.67032483E+3,1.67543604E+3,
621.00,1.76480737E+3,1.60434631E+3,1.99122412E+3,
622.00,1.65169250E+3,1.69826318E+3,1.90532617E+3,
623.00,1.62831140E+3,1.69768872E+3,1.62600305E+3,
624.00,1.55507849E+3,1.64829956E+3,1.66338940E+3,
625.00,1.76349854E+3,2.01036951E+3,1.55248877E+3,
626.00,1.58919458E+3,1.66684058E+3,1.67575671E+3,
627.00,1.63234924E+3,1.65355054E+3,1.62222046E+3,
628.00,1.88092004E+3,1.77349255E+3,1.89063135E+3,
629.00,1.68470044E+3,1.65661316E+3,1.58341870E+3,
630.00,1.72028442E+3,1.65909985E+3,1.50091931E+3,
631.00,1.72606970E+3,1.89008618E+3,1.76774707E+3,
632.00,1.63903577E+3,1.78743030E+3,1.52617432E+3,
633.00,1.71400427E+3,1.51387158E+3,1.89871143E+3,
634.00,1.69507666E+3,1.48955432E+3,1.71854700E+3,
635.00,1.72203699E+3,1.50600488E+3,1.70371960E+3,
636.00,1.63929199E+3,1.62411707E+3,1.41266064E+3,
637.00,1.70057397E+3,1.82457678E+3,1.71008875E+3,
638.00,1.77445825E+3,1.65608630E+3,1.44838318E+3,
639.00,1.51687170E+3,1.84409729E+3,1.58788062E+3,
640.00,1.41808630E+3,1.58773853E+3,1.39887085E+3,
641.00,1.55026514E+3,1.57385193E+3,1.45021851E+3,
642.00,1.64783521E+3,1.50624304E+3,1.37216125E+3,
643.00,1.61727673E+3,1.57653601E+3,1.77269910E+3,
644.00,1.60928955E+3,1.41146924E+3,1.64901978E+3,
645.00,1.48649121E+3,1.61585425E+3,1.66878809E+3,
646.00,1.68590027E+3,1.60067627E+3,1.51275037E+3,
647.00,1.71519800E+3,1.36143176E+3,1.53620386E+3,
648.00,1.72556189E+3,1.42006726E+3,1.51406519E+3,
649.00,1.49596179E+3,1.68041870E+3,1.42731531E+3,
650.00,1.70481958E+3,1.56862817E+3,1.51842993E+3,
651.00,1.54264832E+3,1.49002039E+3,1.30326233E+3,
652.00,1.41648303E+3,1.43355664E+3,1.43440344E+3,
653.00,1.33638586E+3,1.50216626E+3,1.16237561E+3,
654.00,1.65360767E+3,1.41368115E+3,1.43945142E+3,
655.00,1.01813898E+3,1.03046350E+3,1.27816418E+3,
656.00,1.43935791E+3,1.30574500E+3,1.16390625E+3,
657.00,9.86096619E+2,1.18666797E+3,1.20601477E+3,
658.00,1.41767114E+3,1.49362512E+3,1.49687073E+3,
659.00,1.13982263E+3,1.14389417E+3,1.29351221E+3,
660.00,1.08019873E+3,1.20312659E+3,1.23672546E+3,
661.00,1.38929016E+3,1.06355603E+3,1.11111292E+3,
662.00,1.38919507E+3,1.07160193E+3,1.34939795E+3,
663.00,1.14108350E+3,9.87106506E+2,9.57382935E+2,
664.00,1.12460730E+3,1.18243896E+3,1.04924414E+3,
665.00,8.92628052E+2,1.06894788E+3,1.16363611E+3,
666.00,1.27617297E+3,1.10823999E+3,9.56139526E+2,
667.00,1.10675562E+3,1.10653711E+3,1.21690454E+3,
668.00,8.97521973E+2,1.18528882E+3,1.06717712E+3,
669.00,1.00989368E+3,1.04034387E+3,9.07954773E+2,
670.00,9.47513855E+2,1.08340271E+3,9.15511292E+2,
671.00,1.08325513E+3,9.57668518E+2,9.23787354E+2,
672.00,7.46451904E+2,8.71616211E+2,9.86745117E+2,
673.00,9.78742615E+2,7.38585022E+2,8.71151855E+2,
674.00,9.09729858E+2,9.10718140E+2,1.04348694E+3,
675.00,9.87872498E+2,9.01580933E+2,7.31014954E+2,
676.00,9.63677124E+2,9.81869568E+2,7.66443176E+2,
677.00,1.07801160E+3,1.02198712E+3,9.87479492E+2,
678.00,1.03924585E+3,8.71106873E+2,8.06479675E+2,
679.00,9.05510071E+2,8.93343689E+2,1.01549438E+3,
680.00,6.20273560E+2,7.20310974E+2,8.56697266E+2,
681.00,7.88635437E+2,9.55248047E+2,9.17369629E+2,
682.00,8.11370117E+2,7.33555298E+2,8.09517090E+2,
683.00,9.98229370E+2,8.71346191E+2,7.18019470E+2,
684.00,5.61808167E+2,7.62950073E+2,8.91800171E+2,
685.00,5.68798462E+2,6.19813904E+2,6.47912476E+2,
686.00,6.73422302E+2,8.95376038E+2,9.39940063E+2,
687.00,8.81338135E+2,6.47353149E+2,7.44940796E+2,
688.00,6.83315613E+2,7.56688843E+2,8.05053345E+2,
689.00,6.88768311E+2,6.05376953E+2,5.87312927E+2,
690.00,8.70652283E+2,6.12151062E+2,1.04612024E+3,
691.00,6.86174988E+2,4.77086548E+2,7.56682129E+2,
692.00,7.80204163E+2,6.25187439E+2,5.51217346E+2,
693.00,8.26080811E+2,6.32252563E+2,6.10611511E+2,
694.00,5.08253357E+2,5.83108154E+2,8.18201416E+2,
695.00,5.71271423E+2,7.20239014E+2,8.28184387E+2,
696.00,3.90680878E+2,6.54009888E+2,7.46739990E+2,
697.00,6.04812378E+2,4.52370667E+2,5.47409058E+2,
698.00,6.67641174E+2,4.76640137E+2,7.82729614E+2,
699.00,6.78053894E+2,7.12819885E+2,4.44097107E+2,
700.00,6.25385132E+2,6.04710510E+2,6.23987427E+2,
