# Supplementary material for: A pre-screening strategy to assess resected tumor margins by imaging cytoplasmic viscosity and hypoxia
Source: eLife. 2021 Oct 11;10:e70471. doi: 10.7554/eLife.70471 (PMC8553343; doi:10.7554/eLife.70471)
Supplement: Figure 1—source data 1. [file elife-70471-fig1-data1.zip › Figure 1-Source data/IBS440 in various species/GSH.txt]

GSH

Labels,GSH-1,GSH-2,GSH-3,
420.00,2.89504890E+1,3.10832100E+1,3.31130867E+1,
421.00,3.08558064E+1,3.50069008E+1,3.50241280E+1,
422.00,4.69031067E+1,6.13342762E+0,2.65716553E+1,
423.00,3.65680885E+1,2.43637905E+1,2.84977589E+1,
424.00,3.44430542E+1,1.61636639E+1,4.04695816E+1,
425.00,3.22084122E+1,2.21557407E+1,3.24327965E+1,
426.00,4.21721916E+1,2.62148418E+1,1.21492338E+1,
427.00,4.40213394E+1,5.23239288E+1,4.44179573E+1,
428.00,4.61559029E+1,6.61263275E+1,5.22133904E+1,
429.00,3.39787598E+1,5.20709038E+1,3.20719910E+1,
430.00,2.19343834E+1,2.99193153E+1,2.59351597E+1,
431.00,2.79447250E+1,3.58593979E+1,1.39816284E+1,
432.00,2.59281979E+1,2.19872398E+1,3.59190826E+1,
433.00,2.19413261E+1,1.80297909E+1,3.20025330E+1,
434.00,2.19446545E+1,2.99061966E+1,1.99413738E+1,
435.00,1.79565849E+1,9.98785019E+0,1.80337734E+1,
436.00,5.97085714E+0,2.79359016E+1,1.98614750E+1,
437.00,2.99642906E+1,2.80560455E+1,3.00548801E+1,
438.00,4.24512444E+1,1.62707157E+1,2.42762833E+1,
439.00,3.49293213E+1,3.49087639E+1,3.48865280E+1,
440.00,2.50718365E+1,2.30617046E+1,4.38541985E+1,
441.00,2.11993904E+1,1.91317348E+1,3.62014961E+1,
442.00,2.59577942E+1,2.38600216E+1,2.16712589E+1,
443.00,3.28424759E+1,4.41105499E+1,3.96595497E+1,
444.00,5.54755440E+1,3.09838066E+1,2.67616100E+1,
445.00,2.46755104E+1,3.59320412E+1,2.93267937E+1,
446.00,2.26438046E+1,3.17137718E+1,1.57636814E+1,
447.00,2.95096493E+1,4.32173576E+1,1.81829472E+1,
448.00,2.26626930E+1,1.58650475E+1,3.64052467E+1,
449.00,2.48334732E+1,2.94074974E+1,2.95643673E+1,
450.00,2.24855022E+1,2.93370972E+1,2.94764175E+1,
451.00,3.34660988E+1,3.13606510E+1,3.14230690E+1,
452.00,5.30303116E+1,5.54679489E+1,3.11347294E+1,
453.00,6.54753265E+1,4.15907898E+1,6.59121857E+1,
454.00,6.89093246E+1,5.81095695E+1,7.59824905E+1,
455.00,1.00495255E+2,9.61670151E+1,8.15051651E+1,
456.00,1.36202896E+2,1.21922272E+2,1.34995010E+2,
457.00,1.75820389E+2,1.98894424E+2,1.76160507E+2,
458.00,2.86458740E+2,2.63120850E+2,2.57225586E+2,
459.00,2.91724274E+2,3.39940186E+2,3.29171875E+2,
460.00,3.82295685E+2,3.14329346E+2,3.52986206E+2,
461.00,3.87485199E+2,3.61927704E+2,4.26315887E+2,
462.00,4.36498138E+2,4.32122040E+2,4.35918518E+2,
463.00,4.46370880E+2,4.47943604E+2,4.77988586E+2,
464.00,4.23261780E+2,4.14051178E+2,4.34406952E+2,
465.00,3.34550659E+2,3.76769348E+2,3.78441040E+2,
466.00,3.37091492E+2,3.11087250E+2,3.18345947E+2,
467.00,2.47604523E+2,2.86653442E+2,2.25760345E+2,
468.00,1.27965172E+2,1.44682816E+2,1.39940842E+2,
469.00,1.22450783E+2,1.13356117E+2,7.46531677E+1,
470.00,4.59365845E+1,7.29689484E+1,8.25335999E+1,
471.00,4.20461349E+1,4.78546638E+1,3.44849472E+1,
472.00,4.38640175E+1,3.45613708E+1,2.68164406E+1,
473.00,4.40256233E+1,3.45292740E+1,2.10392399E+1,
474.00,5.93676491E+1,2.87579346E+1,5.16908684E+1,
475.00,3.65791130E+1,3.27206535E+1,3.85658264E+1,
476.00,2.89461346E+1,3.67272415E+1,2.89128170E+1,
477.00,4.44595413E+1,6.19598656E+1,4.65440674E+1,
478.00,5.06418495E+1,3.30640640E+1,2.33176079E+1,
479.00,4.87479057E+1,2.72921429E+1,3.51174049E+1,
480.00,2.35636292E+1,5.29869614E+1,3.53914757E+1,
481.00,1.97008114E+1,4.33800468E+1,2.35705242E+1,
482.00,3.57881088E+1,3.37575302E+1,4.75793724E+1,
483.00,2.78698826E+1,2.39995975E+1,2.59950848E+1,
484.00,2.40644970E+1,1.79975510E+1,3.22236748E+1,
485.00,3.21864204E+1,3.81811256E+1,3.85207253E+1,
486.00,3.42590714E+1,3.83570404E+1,2.84714890E+1,
487.00,3.03346939E+1,2.03138313E+1,2.04154034E+1,
488.00,3.06295662E+1,4.08154221E+1,3.47637634E+1,
489.00,1.84682007E+1,3.07667751E+1,3.07991867E+1,
490.00,1.65461559E+1,2.89373112E+1,3.08582325E+1,
491.00,2.90937710E+1,2.91165962E+1,6.03232994E+1,
492.00,3.56178093E+1,2.29600906E+1,3.56012192E+1,
493.00,4.43116455E+1,1.26573648E+1,2.52577515E+1,
494.00,2.96858749E+1,4.87947311E+1,3.40743103E+1,
495.00,4.05707550E+1,1.92691364E+1,1.50173292E+1,
496.00,4.51315079E+1,3.00781002E+1,4.09817581E+1,
497.00,3.90082741E+1,4.33680573E+1,3.90465851E+1,
498.00,2.62002659E+1,3.49302597E+1,3.27005768E+1,
499.00,5.28332443E+1,2.62810097E+1,3.71642036E+1,
500.00,3.76600609E+1,3.30880966E+1,2.87649651E+1,
501.00,3.34485512E+1,5.32667274E+1,2.22744408E+1,
502.00,5.39085426E+1,1.78826008E+1,1.79237576E+1,
503.00,3.84516144E+1,2.47988701E+1,4.53988152E+1,
504.00,3.86528168E+1,3.41355476E+1,3.18114624E+1,
505.00,4.57900887E+1,5.49010162E+1,2.53092003E+1,
506.00,6.90703964E+1,3.44997482E+1,3.21879692E+1,
507.00,3.48496284E+1,3.71147346E+1,4.41396179E+1,
508.00,1.87000637E+1,3.28263054E+1,3.98781319E+1,
509.00,4.70977173E+1,3.76975403E+1,5.88663902E+1,
510.00,4.77411957E+1,4.27597389E+1,5.22734299E+1,
511.00,4.78401222E+1,6.21693268E+1,4.08049812E+1,
512.00,3.87055397E+1,4.09885902E+1,3.62116585E+1,
513.00,3.89234848E+1,4.12216110E+1,4.37695808E+1,
514.00,4.41225357E+1,4.87889366E+1,5.86743813E+1,
515.00,3.46668053E+1,3.94007683E+1,5.40925484E+1,
516.00,6.96554871E+1,4.45399323E+1,7.95749817E+1,
517.00,3.26263428E+1,4.99339790E+1,6.51181412E+1,
518.00,2.02114067E+1,3.53499947E+1,4.54154320E+1,
519.00,4.31865768E+1,5.62481689E+1,4.83478928E+1,
520.00,3.85834274E+1,6.93426361E+1,5.65417061E+1,
521.00,3.61426430E+1,4.40137444E+1,5.94544563E+1,
522.00,7.00385971E+1,4.68860817E+1,5.47784119E+1,
523.00,4.97283936E+1,4.99079323E+1,4.98467178E+1,
524.00,5.80312500E+1,7.14334564E+1,3.69642601E+1,
525.00,4.51646118E+1,7.73273621E+1,6.13677673E+1,
526.00,6.71402512E+1,4.56576080E+1,4.30246506E+1,
527.00,4.60020256E+1,5.68874054E+1,7.03853836E+1,
528.00,6.27531357E+1,2.73174629E+1,7.37281952E+1,
529.00,8.50900955E+1,6.04693832E+1,9.59802246E+1,
530.00,6.67366943E+1,8.31286316E+1,8.31754990E+1,
531.00,1.09177399E+2,6.42557831E+1,7.55083694E+1,
532.00,5.93549309E+1,8.42030258E+1,6.51534805E+1,
533.00,5.99463005E+1,5.09784813E+1,7.99106979E+1,
534.00,9.17758484E+1,7.72558670E+1,9.46995926E+1,
535.00,7.82032700E+1,7.48763809E+1,1.24914230E+2,
536.00,7.55095215E+1,9.31785202E+1,7.29584427E+1,
537.00,8.21597824E+1,9.37567673E+1,8.79335403E+1,
538.00,7.99160538E+1,8.57411880E+1,1.15284538E+2,
539.00,8.07177505E+1,1.22253273E+2,8.64675903E+1,
540.00,7.84045410E+1,7.51565552E+1,7.85259705E+1,
541.00,6.38932533E+1,6.66592941E+1,5.78053436E+1,
542.00,7.95700073E+1,9.79850845E+1,7.37797928E+1,
543.00,7.73704300E+1,9.86898193E+1,8.96725845E+1,
544.00,9.03292770E+1,9.64618149E+1,5.91087074E+1,
545.00,1.00510139E+2,1.15984207E+2,1.00591637E+2,
546.00,1.38968063E+2,1.04302628E+2,1.52033127E+2,
547.00,1.40535965E+2,1.11538246E+2,1.44179184E+2,
548.00,1.32471359E+2,1.31909805E+2,1.06358940E+2,
549.00,1.13739197E+2,9.09467239E+1,1.49746765E+2,
550.00,1.80842117E+2,1.01768913E+2,1.44251251E+2,
551.00,1.62240555E+2,1.55298203E+2,1.35712311E+2,
552.00,1.37144821E+2,1.70209732E+2,1.47107452E+2,
553.00,1.58470276E+2,1.44567688E+2,1.44698898E+2,
554.00,1.49757446E+2,1.59685333E+2,1.28980591E+2,
555.00,1.37572418E+2,1.40272018E+2,2.05291214E+2,
556.00,1.66049179E+2,1.90152557E+2,1.41486115E+2,
557.00,1.71449875E+2,2.05655014E+2,1.84867889E+2,
558.00,1.93796417E+2,1.66138199E+2,1.51146133E+2,
559.00,1.38590652E+2,1.84222519E+2,1.70180588E+2,
560.00,2.11478302E+2,1.60957581E+2,1.61217941E+2,
561.00,1.88168076E+2,1.73247498E+2,1.77186218E+2,
562.00,1.97248352E+2,1.63991425E+2,2.22861328E+2,
563.00,2.20852036E+2,2.17410919E+2,2.25007095E+2,
564.00,2.30800110E+2,1.59858963E+2,2.52521408E+2,
565.00,2.50571548E+2,2.36764313E+2,3.35441071E+2,
566.00,2.38908844E+2,2.08765991E+2,2.15874680E+2,
567.00,2.53805969E+2,3.10448303E+2,2.71354645E+2,
568.00,2.29230453E+2,2.93556671E+2,2.31658707E+2,
569.00,3.09402344E+2,3.27588654E+2,2.77448517E+2,
570.00,3.07150055E+2,3.25648285E+2,2.24433792E+2,
571.00,2.66525024E+2,2.81606781E+2,3.13360138E+2,
572.00,2.72793854E+2,3.40324158E+2,2.60874084E+2,
573.00,3.27308807E+2,3.24101227E+2,3.28128265E+2,
574.00,3.68406860E+2,3.02704071E+2,3.93411957E+2,
575.00,3.38173126E+2,3.62082855E+2,3.51242950E+2,
576.00,3.34088165E+2,3.19970032E+2,3.62251617E+2,
577.00,4.01038940E+2,3.10735718E+2,4.08636749E+2,
578.00,3.06702179E+2,3.82521240E+2,4.07722351E+2,
579.00,3.47419647E+2,4.57981628E+2,4.08349487E+2,
580.00,4.24542816E+2,3.46437927E+2,4.29465332E+2,
581.00,3.10013947E+2,4.76743103E+2,5.29670654E+2,
582.00,3.39952942E+2,4.09908447E+2,3.98011932E+2,
583.00,3.15975830E+2,4.85446564E+2,4.77863525E+2,
584.00,4.26180267E+2,4.49920441E+2,5.30606750E+2,
585.00,4.73694092E+2,5.84315674E+2,5.60813599E+2,
586.00,4.90138641E+2,5.42186218E+2,5.09184723E+2,
587.00,5.81647095E+2,6.07427246E+2,4.03277252E+2,
588.00,4.41183746E+2,5.04892944E+2,5.97966919E+2,
589.00,5.44241821E+2,5.84466248E+2,5.05847260E+2,
590.00,5.62300903E+2,6.12976746E+2,5.29203430E+2,
591.00,6.85414063E+2,5.63440796E+2,6.19603943E+2,
592.00,4.87678131E+2,6.32970520E+2,6.13058289E+2,
593.00,6.45334290E+2,6.33475037E+2,5.11021240E+2,
594.00,5.86536011E+2,6.61436340E+2,6.69444519E+2,
595.00,6.36516113E+2,6.18451416E+2,6.36827820E+2,
596.00,6.29372131E+2,6.48195740E+2,7.44922791E+2,
597.00,6.55073303E+2,6.67973083E+2,6.98167969E+2,
598.00,6.00643738E+2,6.89597961E+2,7.67805237E+2,
599.00,7.75949036E+2,6.98059021E+2,6.66649475E+2,
600.00,6.96908875E+2,7.85606323E+2,7.23182922E+2,
601.00,8.40781921E+2,7.76804077E+2,6.85058228E+2,
602.00,5.63295593E+2,7.57520569E+2,8.01219788E+2,
603.00,8.24836914E+2,8.30604309E+2,8.75563416E+2,
604.00,8.44643860E+2,7.29908142E+2,7.37370361E+2,
605.00,7.66062500E+2,6.94560608E+2,6.87627136E+2,
606.00,7.23237976E+2,8.47653564E+2,9.18580994E+2,
607.00,9.26757202E+2,7.60305115E+2,8.49346924E+2,
608.00,8.85808411E+2,7.83224915E+2,8.00669128E+2,
609.00,7.25681396E+2,7.80623352E+2,7.64740784E+2,
610.00,7.47325073E+2,8.43690491E+2,8.63824768E+2,
611.00,8.40557800E+2,1.00950977E+3,8.99681946E+2,
612.00,8.49742615E+2,9.15743958E+2,9.53311340E+2,
613.00,7.88503174E+2,8.25059692E+2,9.70097351E+2,
614.00,8.47142151E+2,8.50955933E+2,9.43372437E+2,
615.00,8.75993286E+2,8.83289551E+2,1.01902808E+3,
616.00,8.06941162E+2,1.06483813E+3,9.05317078E+2,
617.00,9.37456970E+2,9.47882385E+2,7.81255554E+2,
618.00,9.78672180E+2,9.71377563E+2,8.82161499E+2,
619.00,8.61108521E+2,8.09243958E+2,9.32243652E+2,
620.00,8.88988647E+2,9.35879639E+2,9.54986389E+2,
621.00,8.85977417E+2,8.91591797E+2,9.48964417E+2,
622.00,8.85211853E+2,9.19384583E+2,8.99131470E+2,
623.00,9.10984497E+2,1.00154285E+3,8.57572510E+2,
624.00,9.45204224E+2,1.02235114E+3,8.90686890E+2,
625.00,1.08914758E+3,8.40400208E+2,1.06571387E+3,
626.00,8.74448853E+2,8.84030457E+2,9.96434265E+2,
627.00,9.89282593E+2,9.31886719E+2,9.47050293E+2,
628.00,9.37413513E+2,9.67149597E+2,9.84898865E+2,
629.00,1.03955322E+3,9.46503906E+2,1.08825281E+3,
630.00,8.03488647E+2,9.37252808E+2,9.84063049E+2,
631.00,9.05915894E+2,1.00877618E+3,9.71966187E+2,
632.00,9.20998779E+2,9.34833557E+2,8.44778442E+2,
633.00,9.48005127E+2,8.59842651E+2,9.78394653E+2,
634.00,9.68044800E+2,1.07151782E+3,9.81397949E+2,
635.00,8.81844238E+2,9.18113892E+2,1.01188208E+3,
636.00,1.09635852E+3,7.87954590E+2,8.32768250E+2,
637.00,9.03273804E+2,8.69871948E+2,8.27251465E+2,
638.00,1.09660132E+3,9.28170044E+2,1.00561725E+3,
639.00,8.25128296E+2,9.18231567E+2,8.61871948E+2,
640.00,7.90307129E+2,9.49422913E+2,1.17606274E+3,
641.00,8.48967163E+2,7.11884033E+2,1.05104541E+3,
642.00,8.98036804E+2,9.51848877E+2,7.98768066E+2,
643.00,9.28055725E+2,8.09553284E+2,8.94312134E+2,
644.00,7.61839844E+2,8.39818970E+2,7.08705322E+2,
645.00,8.70209839E+2,9.29706848E+2,9.48946167E+2,
646.00,6.41156006E+2,7.87975220E+2,8.76540283E+2,
647.00,8.68788086E+2,8.12163391E+2,8.20472168E+2,
648.00,7.83021973E+2,7.73743469E+2,7.62270508E+2,
649.00,9.38503418E+2,8.75961731E+2,8.51275391E+2,
650.00,6.20466858E+2,8.18574829E+2,8.81026550E+2,
651.00,9.06100220E+2,8.10198914E+2,7.48169861E+2,
652.00,7.49961060E+2,8.54446655E+2,7.37467285E+2,
653.00,8.05846863E+2,7.05283875E+2,7.60993774E+2,
654.00,7.85638977E+2,7.47342468E+2,7.41140259E+2,
655.00,6.40182434E+2,9.85684814E+2,8.76686035E+2,
656.00,1.02793579E+3,6.59625000E+2,6.96147156E+2,
657.00,8.67783325E+2,8.32541748E+2,6.38031250E+2,
658.00,7.42560364E+2,7.74744995E+2,7.06333496E+2,
659.00,8.74854309E+2,6.18558044E+2,5.87721008E+2,
660.00,6.34623474E+2,7.18275757E+2,8.67631958E+2,
661.00,6.09920837E+2,7.20850952E+2,6.87590088E+2,
662.00,7.38640625E+2,6.20784058E+2,6.76179871E+2,
663.00,5.71961426E+2,4.78538910E+2,6.47833435E+2,
664.00,6.64980530E+2,6.71071594E+2,7.55335876E+2,
665.00,6.09808960E+2,5.11061310E+2,6.09119019E+2,
666.00,6.06633667E+2,5.22591553E+2,7.86772705E+2,
667.00,5.23474670E+2,7.04070923E+2,5.08588135E+2,
668.00,4.47445984E+2,5.90213745E+2,7.63540527E+2,
669.00,7.74076904E+2,7.14059998E+2,4.83671204E+2,
670.00,6.03267517E+2,4.84926941E+2,5.61547852E+2,
671.00,2.96498474E+2,5.50343384E+2,5.06243896E+2,
672.00,6.58024048E+2,6.11460388E+2,6.27188904E+2,
673.00,6.14170105E+2,3.91767120E+2,7.06124146E+2,
674.00,5.87758179E+2,3.62203491E+2,5.13146790E+2,
675.00,5.47762085E+2,3.93832642E+2,3.50200378E+2,
676.00,4.59639465E+2,6.55556580E+2,5.04027618E+2,
677.00,6.01227173E+2,5.36041565E+2,4.17610931E+2,
678.00,4.96881348E+2,3.09090698E+2,3.72139099E+2,
679.00,5.48125305E+2,3.26653320E+2,2.65858795E+2,
680.00,4.93655396E+2,4.92180939E+2,3.99246429E+2,
681.00,5.13661621E+2,4.80237366E+2,3.70494995E+2,
682.00,5.50633850E+2,6.47311646E+2,2.42926712E+2,
683.00,5.22452454E+2,4.23753754E+2,5.06274994E+2,
684.00,5.11455688E+2,4.75650726E+2,4.79330933E+2,
685.00,3.50294830E+2,3.96757629E+2,5.82045776E+2,
686.00,5.69431763E+2,2.17302750E+2,3.18508820E+2,
687.00,2.87704895E+2,2.36190369E+2,4.07072052E+2,
688.00,3.23342773E+2,3.75537384E+2,4.10999878E+2,
689.00,4.82386475E+2,4.13098724E+2,4.14165833E+2,
690.00,2.61195648E+2,2.78048035E+2,4.00391724E+2,
691.00,3.50599274E+2,4.55555756E+2,3.34265656E+2,
692.00,3.90763550E+2,3.01124878E+2,2.66954498E+2,
693.00,1.61311401E+2,4.66938232E+2,4.67927002E+2,
694.00,3.09593109E+2,4.34185547E+2,2.00438477E+2,
695.00,3.50755859E+2,3.49342834E+2,2.21039383E+2,
696.00,2.23707703E+2,4.82550537E+2,3.90930511E+2,
697.00,4.32819092E+2,3.38138306E+2,2.44151169E+2,
698.00,3.60941345E+2,3.23351715E+2,3.23351715E+2,
699.00,3.08466187E+2,2.30804901E+2,4.03631378E+2,
700.00,2.72960968E+2,1.36520706E+2,2.33565048E+2,
