# Supplementary material for: A pre-screening strategy to assess resected tumor margins by imaging cytoplasmic viscosity and hypoxia
Source: eLife. 2021 Oct 11;10:e70471. doi: 10.7554/eLife.70471 (PMC8553343; doi:10.7554/eLife.70471)
Supplement: Figure 1—source data 1. [file elife-70471-fig1-data1.zip › Figure 1-Source data/IBS440 in various species/Hcy.txt]

Gly

Labels,Gly-1,Gly-2,Gly-3,
420.00,1.03935265E+2,1.14909828E+2,1.32501160E+2,
421.00,1.44751266E+2,1.01298370E+2,1.23916428E+2,
422.00,1.41179825E+2,1.33241180E+2,1.00428513E+2,
423.00,7.95488586E+1,1.49558319E+2,1.51151001E+2,
424.00,1.30529785E+2,1.20308357E+2,1.34062302E+2,
425.00,1.24028648E+2,1.31839371E+2,1.25393089E+2,
426.00,1.52078995E+2,1.25675209E+2,1.55834534E+2,
427.00,1.41801102E+2,1.98771912E+2,1.65078339E+2,
428.00,1.33235291E+2,1.65163757E+2,1.77013489E+2,
429.00,1.59082855E+2,1.48878281E+2,1.24434967E+2,
430.00,1.54084259E+2,1.52345352E+2,1.48427658E+2,
431.00,1.70669800E+2,1.30486420E+2,1.24233963E+2,
432.00,1.71946701E+2,2.00702881E+2,1.84532791E+2,
433.00,1.56416107E+2,1.56046875E+2,1.78448410E+2,
434.00,1.72319412E+2,1.60107849E+2,1.31904022E+2,
435.00,1.68921036E+2,1.96464279E+2,1.70272980E+2,
436.00,1.48006744E+2,1.84167175E+2,1.83322006E+2,
437.00,1.76144440E+2,1.50979462E+2,1.48486069E+2,
438.00,1.90795441E+2,2.08143936E+2,1.78955826E+2,
439.00,1.68934326E+2,2.23256790E+2,1.75231262E+2,
440.00,1.75300766E+2,2.16132919E+2,1.82343246E+2,
441.00,1.90299744E+2,1.88207870E+2,2.24693420E+2,
442.00,2.02157089E+2,1.95958664E+2,1.93158249E+2,
443.00,1.58860428E+2,1.90320602E+2,2.11845139E+2,
444.00,2.05753189E+2,1.94801132E+2,2.11862732E+2,
445.00,2.25807129E+2,2.45688644E+2,2.14321732E+2,
446.00,2.27369263E+2,2.42753082E+2,2.59092468E+2,
447.00,2.10181351E+2,2.54268143E+2,2.57839691E+2,
448.00,1.98988022E+2,2.01057175E+2,1.77933716E+2,
449.00,2.68922028E+2,2.11441742E+2,2.18187393E+2,
450.00,2.20085632E+2,2.11353394E+2,2.12781128E+2,
451.00,2.60702057E+2,2.82095032E+2,2.74551453E+2,
452.00,2.76452454E+2,2.58693481E+2,2.73224579E+2,
453.00,2.48397675E+2,2.77692627E+2,2.92751251E+2,
454.00,1.90647049E+2,2.86287415E+2,2.24230042E+2,
455.00,2.96312988E+2,2.95970642E+2,3.41244537E+2,
456.00,2.87827423E+2,3.35584625E+2,3.01815063E+2,
457.00,3.73737030E+2,3.80038300E+2,4.05254242E+2,
458.00,3.86014740E+2,5.25680786E+2,4.21042572E+2,
459.00,5.02095001E+2,4.59063568E+2,4.88344788E+2,
460.00,5.21172058E+2,5.38035156E+2,5.10656464E+2,
461.00,4.66284851E+2,4.61644592E+2,4.47501038E+2,
462.00,5.70019653E+2,5.55398926E+2,5.31301880E+2,
463.00,6.39809570E+2,5.68408508E+2,5.33679077E+2,
464.00,5.45363220E+2,5.39652710E+2,5.82441467E+2,
465.00,5.21320435E+2,4.87645416E+2,5.52062561E+2,
466.00,4.92493073E+2,4.96252502E+2,4.80649261E+2,
467.00,3.93946259E+2,3.86541595E+2,4.40150330E+2,
468.00,3.44579102E+2,3.85117767E+2,3.54771362E+2,
469.00,3.19326721E+2,3.00927216E+2,2.92489136E+2,
470.00,2.57254639E+2,2.59391205E+2,2.90398193E+2,
471.00,2.66176361E+2,2.43185165E+2,2.09220779E+2,
472.00,2.84640320E+2,2.72496735E+2,2.88458374E+2,
473.00,2.72692169E+2,2.59287842E+2,2.87044830E+2,
474.00,2.60762726E+2,2.71942871E+2,2.85957855E+2,
475.00,2.70905975E+2,3.17386108E+2,2.65829834E+2,
476.00,2.98211304E+2,3.10731995E+2,2.70994476E+2,
477.00,2.62248260E+2,2.87162476E+2,2.50119110E+2,
478.00,2.32240173E+2,3.20251190E+2,3.14818573E+2,
479.00,2.80935669E+2,2.57195740E+2,2.63567780E+2,
480.00,2.68358398E+2,2.81303864E+2,2.67349701E+2,
481.00,2.65591553E+2,2.93796143E+2,2.84465271E+2,
482.00,2.76785889E+2,3.07653198E+2,2.84966034E+2,
483.00,2.69048431E+2,2.69902466E+2,2.30285202E+2,
484.00,3.22046173E+2,2.97606628E+2,2.95166962E+2,
485.00,2.44832260E+2,2.62402344E+2,2.48836090E+2,
486.00,2.19399124E+2,2.80931610E+2,2.98273895E+2,
487.00,2.56753448E+2,2.50363266E+2,2.42805725E+2,
488.00,2.58893188E+2,3.02619537E+2,2.86465546E+2,
489.00,2.70317291E+2,2.39252991E+2,2.60083069E+2,
490.00,2.38576782E+2,2.48882294E+2,2.91855133E+2,
491.00,2.63288696E+2,2.69670380E+2,2.44826096E+2,
492.00,3.05877136E+2,2.46075897E+2,2.66641876E+2,
493.00,2.23035202E+2,2.94833923E+2,2.73030487E+2,
494.00,2.24423508E+2,2.43353668E+2,2.30250595E+2,
495.00,2.51808990E+2,2.78845245E+2,2.58514343E+2,
496.00,2.07980438E+2,2.67815247E+2,2.38087662E+2,
497.00,2.26581619E+2,2.25408783E+2,3.16086365E+2,
498.00,2.69120758E+2,2.82672668E+2,3.05224304E+2,
499.00,2.53789169E+2,2.88729095E+2,2.90868744E+2,
500.00,2.40083359E+2,2.53047226E+2,2.95490753E+2,
501.00,2.39080734E+2,3.11147644E+2,2.52903763E+2,
502.00,2.70166077E+2,2.50439636E+2,2.93040375E+2,
503.00,2.63254761E+2,2.33567932E+2,2.99072144E+2,
504.00,2.53542175E+2,2.35500793E+2,2.51010834E+2,
505.00,2.56682312E+2,2.85423187E+2,2.96319000E+2,
506.00,2.81664063E+2,3.04137177E+2,2.47854858E+2,
507.00,2.74266632E+2,2.76569763E+2,2.21643036E+2,
508.00,2.26004303E+2,2.37751938E+2,2.25720642E+2,
509.00,2.30254425E+2,3.03183044E+2,3.44373077E+2,
510.00,2.31995926E+2,2.29298828E+2,2.58171021E+2,
511.00,2.46136200E+2,2.47741516E+2,3.08343658E+2,
512.00,3.26058746E+2,2.40495651E+2,3.03426056E+2,
513.00,2.57566284E+2,2.49669540E+2,2.53956512E+2,
514.00,2.72839600E+2,2.55608307E+2,2.09292114E+2,
515.00,2.47254471E+2,2.25924286E+2,2.42919022E+2,
516.00,2.54194702E+2,2.57593567E+2,1.99412582E+2,
517.00,3.03340179E+2,1.98526581E+2,2.91113068E+2,
518.00,2.18113678E+2,2.49335037E+2,2.38585693E+2,
519.00,2.73314575E+2,2.43273697E+2,2.70626862E+2,
520.00,2.18461960E+2,2.45249100E+2,3.11961456E+2,
521.00,2.23003204E+2,2.51781082E+2,2.17779556E+2,
522.00,2.34372894E+2,2.45996780E+2,2.52905991E+2,
523.00,2.44562500E+2,2.82225006E+2,2.84750244E+2,
524.00,2.75523071E+2,2.73505768E+2,2.17362244E+2,
525.00,2.35707596E+2,3.04162842E+2,2.96472107E+2,
526.00,3.35012939E+2,2.45916977E+2,2.69056061E+2,
527.00,2.81297729E+2,2.31189178E+2,2.77379211E+2,
528.00,2.49932648E+2,2.82772125E+2,2.27444061E+2,
529.00,2.79907074E+2,2.74052917E+2,2.48586884E+2,
530.00,2.64621429E+2,2.70385529E+2,3.00573730E+2,
531.00,2.89934296E+2,2.56161835E+2,2.94372650E+2,
532.00,2.89619171E+2,2.74960571E+2,2.43311737E+2,
533.00,3.00463715E+2,2.17693375E+2,3.01554321E+2,
534.00,2.79436035E+2,2.85331146E+2,2.76330627E+2,
535.00,3.20171326E+2,3.13699432E+2,3.18285309E+2,
536.00,2.84884216E+2,3.07672485E+2,3.48034485E+2,
537.00,2.77481049E+2,2.53496994E+2,2.47485977E+2,
538.00,3.27067139E+2,3.19618927E+2,2.91150513E+2,
539.00,2.93169922E+2,3.57705566E+2,3.05601440E+2,
540.00,3.07632385E+2,3.49189148E+2,2.72248993E+2,
541.00,2.77170074E+2,2.32522522E+2,3.29499634E+2,
542.00,2.97629730E+2,2.62245056E+2,2.74240784E+2,
543.00,2.84744171E+2,2.82489075E+2,3.44447235E+2,
544.00,2.68770294E+2,2.69354095E+2,3.30363708E+2,
545.00,2.61359100E+2,3.22498016E+2,3.30456055E+2,
546.00,3.07716919E+2,3.88908691E+2,3.29825989E+2,
547.00,3.22459442E+2,3.18117950E+2,3.08044678E+2,
548.00,3.45624390E+2,3.43103271E+2,3.32646545E+2,
549.00,3.35533539E+2,4.18291016E+2,3.47887787E+2,
550.00,3.21950470E+2,3.95977539E+2,3.35437683E+2,
551.00,3.74781494E+2,3.92455475E+2,3.61594940E+2,
552.00,4.59416656E+2,3.34919556E+2,3.53561005E+2,
553.00,2.70101807E+2,4.15363281E+2,3.30248810E+2,
554.00,3.98777863E+2,3.41534149E+2,3.77676392E+2,
555.00,3.70760315E+2,4.19895905E+2,3.99718475E+2,
556.00,3.84962708E+2,4.39517548E+2,3.77477997E+2,
557.00,3.89614014E+2,4.00104614E+2,3.84650787E+2,
558.00,4.45940979E+2,4.79022583E+2,3.76827850E+2,
559.00,4.36022064E+2,4.21539001E+2,4.66656036E+2,
560.00,4.27841858E+2,4.00142273E+2,4.44277679E+2,
561.00,4.14831696E+2,4.14862396E+2,4.68421387E+2,
562.00,4.21752472E+2,4.95662384E+2,4.91736115E+2,
563.00,5.17400757E+2,4.33647491E+2,4.03926605E+2,
564.00,3.73745728E+2,5.19301636E+2,5.97609985E+2,
565.00,5.31782959E+2,5.10526337E+2,4.78781128E+2,
566.00,5.29482544E+2,5.52528625E+2,6.46691223E+2,
567.00,5.38416077E+2,5.19174133E+2,4.87806946E+2,
568.00,5.26732666E+2,5.10631744E+2,5.42999146E+2,
569.00,4.76660461E+2,6.22997375E+2,5.71666016E+2,
570.00,5.93896790E+2,5.83023926E+2,5.73588562E+2,
571.00,5.01066132E+2,6.62314331E+2,5.84404907E+2,
572.00,6.30157654E+2,6.22441589E+2,5.65059570E+2,
573.00,6.59837891E+2,6.42782166E+2,5.99213196E+2,
574.00,6.27339783E+2,6.11329895E+2,6.65847961E+2,
575.00,5.75516785E+2,6.30009033E+2,6.77488403E+2,
576.00,7.31645752E+2,6.98285095E+2,7.43181641E+2,
577.00,7.80855225E+2,6.72106079E+2,5.62743103E+2,
578.00,6.72809082E+2,7.02703491E+2,6.71059692E+2,
579.00,7.73581543E+2,8.06561401E+2,7.68444580E+2,
580.00,7.21337402E+2,7.38955688E+2,8.27032715E+2,
581.00,7.83216064E+2,7.96072693E+2,8.35455444E+2,
582.00,9.21775940E+2,7.03967773E+2,7.56278381E+2,
583.00,9.06913025E+2,7.16200134E+2,8.39032898E+2,
584.00,8.53469238E+2,9.39799927E+2,7.83957764E+2,
585.00,8.68713684E+2,9.68233459E+2,9.34252319E+2,
586.00,9.07627625E+2,8.83546814E+2,9.06957458E+2,
587.00,8.94626587E+2,9.29971191E+2,1.04656360E+3,
588.00,9.20254456E+2,1.09107715E+3,9.66959351E+2,
589.00,8.43883911E+2,8.89826294E+2,1.05391455E+3,
590.00,1.06072095E+3,1.04723584E+3,1.04690125E+3,
591.00,1.09253503E+3,1.01899329E+3,1.00312384E+3,
592.00,1.07001367E+3,1.17443848E+3,1.17632471E+3,
593.00,1.09463489E+3,1.12422644E+3,1.13800439E+3,
594.00,1.20016199E+3,1.12150269E+3,1.04789551E+3,
595.00,1.27913770E+3,1.28184888E+3,1.16047192E+3,
596.00,1.01187756E+3,1.09814624E+3,1.28883301E+3,
597.00,1.21677991E+3,1.28744202E+3,1.41791443E+3,
598.00,1.10139648E+3,1.26961035E+3,1.22100757E+3,
599.00,1.29531396E+3,1.25106311E+3,1.24869324E+3,
600.00,1.23832043E+3,1.13681030E+3,1.24630273E+3,
601.00,1.25569568E+3,1.32389648E+3,1.18024866E+3,
602.00,1.27410413E+3,1.37245056E+3,1.34747461E+3,
603.00,1.45844849E+3,1.47947974E+3,1.44140247E+3,
604.00,1.23197107E+3,1.37270581E+3,1.43396411E+3,
605.00,1.37342871E+3,1.59321472E+3,1.13815991E+3,
606.00,1.65752393E+3,1.40794946E+3,1.54254065E+3,
607.00,1.26452844E+3,1.70366809E+3,1.41633936E+3,
608.00,1.33238647E+3,1.39788501E+3,1.50732617E+3,
609.00,1.53506958E+3,1.34424438E+3,1.63838904E+3,
610.00,1.44215491E+3,1.45518347E+3,1.65237488E+3,
611.00,1.45390149E+3,1.70254407E+3,1.66882605E+3,
612.00,1.49261963E+3,1.51764966E+3,1.56017883E+3,
613.00,1.58076697E+3,1.62895288E+3,1.64964856E+3,
614.00,1.52754187E+3,1.69494360E+3,1.85568982E+3,
615.00,1.53547998E+3,1.63857373E+3,1.66589246E+3,
616.00,1.43701282E+3,1.44893445E+3,1.51543726E+3,
617.00,1.40657190E+3,1.53771960E+3,1.89006433E+3,
618.00,1.75051501E+3,1.51241077E+3,1.67867566E+3,
619.00,1.79219434E+3,1.57131995E+3,1.77413171E+3,
620.00,1.60038965E+3,1.87319849E+3,1.60543176E+3,
621.00,1.57571814E+3,1.53122949E+3,1.56111401E+3,
622.00,1.69266528E+3,1.71723633E+3,1.77563342E+3,
623.00,1.77203284E+3,1.81491504E+3,1.63233008E+3,
624.00,1.65995459E+3,1.58996277E+3,1.56454053E+3,
625.00,1.72329651E+3,1.66666174E+3,1.72550159E+3,
626.00,1.81662488E+3,1.60235425E+3,1.70096838E+3,
627.00,1.63682849E+3,1.83684192E+3,1.85016162E+3,
628.00,1.71501892E+3,1.68700720E+3,1.77607202E+3,
629.00,1.91047839E+3,1.61124475E+3,1.78238953E+3,
630.00,1.78445007E+3,1.60399023E+3,1.52323840E+3,
631.00,1.64089758E+3,1.52696741E+3,1.57642273E+3,
632.00,1.61065527E+3,1.69719165E+3,1.41919702E+3,
633.00,1.73273767E+3,1.57306238E+3,1.54952441E+3,
634.00,1.82313562E+3,1.80927979E+3,1.77774902E+3,
635.00,1.86769421E+3,1.61962659E+3,1.50871155E+3,
636.00,1.74741748E+3,1.85836719E+3,1.62417188E+3,
637.00,1.53090686E+3,1.76204321E+3,1.69911292E+3,
638.00,1.76828125E+3,1.63397949E+3,1.31906323E+3,
639.00,1.73070532E+3,1.68831604E+3,2.02751355E+3,
640.00,1.67376318E+3,1.57152454E+3,1.76822693E+3,
641.00,1.51812390E+3,1.57847534E+3,1.67497253E+3,
642.00,1.49249951E+3,1.59982117E+3,1.44274890E+3,
643.00,1.73602136E+3,1.42618787E+3,1.70431958E+3,
644.00,1.76044824E+3,1.59208362E+3,1.71637048E+3,
645.00,1.45976685E+3,1.34674451E+3,1.41521680E+3,
646.00,1.44124451E+3,1.53470020E+3,1.67854700E+3,
647.00,1.48292664E+3,1.31998645E+3,1.64259607E+3,
648.00,1.46623267E+3,1.39809827E+3,1.60320618E+3,
649.00,1.26584167E+3,1.42390576E+3,1.53001807E+3,
650.00,1.29483118E+3,1.51050574E+3,1.34616138E+3,
651.00,1.39449951E+3,1.33344946E+3,1.50424854E+3,
652.00,1.24472412E+3,1.42728149E+3,1.68339856E+3,
653.00,1.35350610E+3,1.32692358E+3,1.55410461E+3,
654.00,1.51722217E+3,1.49459375E+3,1.52483765E+3,
655.00,1.25973047E+3,1.45051086E+3,1.26676550E+3,
656.00,1.47642468E+3,1.37949219E+3,1.58657532E+3,
657.00,1.13716296E+3,1.40906763E+3,1.49518811E+3,
658.00,1.18049243E+3,1.31241125E+3,1.12047632E+3,
659.00,1.65287341E+3,1.15861841E+3,1.38070044E+3,
660.00,1.09252759E+3,1.18646265E+3,1.44463855E+3,
661.00,1.38911890E+3,1.38853674E+3,1.02281628E+3,
662.00,1.31896448E+3,1.10847925E+3,1.06663062E+3,
663.00,1.19712866E+3,1.07627563E+3,1.03722119E+3,
664.00,9.12669800E+2,1.13797766E+3,1.01781165E+3,
665.00,1.10077319E+3,1.25884607E+3,1.06700659E+3,
666.00,1.08024133E+3,9.39343567E+2,1.36962537E+3,
667.00,1.03583533E+3,1.25759009E+3,1.07260522E+3,
668.00,9.83213318E+2,8.19172974E+2,9.06335022E+2,
669.00,9.96483948E+2,1.13993555E+3,9.50133057E+2,
670.00,1.24281531E+3,1.09131128E+3,8.53988708E+2,
671.00,1.02955713E+3,1.05715637E+3,1.20430225E+3,
672.00,8.57605103E+2,7.93888428E+2,9.88834900E+2,
673.00,1.16123474E+3,8.27474182E+2,9.16076355E+2,
674.00,1.07675256E+3,1.02800977E+3,9.52233521E+2,
675.00,8.84922302E+2,8.66799438E+2,1.25459216E+3,
676.00,6.14774780E+2,9.63937744E+2,8.87173035E+2,
677.00,8.51088135E+2,8.34583252E+2,9.86896301E+2,
678.00,9.17343750E+2,6.68407898E+2,7.92528564E+2,
679.00,8.29813782E+2,8.27937073E+2,7.50530945E+2,
680.00,7.69338135E+2,7.64632568E+2,1.21194836E+3,
681.00,1.01656201E+3,6.91659180E+2,1.02868701E+3,
682.00,8.78463562E+2,6.50810059E+2,9.56710327E+2,
683.00,9.67548645E+2,9.16271912E+2,8.31086975E+2,
684.00,6.78544250E+2,6.75112976E+2,7.26026367E+2,
685.00,5.49758728E+2,6.63694641E+2,6.99486206E+2,
686.00,7.07163269E+2,5.86467590E+2,6.86398315E+2,
687.00,4.24964996E+2,5.75395630E+2,7.10940063E+2,
688.00,7.71137939E+2,6.49405334E+2,8.21412598E+2,
689.00,7.59864807E+2,5.68750427E+2,7.91889160E+2,
690.00,8.54247437E+2,7.82586243E+2,4.86990417E+2,
691.00,6.86580383E+2,6.16268066E+2,7.73879456E+2,
692.00,6.22755798E+2,8.72158691E+2,7.51023010E+2,
693.00,6.66634766E+2,6.67292786E+2,6.84196594E+2,
694.00,6.19980164E+2,6.36942688E+2,6.37381897E+2,
695.00,6.63444702E+2,6.45015686E+2,8.49303101E+2,
696.00,5.78125000E+2,5.39935974E+2,8.00929443E+2,
697.00,6.41758240E+2,9.23680969E+2,3.77374756E+2,
698.00,6.87918701E+2,7.05375427E+2,4.94695770E+2,
699.00,3.28261871E+2,5.59067505E+2,4.43017181E+2,
700.00,5.10323639E+2,4.68347137E+2,4.68450745E+2,
