# Supplementary material for: A pre-screening strategy to assess resected tumor margins by imaging cytoplasmic viscosity and hypoxia
Source: eLife. 2021 Oct 11;10:e70471. doi: 10.7554/eLife.70471 (PMC8553343; doi:10.7554/eLife.70471)
Supplement: Figure 1—source data 1. [file elife-70471-fig1-data1.zip › Figure 1-Source data/IBS440 in various species/NaCl.txt]

NaH2PO3

Labels,NaH2PO3-1,NaH2PO3-2,NaH2PO3-3,
420.00,4.14952965E+1,3.32543640E+1,3.93865929E+1,
421.00,4.11764832E+1,2.88839111E+1,3.08838825E+1,
422.00,2.24330196E+1,3.68848381E+1,2.24765339E+1,
423.00,3.46154785E+1,2.85054646E+1,2.64518051E+1,
424.00,3.84028015E+1,3.64655342E+1,2.83836746E+1,
425.00,3.83459206E+1,2.83368435E+1,3.44047928E+1,
426.00,2.62013416E+1,4.04675407E+1,3.03222866E+1,
427.00,7.06492767E+1,5.25988312E+1,4.02788239E+1,
428.00,5.42722435E+1,4.83334694E+1,4.42185669E+1,
429.00,3.41335487E+1,4.00643806E+1,3.60880890E+1,
430.00,4.59325714E+1,2.39724655E+1,1.80027676E+1,
431.00,3.39704018E+1,1.60069160E+1,2.60663967E+1,
432.00,2.59740639E+1,2.40778065E+1,3.20326157E+1,
433.00,3.40512428E+1,1.80382309E+1,2.20098572E+1,
434.00,4.20593452E+1,2.40487118E+1,4.00328712E+1,
435.00,3.00710621E+1,2.80628777E+1,2.41762733E+1,
436.00,3.19259624E+1,4.99125290E+1,4.80293961E+1,
437.00,3.60454750E+1,1.80640068E+1,2.00800171E+1,
438.00,4.67230568E+1,5.28576889E+1,1.62379112E+1,
439.00,4.95087433E+1,2.26552353E+1,3.70904465E+1,
440.00,3.56548576E+1,4.82591286E+1,5.25150681E+1,
441.00,2.35329361E+1,4.71099510E+1,3.21022263E+1,
442.00,3.26509323E+1,6.54872665E+1,5.23290939E+1,
443.00,2.86852474E+1,5.09022064E+1,2.43667583E+1,
444.00,2.01176281E+1,3.36852036E+1,3.13836632E+1,
445.00,4.29023018E+1,3.16675282E+1,5.88880272E+1,
446.00,3.41045494E+1,2.50130825E+1,1.82317429E+1,
447.00,2.96702766E+1,4.09568367E+1,3.88637276E+1,
448.00,5.48324203E+1,4.32577515E+1,3.42331772E+1,
449.00,4.09010925E+1,5.70101051E+1,2.05135269E+1,
450.00,3.40288315E+1,7.25555420E+1,4.51970863E+1,
451.00,5.14630089E+1,4.49530563E+1,4.25587921E+1,
452.00,4.19412766E+1,4.89501152E+1,5.54134827E+1,
453.00,6.12466240E+1,4.82275543E+1,7.03877792E+1,
454.00,7.77091446E+1,7.58852463E+1,6.94183884E+1,
455.00,8.58709183E+1,1.07365067E+2,9.88878250E+1,
456.00,1.07571503E+2,1.35311264E+2,1.32888977E+2,
457.00,1.83528381E+2,1.92273300E+2,1.72471649E+2,
458.00,2.41213852E+2,2.04638336E+2,2.74281403E+2,
459.00,3.06219788E+2,2.75072327E+2,2.91509125E+2,
460.00,3.07928772E+2,3.40498322E+2,3.11294342E+2,
461.00,3.78343018E+2,3.17904205E+2,3.19352570E+2,
462.00,3.79611053E+2,4.03744019E+2,4.22692169E+2,
463.00,4.31185272E+2,3.48833771E+2,4.19539093E+2,
464.00,3.81989044E+2,3.53885712E+2,3.62415863E+2,
465.00,3.21368744E+2,3.73557007E+2,3.45729462E+2,
466.00,2.63953766E+2,2.92122406E+2,2.35221161E+2,
467.00,2.19275635E+2,1.75091736E+2,2.19469757E+2,
468.00,1.74673737E+2,1.34479950E+2,1.44184860E+2,
469.00,9.02496109E+1,1.05336876E+2,8.09948807E+1,
470.00,7.10679321E+1,7.87858276E+1,8.63426743E+1,
471.00,5.56355247E+1,4.78452797E+1,5.57519569E+1,
472.00,5.55674248E+1,3.81705971E+1,5.75414391E+1,
473.00,6.14381676E+1,5.18359070E+1,6.72541885E+1,
474.00,4.42776642E+1,5.96111679E+1,5.57872124E+1,
475.00,4.84297981E+1,3.65970688E+1,4.05100403E+1,
476.00,3.68086014E+1,6.00546608E+1,6.20300713E+1,
477.00,6.01903648E+1,5.82988968E+1,4.66253510E+1,
478.00,4.48547440E+1,5.07290649E+1,6.81700516E+1,
479.00,5.87838631E+1,3.13652821E+1,4.31230164E+1,
480.00,4.72617950E+1,5.69845963E+1,6.69492722E+1,
481.00,6.13294525E+1,3.36480064E+1,4.74050560E+1,
482.00,5.55501480E+1,3.78088913E+1,4.96068687E+1,
483.00,4.20365410E+1,3.59799118E+1,5.18523560E+1,
484.00,4.83259811E+1,6.63174133E+1,6.82632065E+1,
485.00,5.06688843E+1,4.24622269E+1,4.43182449E+1,
486.00,6.08422813E+1,5.48160210E+1,7.50111465E+1,
487.00,6.12537537E+1,4.48376808E+1,5.51202316E+1,
488.00,5.75602074E+1,5.52428551E+1,4.51534805E+1,
489.00,6.18696823E+1,3.08293972E+1,3.49983406E+1,
490.00,6.02117348E+1,4.34368553E+1,6.00564270E+1,
491.00,6.25983543E+1,6.24600792E+1,6.24800148E+1,
492.00,5.26749954E+1,7.15321274E+1,6.28102798E+1,
493.00,6.13563004E+1,7.40397797E+1,4.01170731E+1,
494.00,6.39679489E+1,3.18929310E+1,6.81469421E+1,
495.00,9.22379684E+1,5.57649307E+1,4.72461205E+1,
496.00,4.53268127E+1,5.39472237E+1,4.30794144E+1,
497.00,4.98585815E+1,5.64949455E+1,7.60134964E+1,
498.00,5.46428947E+1,7.63050766E+1,6.74374161E+1,
499.00,6.38401756E+1,3.74557610E+1,5.27852516E+1,
500.00,5.10659523E+1,5.09693680E+1,7.53404694E+1,
501.00,5.58778458E+1,3.79381485E+1,4.92658081E+1,
502.00,4.95438538E+1,7.41479034E+1,7.42317429E+1,
503.00,5.43633766E+1,6.14883842E+1,6.56987839E+1,
504.00,5.72097397E+1,3.43292313E+1,5.93867989E+1,
505.00,5.52513695E+1,6.43331223E+1,5.29114227E+1,
506.00,7.90611954E+1,6.71541290E+1,5.32470665E+1,
507.00,8.62901535E+1,4.21760941E+1,8.39559174E+1,
508.00,4.69996910E+1,7.52791214E+1,5.87351685E+1,
509.00,8.80874786E+1,6.14706230E+1,8.30037231E+1,
510.00,5.01418343E+1,4.98521729E+1,4.04972839E+1,
511.00,7.93715439E+1,8.64402924E+1,6.49355545E+1,
512.00,7.47988892E+1,6.29491158E+1,6.29785576E+1,
513.00,6.33066101E+1,5.84354362E+1,7.07381058E+1,
514.00,7.60168228E+1,7.87767715E+1,7.35628510E+1,
515.00,6.17604332E+1,8.18679047E+1,7.44455948E+1,
516.00,7.72990189E+1,4.73721504E+1,8.46544647E+1,
517.00,6.53443069E+1,7.26442490E+1,8.79201736E+1,
518.00,1.06415688E+2,6.31916847E+1,6.59559784E+1,
519.00,5.61484871E+1,7.63837585E+1,5.61526375E+1,
520.00,7.21004868E+1,8.74084396E+1,9.25592117E+1,
521.00,8.55162430E+1,8.03591461E+1,6.48680420E+1,
522.00,9.94896774E+1,7.54276047E+1,1.04788017E+2,
523.00,7.10421906E+1,8.66268845E+1,6.83857651E+1,
524.00,6.90573044E+1,6.33455696E+1,7.16674423E+1,
525.00,9.62454376E+1,8.53497849E+1,8.54526215E+1,
526.00,1.12826065E+2,8.32579956E+1,1.04975739E+2,
527.00,9.77443848E+1,9.20695190E+1,6.76666336E+1,
528.00,1.17748383E+2,6.55442047E+1,8.73622589E+1,
529.00,1.02249702E+2,9.67250824E+1,9.62696991E+1,
530.00,9.17674637E+1,9.71285553E+1,1.38578293E+2,
531.00,7.56084747E+1,1.15183319E+2,6.43124924E+1,
532.00,1.07618378E+2,9.62806473E+1,1.07348763E+2,
533.00,7.71687927E+1,7.13980408E+1,1.59597519E+2,
534.00,9.19788818E+1,1.03336548E+2,6.60286636E+1,
535.00,1.33553497E+2,9.86527023E+1,1.27530098E+2,
536.00,1.08161812E+2,8.17737122E+1,1.13575226E+2,
537.00,1.06424110E+2,1.44310013E+2,9.09938278E+1,
538.00,1.46067627E+2,9.50671997E+1,1.36186661E+2,
539.00,1.28727493E+2,1.55977203E+2,1.10180435E+2,
540.00,1.45417877E+2,1.17601036E+2,1.14431175E+2,
541.00,1.52531128E+2,1.70965286E+2,8.78089676E+1,
542.00,1.13590210E+2,1.13903526E+2,1.76637405E+2,
543.00,1.26918694E+2,1.60713303E+2,1.23175270E+2,
544.00,1.58878357E+2,1.43136887E+2,1.36799469E+2,
545.00,1.57178299E+2,1.53747620E+2,1.40992783E+2,
546.00,1.96313477E+2,1.61364914E+2,1.48603180E+2,
547.00,1.79149643E+2,1.69335983E+2,1.68946274E+2,
548.00,2.19838425E+2,1.61090591E+2,1.61165726E+2,
549.00,2.11354462E+2,1.33365005E+2,1.88223404E+2,
550.00,1.64636902E+2,1.86660278E+2,1.57783142E+2,
551.00,2.35801163E+2,1.61831299E+2,1.58921722E+2,
552.00,1.77537949E+2,1.69967865E+2,2.17259094E+2,
553.00,1.99298172E+2,2.11337128E+2,2.12642349E+2,
554.00,1.91084595E+2,2.50527359E+2,1.79946976E+2,
555.00,2.10170822E+2,2.42428711E+2,2.04949570E+2,
556.00,2.25084946E+2,1.79362289E+2,1.68935852E+2,
557.00,2.13044312E+2,2.36997070E+2,1.67234650E+2,
558.00,3.07214539E+2,2.63879059E+2,2.21495483E+2,
559.00,2.45271057E+2,2.48691437E+2,2.44772415E+2,
560.00,2.73075623E+2,3.15432983E+2,2.90178040E+2,
561.00,2.97653656E+2,2.89695404E+2,2.31347519E+2,
562.00,3.54690674E+2,3.21646942E+2,3.02806610E+2,
563.00,2.43390533E+2,2.80047882E+2,3.09314117E+2,
564.00,2.98437164E+2,3.54359222E+2,3.48979614E+2,
565.00,3.84012207E+2,3.07934814E+2,3.15190002E+2,
566.00,3.96374603E+2,3.94447266E+2,3.44599731E+2,
567.00,3.07408661E+2,3.36582520E+2,3.79287750E+2,
568.00,3.91908752E+2,3.29199799E+2,3.51521362E+2,
569.00,4.23042908E+2,4.74735565E+2,3.62865479E+2,
570.00,4.93596680E+2,3.73927826E+2,4.08931213E+2,
571.00,3.89708557E+2,3.41101166E+2,4.05674774E+2,
572.00,4.17757507E+2,4.65445618E+2,5.33552734E+2,
573.00,3.90589752E+2,4.97841156E+2,5.01888672E+2,
574.00,5.08507355E+2,4.82619202E+2,5.14732605E+2,
575.00,5.57897583E+2,5.10932739E+2,4.73431335E+2,
576.00,4.63285248E+2,5.30456360E+2,4.91860596E+2,
577.00,5.10734039E+2,5.13677795E+2,5.08281555E+2,
578.00,5.54286072E+2,5.26473511E+2,6.43823059E+2,
579.00,4.85064758E+2,5.26903625E+2,6.20553284E+2,
580.00,6.10701782E+2,4.88600037E+2,4.65907257E+2,
581.00,6.61286438E+2,5.38478516E+2,6.41545410E+2,
582.00,5.30187195E+2,6.53223694E+2,6.26111694E+2,
583.00,6.38907043E+2,6.95091370E+2,6.64455627E+2,
584.00,7.18086304E+2,6.23157532E+2,7.91413452E+2,
585.00,6.25940186E+2,7.24258850E+2,6.80351929E+2,
586.00,6.85416321E+2,7.54380798E+2,6.77616882E+2,
587.00,6.14446228E+2,7.17065918E+2,6.74761414E+2,
588.00,7.88440430E+2,6.94015320E+2,7.42332825E+2,
589.00,7.23580688E+2,8.05662781E+2,8.02383423E+2,
590.00,8.81929260E+2,8.50801453E+2,7.11348633E+2,
591.00,8.66046265E+2,6.94453308E+2,7.61427307E+2,
592.00,7.95521362E+2,8.89497864E+2,9.04902100E+2,
593.00,8.13065247E+2,8.27726257E+2,8.46893188E+2,
594.00,8.96474670E+2,8.50585022E+2,1.02380206E+3,
595.00,9.85984070E+2,9.18803833E+2,8.79586548E+2,
596.00,8.44535400E+2,8.51277649E+2,1.07228918E+3,
597.00,1.01752441E+3,9.94573364E+2,9.01520264E+2,
598.00,1.02183765E+3,9.61549561E+2,9.02247131E+2,
599.00,9.35300903E+2,1.17953076E+3,9.86245605E+2,
600.00,1.18014941E+3,1.11225195E+3,1.07493970E+3,
601.00,1.17407727E+3,1.01088641E+3,1.07311230E+3,
602.00,1.03216162E+3,1.15759167E+3,1.16642249E+3,
603.00,1.19606311E+3,1.10953296E+3,1.20582104E+3,
604.00,1.03728882E+3,1.20343262E+3,1.23043604E+3,
605.00,1.05348718E+3,1.19800146E+3,1.24031934E+3,
606.00,1.14081201E+3,1.11276147E+3,1.26497021E+3,
607.00,1.07580090E+3,1.22835083E+3,1.21261877E+3,
608.00,1.18342664E+3,1.23051904E+3,1.36916687E+3,
609.00,1.34273059E+3,1.23407642E+3,1.27430481E+3,
610.00,1.29727991E+3,1.24841565E+3,1.30153577E+3,
611.00,1.46954150E+3,1.07159521E+3,1.22839172E+3,
612.00,1.28368274E+3,1.23144568E+3,1.20566931E+3,
613.00,1.32815076E+3,1.50100842E+3,1.12742358E+3,
614.00,1.19907813E+3,1.27273926E+3,1.40069849E+3,
615.00,1.39041052E+3,1.20429224E+3,1.63468640E+3,
616.00,1.20400745E+3,1.21050098E+3,1.33379626E+3,
617.00,1.29694739E+3,1.28054175E+3,1.21715906E+3,
618.00,1.38713025E+3,1.33936816E+3,1.37054846E+3,
619.00,1.36833044E+3,1.25048828E+3,1.37817761E+3,
620.00,1.46579163E+3,1.49689636E+3,1.33224194E+3,
621.00,1.46433655E+3,1.32941125E+3,1.37197424E+3,
622.00,1.38334717E+3,1.39309961E+3,1.16772534E+3,
623.00,1.41900806E+3,1.60733447E+3,1.41062000E+3,
624.00,1.45135278E+3,1.29604346E+3,1.35570313E+3,
625.00,1.49807507E+3,1.26971948E+3,1.28712549E+3,
626.00,1.44180249E+3,1.30242517E+3,1.50198291E+3,
627.00,1.30366565E+3,1.57637646E+3,1.29244824E+3,
628.00,1.19633691E+3,1.45661731E+3,1.44775732E+3,
629.00,1.55923999E+3,1.51464490E+3,1.19652893E+3,
630.00,1.31658801E+3,1.57398376E+3,1.30653674E+3,
631.00,1.44035901E+3,1.35665027E+3,1.56749463E+3,
632.00,1.23919360E+3,1.46977332E+3,1.30143018E+3,
633.00,1.26654810E+3,1.44770740E+3,1.34133911E+3,
634.00,1.23474316E+3,1.49563708E+3,1.49699207E+3,
635.00,1.32470911E+3,1.49894568E+3,1.47751306E+3,
636.00,1.47401746E+3,1.26849536E+3,1.55537878E+3,
637.00,1.50232239E+3,1.28026233E+3,1.39032874E+3,
638.00,1.35927612E+3,1.34163049E+3,1.36307153E+3,
639.00,1.51620129E+3,1.34872192E+3,1.30518835E+3,
640.00,1.34382373E+3,1.30935205E+3,1.37728943E+3,
641.00,1.29189490E+3,1.46160498E+3,1.11640222E+3,
642.00,1.27343311E+3,1.27118408E+3,1.20102734E+3,
643.00,1.38828613E+3,1.37825586E+3,1.39259607E+3,
644.00,1.24870398E+3,1.12870093E+3,1.19701099E+3,
645.00,1.26778601E+3,1.37930200E+3,1.31276855E+3,
646.00,1.41189111E+3,1.18849133E+3,1.36354053E+3,
647.00,1.26720569E+3,1.01765125E+3,1.24666931E+3,
648.00,1.24021851E+3,1.17395630E+3,1.18190076E+3,
649.00,1.07188184E+3,1.14162793E+3,1.15148169E+3,
650.00,1.15230225E+3,1.12862122E+3,1.07344775E+3,
651.00,1.38863940E+3,1.08169873E+3,1.07056653E+3,
652.00,1.25455701E+3,1.21875366E+3,8.64320740E+2,
653.00,1.14422070E+3,1.29225916E+3,1.04103662E+3,
654.00,1.22514343E+3,1.09148816E+3,1.14918115E+3,
655.00,1.05983228E+3,9.85104919E+2,1.04368665E+3,
656.00,1.34033789E+3,1.11944556E+3,1.02788538E+3,
657.00,1.08300244E+3,9.51129761E+2,1.09278845E+3,
658.00,1.25421997E+3,9.42980042E+2,1.09417334E+3,
659.00,1.11791199E+3,1.00848682E+3,7.66845215E+2,
660.00,9.81128357E+2,1.06312854E+3,1.06328516E+3,
661.00,9.00206543E+2,8.37238403E+2,9.45582275E+2,
662.00,1.09711633E+3,1.06456628E+3,8.50138916E+2,
663.00,9.87033630E+2,5.95305115E+2,8.43529907E+2,
664.00,9.01479614E+2,7.00090576E+2,8.32979919E+2,
665.00,7.98897827E+2,8.94276367E+2,8.11021729E+2,
666.00,8.17065369E+2,9.64035706E+2,9.13173523E+2,
667.00,7.37309204E+2,8.88544128E+2,1.17309705E+3,
668.00,9.53965881E+2,8.49478027E+2,9.53519104E+2,
669.00,9.52357117E+2,9.61135559E+2,9.19023071E+2,
670.00,9.30437744E+2,7.64838623E+2,9.14679016E+2,
671.00,8.05621094E+2,8.02690613E+2,1.07275891E+3,
672.00,7.81275269E+2,7.18091614E+2,9.13046204E+2,
673.00,8.58197388E+2,6.93160522E+2,6.63300964E+2,
674.00,6.80417725E+2,7.70495789E+2,7.70836731E+2,
675.00,6.69190613E+2,5.95562988E+2,6.85343384E+2,
676.00,7.65575806E+2,9.01715515E+2,7.04052551E+2,
677.00,8.31037170E+2,6.61102356E+2,8.76689087E+2,
678.00,7.58591125E+2,7.45358643E+2,6.82070679E+2,
679.00,5.93192383E+2,7.66298828E+2,7.17757629E+2,
680.00,6.37961670E+2,5.43269470E+2,6.36365295E+2,
681.00,7.22549561E+2,5.45002930E+2,6.90996277E+2,
682.00,8.08960815E+2,5.32828857E+2,5.81054382E+2,
683.00,5.88829102E+2,6.52264648E+2,6.04367615E+2,
684.00,7.23534607E+2,7.73018127E+2,7.06363403E+2,
685.00,5.82446533E+2,6.15260193E+2,4.98394226E+2,
686.00,9.87501709E+2,7.55438904E+2,5.20260010E+2,
687.00,5.76401428E+2,5.40671814E+2,5.58650757E+2,
688.00,6.64696655E+2,4.26631744E+2,5.45579407E+2,
689.00,5.87052673E+2,3.96645447E+2,6.01019897E+2,
690.00,5.22995728E+2,5.73699341E+2,4.52127625E+2,
691.00,5.64487488E+2,6.86023010E+2,5.26311829E+2,
692.00,5.33882690E+2,4.95958252E+2,5.86030151E+2,
693.00,7.01907837E+2,5.74171143E+2,5.01808441E+2,
694.00,3.99636169E+2,3.26934906E+2,4.72227692E+2,
695.00,4.96166443E+2,3.48760284E+2,3.85888245E+2,
696.00,5.77045288E+2,3.15722687E+2,5.20677612E+2,
697.00,3.94911072E+2,2.81740509E+2,5.09129883E+2,
698.00,6.07603394E+2,6.63996826E+2,4.37679932E+2,
699.00,4.62892792E+2,4.23630707E+2,3.27375122E+2,
700.00,3.70729279E+2,3.50777527E+2,7.40039978E+2,
