# Supplementary material for: A pre-screening strategy to assess resected tumor margins by imaging cytoplasmic viscosity and hypoxia
Source: eLife. 2021 Oct 11;10:e70471. doi: 10.7554/eLife.70471 (PMC8553343; doi:10.7554/eLife.70471)
Supplement: Figure 1—source data 1. [file elife-70471-fig1-data1.zip › Figure 1-Source data/IBS440 in various species/CaCL2.txt]

CaCL2

Labels,CaCL2-1,CaCL2-2,CaCL2-3,
420.00,3.95168457E+1,2.88944778E+1,2.28134289E+1,
421.00,3.50258522E+1,3.90552368E+1,4.32555199E+1,
422.00,3.07018337E+1,1.63361416E+1,3.28091431E+1,
423.00,3.05814075E+1,2.44386616E+1,2.24236088E+1,
424.00,4.65708427E+1,3.24655991E+1,3.05220299E+1,
425.00,2.62174034E+1,3.84902611E+1,2.84150715E+1,
426.00,4.43059616E+1,4.04665413E+1,3.43745613E+1,
427.00,6.23525658E+1,4.22543793E+1,5.24203987E+1,
428.00,3.40192299E+1,5.43443718E+1,6.82003403E+1,
429.00,4.60333252E+1,5.01433029E+1,5.60130730E+1,
430.00,4.00652275E+1,2.80401382E+1,3.59975700E+1,
431.00,2.60400715E+1,2.59939709E+1,3.59978523E+1,
432.00,2.19948082E+1,3.19963818E+1,4.20190163E+1,
433.00,3.80011368E+1,5.99752579E+1,3.80217018E+1,
434.00,2.19991360E+1,4.00486336E+1,3.40229149E+1,
435.00,3.20600433E+1,3.21730537E+1,2.40308666E+1,
436.00,5.18261909E+1,5.20023689E+1,4.98108711E+1,
437.00,5.20925598E+1,3.81013527E+1,3.80125198E+1,
438.00,3.64304962E+1,5.88147011E+1,4.44335632E+1,
439.00,4.92165909E+1,3.07980766E+1,4.72237129E+1,
440.00,4.17904930E+1,2.92447338E+1,3.13113766E+1,
441.00,5.12008553E+1,4.89281273E+1,2.98671665E+1,
442.00,4.77587051E+1,5.01450043E+1,3.48525429E+1,
443.00,5.50813522E+1,3.75437775E+1,5.95975571E+1,
444.00,2.22909431E+1,3.34380608E+1,4.67731133E+1,
445.00,2.70462952E+1,4.50738373E+1,3.61442604E+1,
446.00,5.00039978E+1,3.87118759E+1,4.08339539E+1,
447.00,3.86976089E+1,5.89557533E+1,5.91816711E+1,
448.00,5.22594948E+1,2.51985397E+1,3.41701393E+1,
449.00,6.12043190E+1,6.34804764E+1,4.52854919E+1,
450.00,4.51904373E+1,4.74127579E+1,4.29709549E+1,
451.00,4.26508293E+1,4.92472000E+1,4.92737656E+1,
452.00,6.87650452E+1,5.76017456E+1,4.19535866E+1,
453.00,8.55258026E+1,7.44493561E+1,1.03338745E+2,
454.00,8.01347809E+1,9.31914673E+1,7.77701187E+1,
455.00,9.42724304E+1,1.03080612E+2,9.63605576E+1,
456.00,1.24611008E+2,1.65997345E+2,1.42565842E+2,
457.00,1.78512726E+2,1.83041275E+2,1.82074753E+2,
458.00,2.01402435E+2,2.93724487E+2,2.10607635E+2,
459.00,3.08845032E+2,2.98627075E+2,2.85681580E+2,
460.00,3.51016663E+2,2.88170654E+2,3.13128510E+2,
461.00,2.99736938E+2,3.68019867E+2,3.69496887E+2,
462.00,3.75213654E+2,3.50989777E+2,3.63507751E+2,
463.00,4.22524872E+2,4.35950409E+2,4.01027069E+2,
464.00,3.72643982E+2,4.01123016E+2,3.93309204E+2,
465.00,3.75068848E+2,3.56277222E+2,3.94906006E+2,
466.00,2.85609833E+2,3.11944397E+2,2.94318115E+2,
467.00,2.26635422E+2,1.93666229E+2,2.24880280E+2,
468.00,1.93678513E+2,1.56832428E+2,1.45741852E+2,
469.00,9.96596146E+1,1.22393845E+2,1.09389832E+2,
470.00,5.93100433E+1,9.00496140E+1,9.21169586E+1,
471.00,8.97511520E+1,1.07149803E+2,7.44525146E+1,
472.00,9.21115646E+1,4.22593498E+1,6.32086220E+1,
473.00,8.62533035E+1,9.04439926E+1,3.83630371E+1,
474.00,7.71336136E+1,9.41639709E+1,6.71396637E+1,
475.00,6.76881027E+1,8.09265976E+1,7.50319061E+1,
476.00,6.59118195E+1,7.15074158E+1,5.59886131E+1,
477.00,8.14921417E+1,9.10281067E+1,7.37563477E+1,
478.00,7.98563385E+1,6.42446365E+1,7.58398438E+1,
479.00,6.65055466E+1,6.46383896E+1,7.43571167E+1,
480.00,7.48551254E+1,6.88066101E+1,6.27870445E+1,
481.00,5.71687660E+1,3.94877243E+1,9.10968857E+1,
482.00,7.94333801E+1,9.14922562E+1,6.93287659E+1,
483.00,5.38532867E+1,4.78296700E+1,5.58588219E+1,
484.00,5.80646172E+1,7.26322403E+1,8.01225204E+1,
485.00,6.46438217E+1,5.62393723E+1,6.63698425E+1,
486.00,8.09478531E+1,6.07406998E+1,9.89837952E+1,
487.00,7.92589035E+1,6.11257591E+1,5.08531303E+1,
488.00,4.09709244E+1,3.48664246E+1,7.37585449E+1,
489.00,6.39320030E+1,5.55760498E+1,3.71126785E+1,
490.00,9.53204651E+1,6.85117493E+1,5.79798203E+1,
491.00,7.93615189E+1,4.37564240E+1,8.74612961E+1,
492.00,6.92151489E+1,7.33937836E+1,6.70995941E+1,
493.00,9.73812637E+1,8.87887955E+1,5.29715195E+1,
494.00,8.52255783E+1,7.03664780E+1,7.87949066E+1,
495.00,6.21825371E+1,7.28320541E+1,6.45043335E+1,
496.00,6.92311401E+1,3.44846878E+1,6.27716560E+1,
497.00,8.67510223E+1,7.15924377E+1,7.16575470E+1,
498.00,6.32877998E+1,7.41740189E+1,9.63158417E+1,
499.00,5.72754250E+1,1.14132698E+2,7.25904160E+1,
500.00,5.76472816E+1,6.40439148E+1,8.61934280E+1,
501.00,5.36269035E+1,7.11595993E+1,6.00144768E+1,
502.00,7.63610611E+1,1.07766823E+2,9.18165512E+1,
503.00,7.90893631E+1,6.30226173E+1,8.79706268E+1,
504.00,1.00276062E+2,1.02146057E+2,7.44806747E+1,
505.00,9.65566635E+1,7.31011353E+1,7.75504990E+1,
506.00,9.02418900E+1,9.43685150E+1,7.37924423E+1,
507.00,5.56966248E+1,7.65884857E+1,9.52673264E+1,
508.00,7.03162003E+1,9.61766739E+1,8.41853027E+1,
509.00,8.02762299E+1,7.79342804E+1,6.13095131E+1,
510.00,7.14886246E+1,8.30849152E+1,9.75142288E+1,
511.00,9.10388870E+1,1.02702858E+2,7.91396713E+1,
512.00,8.47329330E+1,8.19812012E+1,9.40487900E+1,
513.00,9.49459229E+1,1.04552971E+2,9.24977798E+1,
514.00,7.08877869E+1,9.79297943E+1,8.83687973E+1,
515.00,8.16723404E+1,4.44063873E+1,8.15859451E+1,
516.00,1.01752998E+2,8.93243866E+1,9.69415359E+1,
517.00,1.02638428E+2,6.51213379E+1,1.00371460E+2,
518.00,9.86056824E+1,1.03069565E+2,9.36111069E+1,
519.00,1.09742073E+2,1.24747887E+2,1.02105751E+2,
520.00,1.05484734E+2,1.17696739E+2,9.24682159E+1,
521.00,8.28534775E+1,1.16112999E+2,9.58653336E+1,
522.00,8.62202454E+1,1.32668060E+2,1.22325691E+2,
523.00,8.44328842E+1,1.07767532E+2,1.07516502E+2,
524.00,1.27177002E+2,8.20605087E+1,1.24362404E+2,
525.00,9.62881088E+1,9.35397110E+1,1.09113243E+2,
526.00,1.45655457E+2,1.33919083E+2,9.15826111E+1,
527.00,1.30418900E+2,1.32597336E+2,1.27344437E+2,
528.00,1.56439240E+2,8.71868591E+1,9.28474655E+1,
529.00,1.38100418E+2,1.37767990E+2,1.15534966E+2,
530.00,1.17100113E+2,1.21689484E+2,1.11214157E+2,
531.00,1.03976654E+2,1.76541138E+2,1.54142166E+2,
532.00,1.21898743E+2,8.76364136E+1,9.60984573E+1,
533.00,1.08747307E+2,1.56805374E+2,1.22674721E+2,
534.00,1.76170532E+2,1.37920883E+2,1.34994446E+2,
535.00,1.48322205E+2,1.47742691E+2,1.15950706E+2,
536.00,1.40556671E+2,1.69634430E+2,1.40059570E+2,
537.00,1.53761673E+2,1.34923889E+2,1.46793030E+2,
538.00,1.75362152E+2,1.83844437E+2,1.39205261E+2,
539.00,1.79496185E+2,1.76296692E+2,1.40639893E+2,
540.00,1.29812439E+2,1.11679863E+2,1.57059662E+2,
541.00,1.12400017E+2,1.88850433E+2,1.64458389E+2,
542.00,1.16643013E+2,1.65914749E+2,1.78489929E+2,
543.00,1.85461197E+2,2.00547165E+2,1.94548050E+2,
544.00,1.34600632E+2,1.80538895E+2,1.46098083E+2,
545.00,2.28990784E+2,1.50208359E+2,1.66469925E+2,
546.00,2.09854141E+2,1.99040329E+2,2.40029861E+2,
547.00,1.88909409E+2,1.69252914E+2,2.26718353E+2,
548.00,2.42123077E+2,2.25112579E+2,1.90460785E+2,
549.00,1.85564896E+2,1.94690002E+2,2.27567780E+2,
550.00,1.67714722E+2,1.93261856E+2,2.56586975E+2,
551.00,2.54493301E+2,2.35031326E+2,2.78584930E+2,
552.00,2.57532990E+2,2.10238419E+2,2.77996948E+2,
553.00,2.79666168E+2,2.25582840E+2,2.43031799E+2,
554.00,2.85268951E+2,2.45407791E+2,3.02390320E+2,
555.00,2.09637772E+2,2.70618530E+2,2.39853317E+2,
556.00,2.28694000E+2,2.62530731E+2,2.86964569E+2,
557.00,2.85811584E+2,2.05841766E+2,2.65647644E+2,
558.00,2.49517975E+2,3.02759491E+2,2.81989563E+2,
559.00,3.37319489E+2,2.87785614E+2,3.05880341E+2,
560.00,3.08786499E+2,3.33502502E+2,2.19238403E+2,
561.00,3.36870087E+2,3.22452332E+2,2.71376312E+2,
562.00,3.10872467E+2,3.18171478E+2,3.01106110E+2,
563.00,3.21614624E+2,4.05322479E+2,3.29210632E+2,
564.00,3.39580963E+2,3.45724518E+2,2.79495819E+2,
565.00,3.78913422E+2,3.52539612E+2,3.55766571E+2,
566.00,3.56362122E+2,3.79593201E+2,4.08805115E+2,
567.00,3.86049408E+2,3.86665253E+2,4.29040466E+2,
568.00,4.13794067E+2,4.64239075E+2,4.65107178E+2,
569.00,4.96110413E+2,4.25304382E+2,4.96354309E+2,
570.00,3.81547272E+2,5.03534454E+2,5.50592285E+2,
571.00,4.64306458E+2,4.44671356E+2,5.53415771E+2,
572.00,3.87951843E+2,4.80481171E+2,4.64909271E+2,
573.00,5.08736053E+2,5.46183350E+2,4.97816772E+2,
574.00,5.26549194E+2,4.98746552E+2,5.14997803E+2,
575.00,4.82846802E+2,5.70015198E+2,5.41407227E+2,
576.00,4.99326813E+2,5.84798157E+2,5.60079895E+2,
577.00,6.79061829E+2,6.30070251E+2,5.51951538E+2,
578.00,6.32663879E+2,5.78188232E+2,5.62411804E+2,
579.00,6.43986206E+2,6.45994080E+2,6.06121338E+2,
580.00,5.85937134E+2,6.51153320E+2,6.46950989E+2,
581.00,6.62863342E+2,7.12682861E+2,7.04474182E+2,
582.00,6.78374084E+2,7.34201111E+2,7.32597961E+2,
583.00,8.30882935E+2,5.72565002E+2,7.09102234E+2,
584.00,7.46153992E+2,8.31709839E+2,6.66978577E+2,
585.00,8.52436340E+2,8.06885315E+2,7.01431702E+2,
586.00,8.38438721E+2,7.25889099E+2,8.28427124E+2,
587.00,7.62665955E+2,9.01717102E+2,7.61601868E+2,
588.00,8.89195984E+2,8.29760193E+2,7.63154663E+2,
589.00,8.45256348E+2,1.04591650E+3,8.15237793E+2,
590.00,8.60213074E+2,1.05511340E+3,9.49939575E+2,
591.00,9.55671143E+2,8.43870789E+2,9.50004028E+2,
592.00,8.92012512E+2,9.86133301E+2,9.95426025E+2,
593.00,8.83291443E+2,1.07402063E+3,9.51460693E+2,
594.00,1.05750232E+3,1.01073755E+3,9.63920166E+2,
595.00,9.92849670E+2,9.97392822E+2,1.02547241E+3,
596.00,9.31484985E+2,1.08833398E+3,1.10280786E+3,
597.00,1.08257593E+3,1.07458167E+3,1.08233691E+3,
598.00,1.04371008E+3,1.05962610E+3,1.13029077E+3,
599.00,1.11024182E+3,1.15096179E+3,1.03234460E+3,
600.00,9.84027649E+2,1.16103003E+3,1.06209985E+3,
601.00,1.09368787E+3,1.17023877E+3,1.23725598E+3,
602.00,1.05117639E+3,1.32323376E+3,1.12747632E+3,
603.00,1.15643518E+3,1.21159204E+3,1.15737292E+3,
604.00,1.26263708E+3,1.00558807E+3,1.38765967E+3,
605.00,1.38688672E+3,1.37833350E+3,1.16783557E+3,
606.00,1.41110278E+3,1.19447375E+3,1.30353003E+3,
607.00,1.24281348E+3,1.32314502E+3,1.13720020E+3,
608.00,1.32665149E+3,1.40998523E+3,1.32916760E+3,
609.00,1.38275317E+3,1.35456775E+3,1.33247290E+3,
610.00,1.43679651E+3,1.39064795E+3,1.45032617E+3,
611.00,1.41052698E+3,1.29019104E+3,1.42646863E+3,
612.00,1.29453784E+3,1.38131714E+3,1.26010168E+3,
613.00,1.37716406E+3,1.28065161E+3,1.38743530E+3,
614.00,1.46198792E+3,1.31494653E+3,1.36508398E+3,
615.00,1.27941248E+3,1.61888171E+3,1.62684729E+3,
616.00,1.56939917E+3,1.36878577E+3,1.58661304E+3,
617.00,1.47587598E+3,1.63785181E+3,1.32653271E+3,
618.00,1.53454944E+3,1.50124976E+3,1.46774976E+3,
619.00,1.29806787E+3,1.37683508E+3,1.57811670E+3,
620.00,1.48722632E+3,1.51029395E+3,1.50639453E+3,
621.00,1.46196399E+3,1.51907813E+3,1.53031750E+3,
622.00,1.62569312E+3,1.56082080E+3,1.44243103E+3,
623.00,1.65126721E+3,1.50434058E+3,1.45259717E+3,
624.00,1.47624792E+3,1.41616296E+3,1.44722278E+3,
625.00,1.38623816E+3,1.54454626E+3,1.52812097E+3,
626.00,1.42909802E+3,1.33733313E+3,1.37485132E+3,
627.00,1.37286011E+3,1.54844543E+3,1.46684021E+3,
628.00,1.23723401E+3,1.44814832E+3,1.70305334E+3,
629.00,1.57402710E+3,1.57833838E+3,1.40504956E+3,
630.00,1.52053467E+3,1.41960181E+3,1.61165137E+3,
631.00,1.39905371E+3,1.50375916E+3,1.50616553E+3,
632.00,1.54157886E+3,1.47248889E+3,1.39621106E+3,
633.00,1.60509314E+3,1.31911963E+3,1.50345349E+3,
634.00,1.46262146E+3,1.51951965E+3,1.59462195E+3,
635.00,1.41013855E+3,1.45962048E+3,1.15047327E+3,
636.00,1.49039307E+3,1.43664929E+3,1.57072510E+3,
637.00,1.57355322E+3,1.58222937E+3,1.38264331E+3,
638.00,1.36115137E+3,1.50379529E+3,1.49075940E+3,
639.00,1.52191772E+3,1.39408472E+3,1.47003467E+3,
640.00,1.50346057E+3,1.54211377E+3,1.46661462E+3,
641.00,1.21848267E+3,1.41323218E+3,1.39519495E+3,
642.00,1.15393799E+3,1.41165161E+3,1.58402515E+3,
643.00,1.48722424E+3,1.41634290E+3,1.44099622E+3,
644.00,1.30244739E+3,1.41171301E+3,1.29028198E+3,
645.00,1.62778271E+3,1.54574353E+3,1.18945618E+3,
646.00,1.38054077E+3,1.36256848E+3,1.14859180E+3,
647.00,1.41977185E+3,1.38304541E+3,1.37242505E+3,
648.00,1.43346289E+3,1.22704749E+3,1.34634924E+3,
649.00,1.31413623E+3,1.21378442E+3,1.16816211E+3,
650.00,1.15020581E+3,1.28403076E+3,1.46028259E+3,
651.00,1.23150525E+3,1.27636975E+3,9.97805725E+2,
652.00,1.28466663E+3,1.27217639E+3,1.34367493E+3,
653.00,1.28303906E+3,1.13173279E+3,1.36820703E+3,
654.00,1.03615906E+3,1.48114954E+3,1.14481531E+3,
655.00,1.04176636E+3,1.05602527E+3,1.23047620E+3,
656.00,1.09514526E+3,1.13360083E+3,1.11516675E+3,
657.00,1.19859717E+3,1.10411499E+3,1.13529419E+3,
658.00,1.07472363E+3,1.12367737E+3,9.04643127E+2,
659.00,9.85370789E+2,9.97117920E+2,9.24196533E+2,
660.00,1.02894336E+3,1.03937756E+3,1.16277063E+3,
661.00,9.47882813E+2,8.72792542E+2,1.03437439E+3,
662.00,1.00259930E+3,8.53698608E+2,1.08038940E+3,
663.00,1.07706970E+3,9.07078247E+2,8.70105347E+2,
664.00,1.21498340E+3,9.79165955E+2,9.64181152E+2,
665.00,8.77356934E+2,1.00195813E+3,1.37492102E+3,
666.00,1.24413489E+3,1.34034094E+3,7.85635315E+2,
667.00,9.60760864E+2,9.05024231E+2,8.86759949E+2,
668.00,1.15336438E+3,8.22946106E+2,1.01962341E+3,
669.00,9.22485596E+2,9.20898193E+2,9.46202209E+2,
670.00,7.50553040E+2,8.56467041E+2,7.51031616E+2,
671.00,9.16584045E+2,8.59213806E+2,8.00781494E+2,
672.00,8.84263367E+2,8.82610901E+2,7.14612366E+2,
673.00,7.34187927E+2,6.33229004E+2,8.70980713E+2,
674.00,8.44685181E+2,9.71672607E+2,7.96892273E+2,
675.00,8.21259216E+2,9.31475586E+2,8.01301392E+2,
676.00,7.80848877E+2,5.82511169E+2,7.76569397E+2,
677.00,9.07985046E+2,8.61646973E+2,8.73986023E+2,
678.00,7.77295044E+2,8.69435364E+2,6.49997803E+2,
679.00,7.50660217E+2,6.55295654E+2,6.40101929E+2,
680.00,6.69119202E+2,4.31334869E+2,6.52018555E+2,
681.00,8.02202454E+2,8.82617615E+2,8.18226379E+2,
682.00,6.66422546E+2,6.18330627E+2,7.93521545E+2,
683.00,8.01442078E+2,6.85937866E+2,7.37415161E+2,
684.00,4.95407928E+2,5.09713013E+2,7.07680542E+2,
685.00,4.99706818E+2,7.16369873E+2,5.98690308E+2,
686.00,6.54407959E+2,8.04970215E+2,5.03032166E+2,
687.00,7.95614868E+2,7.27688293E+2,6.75607666E+2,
688.00,6.48799011E+2,7.68106934E+2,9.71122314E+2,
689.00,6.20104614E+2,6.90599182E+2,5.15753235E+2,
690.00,8.16685974E+2,7.99054749E+2,6.07484680E+2,
691.00,4.74180847E+2,5.45568726E+2,7.38176636E+2,
692.00,4.78421326E+2,6.04040894E+2,3.90485260E+2,
693.00,6.46037781E+2,5.56706665E+2,5.03215118E+2,
694.00,5.08515472E+2,4.90330078E+2,5.45481018E+2,
695.00,6.61295471E+2,4.40896118E+2,7.00785828E+2,
696.00,4.65633728E+2,7.59921021E+2,6.32981750E+2,
697.00,3.76115021E+2,4.87835968E+2,4.71161469E+2,
698.00,4.75505554E+2,7.77216064E+2,6.47720703E+2,
699.00,5.03249634E+2,5.76390198E+2,5.59452637E+2,
700.00,5.46713989E+2,4.86260101E+2,4.09753357E+2,
