# Supplementary material for: A pre-screening strategy to assess resected tumor margins by imaging cytoplasmic viscosity and hypoxia
Source: eLife. 2021 Oct 11;10:e70471. doi: 10.7554/eLife.70471 (PMC8553343; doi:10.7554/eLife.70471)
Supplement: Figure 1—source data 1. [file elife-70471-fig1-data1.zip › Figure 1-Source data/IBS440 in various species/DTT.txt]

Ning

Labels,Ning-1,Ning-2,Ning-3,
420.00,2.27881908E+1,3.52025375E+1,3.30384445E+1,
421.00,3.70260582E+1,3.70798073E+1,4.72286911E+1,
422.00,2.65847149E+1,4.28928947E+1,3.46649628E+1,
423.00,5.50289307E+1,4.69353867E+1,3.25057678E+1,
424.00,2.64120579E+1,6.08984413E+1,3.44151764E+1,
425.00,3.43591919E+1,3.64348755E+1,2.82569675E+1,
426.00,4.84953842E+1,1.41483135E+1,4.21721916E+1,
427.00,2.61831665E+1,3.22009201E+1,5.80564575E+1,
428.00,4.41069107E+1,5.84605293E+1,5.79703941E+1,
429.00,2.39533005E+1,3.61236153E+1,4.59408569E+1,
430.00,4.39376564E+1,3.59728241E+1,5.17852745E+1,
431.00,3.38357124E+1,3.40406647E+1,5.17563324E+1,
432.00,3.80041122E+1,5.39779625E+1,4.77409897E+1,
433.00,5.00322418E+1,3.39809685E+1,6.16954880E+1,
434.00,2.59123535E+1,4.81223145E+1,4.78992081E+1,
435.00,6.20797348E+1,4.22000923E+1,5.59689713E+1,
436.00,3.79083557E+1,4.60565567E+1,7.80247040E+1,
437.00,3.60321960E+1,4.80252419E+1,4.40047722E+1,
438.00,5.06562843E+1,3.84855461E+1,5.44096260E+1,
439.00,5.14752502E+1,3.28504753E+1,6.57702866E+1,
440.00,3.13228893E+1,2.93274384E+1,5.22176170E+1,
441.00,5.74795837E+1,5.74993095E+1,5.53656349E+1,
442.00,5.86662483E+1,3.04277611E+1,6.94859772E+1,
443.00,4.19390221E+1,2.87495499E+1,7.05093307E+1,
444.00,2.01399288E+1,3.12987099E+1,5.34615364E+1,
445.00,4.06432915E+1,4.51336746E+1,7.64959412E+1,
446.00,6.60933304E+1,3.40049057E+1,5.19330139E+1,
447.00,3.17663956E+1,5.01174278E+1,6.56555176E+1,
448.00,3.63981056E+1,4.77947845E+1,3.40806122E+1,
449.00,5.46179657E+1,5.90750046E+1,7.24496918E+1,
450.00,8.16129456E+1,6.55229187E+1,6.76661911E+1,
451.00,6.08123245E+1,8.94307785E+1,5.38244667E+1,
452.00,3.76063919E+1,7.27919922E+1,9.49011688E+1,
453.00,6.55876160E+1,6.99395599E+1,6.99549789E+1,
454.00,1.01540680E+2,8.85693588E+1,9.28511124E+1,
455.00,1.13597267E+2,1.03019745E+2,9.19064255E+1,
456.00,1.45334106E+2,1.32312775E+2,1.72448990E+2,
457.00,2.14674088E+2,1.99113754E+2,2.25888870E+2,
458.00,2.98645996E+2,2.59960724E+2,2.53875763E+2,
459.00,2.83452667E+2,3.52101685E+2,3.34676605E+2,
460.00,3.48883331E+2,3.89003265E+2,3.97549164E+2,
461.00,4.14161072E+2,4.13337860E+2,3.96478668E+2,
462.00,4.44629883E+2,4.05197449E+2,4.77952209E+2,
463.00,4.24793671E+2,4.55042236E+2,5.13098755E+2,
464.00,4.33128815E+2,4.50200989E+2,4.75987396E+2,
465.00,3.33689362E+2,4.40090057E+2,4.07605743E+2,
466.00,3.20448608E+2,3.65314056E+2,3.31484863E+2,
467.00,1.79469177E+2,2.61110840E+2,2.57422485E+2,
468.00,2.18644958E+2,1.65173615E+2,1.85944229E+2,
469.00,1.05819252E+2,1.28379242E+2,1.14929863E+2,
470.00,1.09300262E+2,8.25214386E+1,8.64743805E+1,
471.00,4.98776741E+1,7.47779312E+1,7.49030075E+1,
472.00,7.10865326E+1,4.78196259E+1,5.76746292E+1,
473.00,8.25859451E+1,5.95313911E+1,6.52860718E+1,
474.00,5.58366013E+1,7.66277771E+1,7.67254028E+1,
475.00,7.88642273E+1,6.34449883E+1,4.81563988E+1,
476.00,5.22388115E+1,7.14635468E+1,7.92107239E+1,
477.00,4.85895920E+1,8.73902969E+1,6.78734360E+1,
478.00,4.87947540E+1,9.54029160E+1,7.21665039E+1,
479.00,9.39617157E+1,8.40088654E+1,7.81018066E+1,
480.00,6.70929108E+1,8.83506088E+1,7.87948685E+1,
481.00,5.93335609E+1,8.47841110E+1,8.05877380E+1,
482.00,1.03131645E+2,7.54914017E+1,6.51547623E+1,
483.00,7.97826462E+1,8.18193893E+1,7.76128082E+1,
484.00,7.61874008E+1,8.40194244E+1,8.59041519E+1,
485.00,7.65647507E+1,6.63665924E+1,7.23644485E+1,
486.00,8.92858505E+1,5.27676086E+1,7.05109787E+1,
487.00,6.93798981E+1,5.69387398E+1,5.89621315E+1,
488.00,4.51445847E+1,7.99916153E+1,8.76758652E+1,
489.00,7.19846878E+1,6.17708855E+1,6.81371231E+1,
490.00,7.85884476E+1,7.25728226E+1,6.62854538E+1,
491.00,4.99288559E+1,6.87297058E+1,6.66371765E+1,
492.00,7.94448013E+1,7.34388580E+1,8.59819107E+1,
493.00,5.07589035E+1,6.96479568E+1,7.59255676E+1,
494.00,5.53571548E+1,6.58474197E+1,6.36125946E+1,
495.00,7.71219788E+1,5.98749504E+1,1.02562325E+2,
496.00,5.60692787E+1,8.15288162E+1,5.15788612E+1,
497.00,5.20391121E+1,6.49293747E+1,6.49389191E+1,
498.00,7.64699936E+1,6.99188538E+1,6.79056702E+1,
499.00,5.95603371E+1,7.48931046E+1,6.80890198E+1,
500.00,5.33085060E+1,7.54813690E+1,1.02177162E+2,
501.00,5.12978516E+1,6.25908813E+1,9.37756042E+1,
502.00,4.50609322E+1,6.96045303E+1,8.09800797E+1,
503.00,6.56551895E+1,6.76283264E+1,9.05210648E+1,
504.00,7.53273315E+1,6.82443085E+1,8.19695358E+1,
505.00,6.66159897E+1,8.50241623E+1,8.48863754E+1,
506.00,6.69662857E+1,7.40919952E+1,6.23892479E+1,
507.00,6.97060928E+1,6.29731331E+1,1.21010712E+2,
508.00,5.87351685E+1,7.51403580E+1,8.43546066E+1,
509.00,7.06638641E+1,7.81316986E+1,6.62544556E+1,
510.00,6.68146515E+1,8.59362717E+1,7.84832153E+1,
511.00,5.75773277E+1,7.45574722E+1,8.14798279E+1,
512.00,9.17609711E+1,7.75197067E+1,5.79443398E+1,
513.00,8.02462006E+1,7.31755524E+1,9.92613754E+1,
514.00,8.55165253E+1,5.66445580E+1,9.28260574E+1,
515.00,6.66603012E+1,7.16368256E+1,5.67498550E+1,
516.00,5.45163116E+1,1.09286751E+2,6.21298065E+1,
517.00,6.76011047E+1,7.75323715E+1,7.74052505E+1,
518.00,9.07418365E+1,1.06211624E+2,8.32595825E+1,
519.00,9.66839142E+1,1.14496910E+2,9.63906479E+1,
520.00,8.21253357E+1,1.05254105E+2,1.08065521E+2,
521.00,8.54363403E+1,6.97892227E+1,9.58464661E+1,
522.00,9.92277298E+1,8.32937546E+1,1.01668869E+2,
523.00,8.39873962E+1,1.04778542E+2,8.43954010E+1,
524.00,1.13862213E+2,1.00481705E+2,1.16247421E+2,
525.00,9.60373917E+1,6.66091843E+1,9.32780304E+1,
526.00,7.78235016E+1,1.31427216E+2,8.61784363E+1,
527.00,8.36870193E+1,8.38839951E+1,1.32766617E+2,
528.00,7.90072861E+1,9.82825470E+1,8.22147675E+1,
529.00,1.18352554E+2,1.12875473E+2,1.37808609E+2,
530.00,9.71619263E+1,1.19423126E+2,1.24628845E+2,
531.00,1.14779053E+2,1.23219864E+2,1.39984772E+2,
532.00,7.63603897E+1,7.63434982E+1,1.35229752E+2,
533.00,9.11493073E+1,1.16787910E+2,9.38870316E+1,
534.00,1.06193970E+2,1.17553207E+2,1.20565216E+2,
535.00,1.15996338E+2,1.32898895E+2,1.35741425E+2,
536.00,9.33432465E+1,1.22561142E+2,1.31109421E+2,
537.00,1.41326660E+2,1.52462906E+2,1.20172905E+2,
538.00,1.06489487E+2,9.19222183E+1,9.19131851E+1,
539.00,1.13549805E+2,1.10226257E+2,1.31217911E+2,
540.00,8.74941788E+1,9.32078171E+1,1.35427597E+2,
541.00,1.58375122E+2,9.70989990E+1,1.39648163E+2,
542.00,1.65984116E+2,1.71423523E+2,1.59019318E+2,
543.00,1.67103714E+2,1.73233154E+2,1.76006714E+2,
544.00,1.59296814E+2,1.49301636E+2,1.61727585E+2,
545.00,1.67328506E+2,1.53559311E+2,1.72223282E+2,
546.00,9.50323563E+1,1.45227921E+2,1.01464973E+2,
547.00,1.59939316E+2,1.78899078E+2,1.78798187E+2,
548.00,1.90996109E+2,1.51428879E+2,1.32435501E+2,
549.00,2.01857407E+2,1.68938339E+2,1.56130829E+2,
550.00,1.70910706E+2,1.73829712E+2,1.76515884E+2,
551.00,1.78857178E+2,2.01581940E+2,1.68523331E+2,
552.00,1.90108459E+2,1.83712753E+2,2.34530289E+2,
553.00,2.05638809E+2,2.05603455E+2,1.61362076E+2,
554.00,1.90296082E+2,2.41043274E+2,1.97063339E+2,
555.00,1.88627533E+2,2.19763870E+2,2.09343964E+2,
556.00,2.00825287E+2,1.72946640E+2,1.76457596E+2,
557.00,2.12871719E+2,1.95111862E+2,2.19366425E+2,
558.00,2.65166382E+2,2.38729401E+2,2.18767624E+2,
559.00,2.52988907E+2,2.58601074E+2,2.45253006E+2,
560.00,2.30332077E+2,2.39871002E+2,2.51041870E+2,
561.00,2.43216797E+2,2.71296448E+2,3.00183258E+2,
562.00,2.66820770E+2,3.58294464E+2,2.63482635E+2,
563.00,2.94801697E+2,2.09794022E+2,2.94584900E+2,
564.00,2.75092621E+2,3.31138977E+2,2.31368530E+2,
565.00,2.55348053E+2,3.11414825E+2,3.08237610E+2,
566.00,3.61252808E+2,3.03279480E+2,2.88313660E+2,
567.00,3.60938477E+2,3.02790344E+2,3.52469421E+2,
568.00,3.14241180E+2,3.71172455E+2,3.54818634E+2,
569.00,3.52284058E+2,3.39346527E+2,3.00459137E+2,
570.00,4.05994202E+2,3.34640900E+2,3.74469849E+2,
571.00,3.57176361E+2,3.72913757E+2,3.93482208E+2,
572.00,2.68768982E+2,4.01226501E+2,3.85650726E+2,
573.00,4.20588226E+2,3.72104401E+2,3.68846191E+2,
574.00,4.46280304E+2,4.25317505E+2,4.48764557E+2,
575.00,2.93254242E+2,5.29724548E+2,4.71878784E+2,
576.00,4.09469482E+2,4.78861847E+2,5.13812256E+2,
577.00,4.92964417E+2,5.10822083E+2,4.29078522E+2,
578.00,4.97350861E+2,4.00170563E+2,5.31697205E+2,
579.00,5.02370941E+2,4.37233887E+2,5.82235840E+2,
580.00,5.29149048E+2,4.89307526E+2,5.47682983E+2,
581.00,5.88022217E+2,5.50935242E+2,5.67339172E+2,
582.00,5.33910339E+2,5.35420776E+2,6.36756409E+2,
583.00,4.72874176E+2,5.66835266E+2,6.41198059E+2,
584.00,5.35628723E+2,5.50158020E+2,5.94157349E+2,
585.00,6.23816833E+2,6.33328369E+2,6.32146606E+2,
586.00,6.25968872E+2,6.56959412E+2,6.88205566E+2,
587.00,6.59581665E+2,6.92504822E+2,6.86978577E+2,
588.00,6.99237183E+2,6.64540710E+2,6.88446472E+2,
589.00,7.43282166E+2,6.21519348E+2,8.49208069E+2,
590.00,6.35773682E+2,6.16304260E+2,7.04413147E+2,
591.00,7.04202209E+2,6.99052734E+2,6.79301575E+2,
592.00,7.08788025E+2,6.67479370E+2,7.15339905E+2,
593.00,7.58153137E+2,6.73733398E+2,8.12725769E+2,
594.00,7.56001343E+2,7.51101440E+2,7.95732361E+2,
595.00,7.76112732E+2,7.62137939E+2,9.34347290E+2,
596.00,8.05574951E+2,9.10315613E+2,7.72246155E+2,
597.00,7.85130676E+2,8.87457275E+2,8.05182800E+2,
598.00,8.29347473E+2,8.09427368E+2,8.57113586E+2,
599.00,8.92804016E+2,8.35588745E+2,9.17777466E+2,
600.00,8.72466125E+2,8.70900513E+2,8.92120056E+2,
601.00,8.31559937E+2,7.68086853E+2,1.02788977E+3,
602.00,1.01110370E+3,1.05737256E+3,8.27740051E+2,
603.00,9.83175781E+2,1.03266003E+3,1.01255725E+3,
604.00,9.42827576E+2,1.01044751E+3,8.79530762E+2,
605.00,9.28926575E+2,9.07165100E+2,1.04988806E+3,
606.00,1.07033887E+3,1.01395563E+3,1.05126575E+3,
607.00,1.12899829E+3,9.11601685E+2,9.54355164E+2,
608.00,1.06656494E+3,9.63998535E+2,1.04658423E+3,
609.00,1.13974377E+3,1.04007349E+3,1.20259705E+3,
610.00,9.95132629E+2,1.09069080E+3,1.14040088E+3,
611.00,9.97980774E+2,1.02849426E+3,1.10137170E+3,
612.00,9.03334106E+2,1.25880542E+3,1.22069177E+3,
613.00,1.02447363E+3,1.06875354E+3,1.02366907E+3,
614.00,1.25979797E+3,1.00476154E+3,1.14869348E+3,
615.00,1.08328003E+3,1.13162195E+3,1.26858655E+3,
616.00,1.11421069E+3,1.10224243E+3,1.14443030E+3,
617.00,1.11718433E+3,1.22240515E+3,1.08348279E+3,
618.00,1.07677344E+3,9.97397949E+2,1.32470850E+3,
619.00,1.12157813E+3,1.20631812E+3,1.09391040E+3,
620.00,1.11736792E+3,1.02940930E+3,1.14375488E+3,
621.00,1.10887085E+3,1.28539917E+3,1.13686560E+3,
622.00,1.16306702E+3,1.18673877E+3,1.29023328E+3,
623.00,9.79787354E+2,1.11953784E+3,1.13740149E+3,
624.00,1.38575317E+3,1.35477405E+3,1.06013477E+3,
625.00,8.87884216E+2,1.08998914E+3,1.11209949E+3,
626.00,1.13971375E+3,1.13976978E+3,1.18686304E+3,
627.00,1.06310974E+3,1.32260547E+3,1.33515820E+3,
628.00,1.07356018E+3,1.32425769E+3,1.16008667E+3,
629.00,1.05020190E+3,1.19934143E+3,1.15509863E+3,
630.00,1.20045056E+3,1.06887305E+3,1.20280762E+3,
631.00,1.10175049E+3,9.81870422E+2,1.16681018E+3,
632.00,1.30479492E+3,1.01174969E+3,1.33762549E+3,
633.00,1.14275378E+3,1.29964954E+3,1.23465283E+3,
634.00,1.29013989E+3,1.53182520E+3,1.20700110E+3,
635.00,1.08516589E+3,1.09663416E+3,1.23024719E+3,
636.00,9.88237427E+2,1.11429785E+3,1.27623706E+3,
637.00,1.16663599E+3,1.17201477E+3,1.15732471E+3,
638.00,1.12209204E+3,1.09603650E+3,1.19102710E+3,
639.00,1.01907043E+3,1.23046167E+3,1.23611206E+3,
640.00,9.44042419E+2,1.18995911E+3,1.07607190E+3,
641.00,1.13658057E+3,1.27705249E+3,1.05454211E+3,
642.00,1.20728601E+3,9.86859558E+2,1.13971252E+3,
643.00,1.19625281E+3,1.20540808E+3,1.35552661E+3,
644.00,1.09497229E+3,9.61001526E+2,1.08162439E+3,
645.00,1.03186548E+3,1.12040759E+3,1.16978223E+3,
646.00,1.08786218E+3,9.21271301E+2,1.07132690E+3,
647.00,8.18200439E+2,1.03340161E+3,1.26331970E+3,
648.00,9.94739685E+2,1.08232336E+3,1.25583008E+3,
649.00,8.77943909E+2,1.13838477E+3,9.47493530E+2,
650.00,1.12784546E+3,7.67067993E+2,9.93648987E+2,
651.00,8.50906799E+2,9.22947144E+2,9.97487549E+2,
652.00,7.47072205E+2,9.17403809E+2,1.31059021E+3,
653.00,9.43925842E+2,8.45780029E+2,9.64985718E+2,
654.00,8.81577881E+2,9.48953613E+2,8.69683228E+2,
655.00,9.86047668E+2,8.50814270E+2,7.82723450E+2,
656.00,8.77148132E+2,1.02571606E+3,9.32344910E+2,
657.00,9.48056519E+2,8.12279114E+2,8.57262939E+2,
658.00,8.95896973E+2,9.79086731E+2,8.49369934E+2,
659.00,8.14154297E+2,8.39848694E+2,8.74639893E+2,
660.00,8.14991760E+2,7.08700195E+2,8.68761780E+2,
661.00,9.45072510E+2,6.59079834E+2,7.35964966E+2,
662.00,1.01806274E+3,7.59214172E+2,7.48262634E+2,
663.00,8.68715515E+2,7.89716919E+2,6.08948547E+2,
664.00,8.72367310E+2,7.14491394E+2,7.14860229E+2,
665.00,7.03144470E+2,7.95628723E+2,8.39313232E+2,
666.00,7.18074707E+2,9.24712219E+2,7.58180542E+2,
667.00,8.89111389E+2,6.49894592E+2,9.14911072E+2,
668.00,5.75931396E+2,6.91406433E+2,1.09322241E+3,
669.00,6.30067444E+2,5.84137268E+2,7.29884766E+2,
670.00,6.94409363E+2,7.08504089E+2,7.06385559E+2,
671.00,5.06468323E+2,6.83101868E+2,6.82364685E+2,
672.00,6.58866211E+2,7.48398560E+2,5.52008728E+2,
673.00,5.25914612E+2,5.41699341E+2,9.01346497E+2,
674.00,6.62673096E+2,7.86183167E+2,7.70363220E+2,
675.00,6.23395264E+2,6.83894836E+2,6.65654480E+2,
676.00,5.48959106E+2,7.94712830E+2,6.57780212E+2,
677.00,5.68660156E+2,5.23592834E+2,6.14616943E+2,
678.00,5.58194946E+2,7.25350647E+2,8.22049561E+2,
679.00,7.04333191E+2,7.01327515E+2,5.77780762E+2,
680.00,6.05825195E+2,4.94237976E+2,4.61444122E+2,
681.00,5.78480042E+2,5.29622559E+2,4.97731903E+2,
682.00,5.52071350E+2,5.50525696E+2,4.20288330E+2,
683.00,6.84491699E+2,7.36942871E+2,5.88365906E+2,
684.00,4.12372986E+2,6.09188477E+2,4.76244629E+2,
685.00,4.82503601E+2,5.83450867E+2,6.79254578E+2,
686.00,4.35950531E+2,6.53572571E+2,3.52685669E+2,
687.00,3.55251709E+2,3.87069214E+2,8.13002563E+2,
688.00,3.93535431E+2,6.46447998E+2,3.76814880E+2,
689.00,3.27076630E+2,5.83162598E+2,5.52860291E+2,
690.00,5.41762756E+2,4.86345398E+2,4.00608398E+2,
691.00,3.17657379E+2,5.28268738E+2,4.74588776E+2,
692.00,5.70570618E+2,3.91157654E+2,4.96603210E+2,
693.00,3.78052734E+2,5.40155212E+2,5.57007751E+2,
694.00,4.00068573E+2,4.90354187E+2,5.80390808E+2,
695.00,4.22764069E+2,3.12777344E+2,3.49849854E+2,
696.00,4.64172852E+2,3.90192139E+2,3.34803497E+2,
697.00,4.71521027E+2,4.70074585E+2,4.51826019E+2,
698.00,4.38293304E+2,4.19041351E+2,3.81134003E+2,
699.00,3.87095978E+2,4.23724335E+2,5.39510742E+2,
700.00,4.68588989E+2,4.10722382E+2,4.28339142E+2,
