# Supplementary material for: A pre-screening strategy to assess resected tumor margins by imaging cytoplasmic viscosity and hypoxia
Source: eLife. 2021 Oct 11;10:e70471. doi: 10.7554/eLife.70471 (PMC8553343; doi:10.7554/eLife.70471)
Supplement: Figure 1—source data 1. [file elife-70471-fig1-data1.zip › Figure 1-Source data/IBS440 in various species/NaOAC.txt]

NaAC

Labels,NaAC-2,NaAC-1,NaAC-3,
420.00,1.45229969E+1,2.07998810E+1,1.86480904E+1,
421.00,1.44533529E+1,2.47838993E+1,2.88199959E+1,
422.00,3.90667496E+1,3.90648193E+1,3.27655487E+1,
423.00,3.27224464E+1,3.27880173E+1,2.85911961E+1,
424.00,8.14101410E+0,3.06133404E+1,4.47215462E+1,
425.00,8.12139511E+0,2.84691048E+1,4.44899559E+1,
426.00,1.81915817E+1,4.66697884E+1,2.62799625E+1,
427.00,2.62987671E+1,3.85870361E+1,5.86997795E+1,
428.00,4.03166122E+1,3.63091125E+1,5.63100090E+1,
429.00,1.81668835E+1,3.81624184E+1,4.62273560E+1,
430.00,8.02133751E+0,1.40550013E+1,3.60365334E+1,
431.00,6.01843882E+0,3.20501099E+1,2.80500641E+1,
432.00,1.20151873E+1,2.00668221E+1,2.00041332E+1,
433.00,4.02515459E+0,2.60526562E+1,1.20171986E+1,
434.00,1.00562143E+1,2.20614986E+1,2.20045433E+1,
435.00,1.40739756E+1,3.01585178E+1,5.01739273E+1,
436.00,3.98692417E+0,2.21219769E+1,1.99851570E+1,
437.00,1.00538769E+1,2.61484642E+1,2.20180550E+1,
438.00,3.65784683E+1,2.65465240E+1,2.63186569E+1,
439.00,4.54009056E+1,2.48161087E+1,3.08889484E+1,
440.00,1.26325884E+1,1.89465408E+1,2.30237389E+1,
441.00,1.71621933E+1,2.15026512E+1,1.49725542E+1,
442.00,1.96069698E+1,3.05253048E+1,3.69516335E+1,
443.00,1.54793835E+1,2.88533192E+1,2.86859531E+1,
444.00,2.68037205E+1,1.78823376E+1,2.45942631E+1,
445.00,2.03607082E+1,1.35912228E+1,2.48393974E+1,
446.00,3.41112709E+1,2.49295845E+1,3.17980251E+1,
447.00,2.05394440E+1,1.36899281E+1,1.82734852E+1,
448.00,1.82801743E+1,2.73744183E+1,2.28092136E+1,
449.00,3.87515945E+1,1.82738647E+1,2.51290455E+1,
450.00,1.58567009E+1,1.58781691E+1,2.94974651E+1,
451.00,1.80478382E+1,3.60894356E+1,3.36518593E+1,
452.00,3.56193962E+1,2.45379429E+1,2.66619587E+1,
453.00,4.83904076E+1,4.18494835E+1,4.41076050E+1,
454.00,5.64038315E+1,4.56277275E+1,7.80937653E+1,
455.00,4.08037453E+1,6.86950378E+1,7.08906021E+1,
456.00,1.07560913E+2,9.74183350E+1,1.13921661E+2,
457.00,1.39532410E+2,1.01920708E+2,1.18811935E+2,
458.00,2.25947449E+2,1.81184799E+2,1.65038223E+2,
459.00,2.13924072E+2,2.80970825E+2,2.32563583E+2,
460.00,2.75388977E+2,2.66173828E+2,2.40006973E+2,
461.00,3.20394623E+2,2.93788330E+2,2.89142914E+2,
462.00,3.32225067E+2,3.12811584E+2,3.00200439E+2,
463.00,3.88974701E+2,3.40071686E+2,3.25101105E+2,
464.00,3.71613586E+2,3.65663208E+2,3.83165009E+2,
465.00,2.89004120E+2,2.75636993E+2,2.72661346E+2,
466.00,2.23718857E+2,2.34225189E+2,2.07221863E+2,
467.00,1.71214127E+2,1.72102203E+2,1.58628754E+2,
468.00,1.26826546E+2,9.66817856E+1,1.57917740E+2,
469.00,7.67742233E+1,4.42386208E+1,7.88873291E+1,
470.00,5.17445869E+1,5.38791809E+1,3.07805214E+1,
471.00,3.83137894E+1,4.22581711E+1,3.07173500E+1,
472.00,1.14998121E+1,2.11478863E+1,3.84024696E+1,
473.00,9.57501030E+0,4.42347717E+1,3.45521774E+1,
474.00,2.49681816E+1,3.84692078E+1,4.43136215E+1,
475.00,4.04881477E+1,2.12749767E+1,4.82820168E+1,
476.00,3.09175701E+1,1.55136318E+1,4.25995140E+1,
477.00,2.71794014E+1,3.90378571E+1,3.89003868E+1,
478.00,2.14232922E+1,4.49088593E+1,3.12009964E+1,
479.00,4.11790962E+1,4.91061478E+1,5.28067436E+1,
480.00,2.36396236E+1,3.73990211E+1,5.32560234E+1,
481.00,1.38806858E+1,2.18173504E+1,4.37134056E+1,
482.00,2.98476543E+1,3.59055786E+1,3.17320366E+1,
483.00,3.00305405E+1,2.40772305E+1,4.59709396E+1,
484.00,2.00872898E+1,4.22946205E+1,3.82241402E+1,
485.00,3.62577171E+1,2.62583199E+1,4.02517700E+1,
486.00,2.43698788E+1,2.64495506E+1,4.66801910E+1,
487.00,1.22197447E+1,5.10712128E+1,2.45081406E+1,
488.00,2.86613331E+1,4.10668221E+1,4.51746178E+1,
489.00,2.67076740E+1,6.18149300E+1,3.51312332E+1,
490.00,3.09769173E+1,2.69509773E+1,4.37178955E+1,
491.00,4.79072266E+1,3.13771267E+1,3.76785660E+1,
492.00,2.93503075E+1,3.36928825E+1,3.58128166E+1,
493.00,3.17250938E+1,3.39594879E+1,2.32896881E+1,
494.00,5.97961159E+1,2.13968906E+1,3.62395821E+1,
495.00,2.35361500E+1,2.15099258E+1,1.92918644E+1,
496.00,3.67401085E+1,4.54306984E+1,5.82973976E+1,
497.00,4.77975388E+1,3.69644585E+1,5.66761551E+1,
498.00,5.03134918E+1,4.82493401E+1,2.41914635E+1,
499.00,3.74695854E+1,5.30090828E+1,3.31838570E+1,
500.00,4.19957886E+1,5.34942055E+1,2.44384823E+1,
501.00,5.58119583E+1,2.69439659E+1,5.59907684E+1,
502.00,4.95048714E+1,4.30229187E+1,3.83395538E+1,
503.00,4.98208466E+1,2.72325764E+1,7.26112595E+1,
504.00,5.00445976E+1,5.71055031E+1,5.49945984E+1,
505.00,3.21950607E+1,3.91827240E+1,6.90948486E+1,
506.00,7.41029358E+1,3.25104294E+1,6.74278870E+1,
507.00,6.53730087E+1,5.85446320E+1,6.08098221E+1,
508.00,4.71272011E+1,4.47112885E+1,6.13258591E+1,
509.00,6.16477585E+1,4.04066734E+1,3.32301407E+1,
510.00,5.96486015E+1,4.53128700E+1,6.69860611E+1,
511.00,5.26821823E+1,5.54191666E+1,1.17953445E+2,
512.00,5.32214241E+1,1.07069359E+2,5.56816444E+1,
513.00,6.57932205E+1,5.39462395E+1,7.32855911E+1,
514.00,6.38187675E+1,5.65789261E+1,8.60220261E+1,
515.00,4.69899139E+1,6.18607979E+1,6.70672684E+1,
516.00,6.48138733E+1,8.69049301E+1,6.74861832E+1,
517.00,7.01840744E+1,5.79187126E+1,6.02539978E+1,
518.00,7.59214401E+1,7.11892853E+1,8.36989136E+1,
519.00,5.10956421E+1,8.92722092E+1,8.95829163E+1,
520.00,5.39252090E+1,6.71274490E+1,1.23854134E+2,
521.00,3.62885475E+1,1.22066223E+2,6.22733231E+1,
522.00,6.52733688E+1,4.96554108E+1,8.12046967E+1,
523.00,8.15589371E+1,7.90310440E+1,9.47578964E+1,
524.00,7.42194290E+1,6.35963173E+1,1.11477196E+2,
525.00,8.28127747E+1,9.62525482E+1,9.34086838E+1,
526.00,5.12718849E+1,9.71060257E+1,7.27291565E+1,
527.00,1.16435158E+2,1.05679169E+2,9.51603699E+1,
528.00,4.38370819E+1,1.12349121E+2,6.31261635E+1,
529.00,9.93907089E+1,8.53323135E+1,1.18448471E+2,
530.00,9.47252884E+1,7.51267929E+1,1.33670547E+2,
531.00,1.06540100E+2,1.17644966E+2,8.97952347E+1,
532.00,1.27073593E+2,9.63684311E+1,8.48887177E+1,
533.00,1.36345520E+2,1.08410217E+2,1.42578384E+2,
534.00,9.19721069E+1,1.29504471E+2,1.06421219E+2,
535.00,1.18776459E+2,1.50795242E+2,1.18931358E+2,
536.00,9.35937195E+1,1.25602669E+2,1.42826630E+2,
537.00,1.85208939E+2,1.26667427E+2,1.71161072E+2,
538.00,7.71851349E+1,1.27358025E+2,1.21834839E+2,
539.00,1.37705078E+2,1.61649811E+2,1.40944687E+2,
540.00,1.26793549E+2,9.69213486E+1,1.51163834E+2,
541.00,1.46048889E+2,1.83172577E+2,1.68082031E+2,
542.00,1.47559586E+2,1.66217087E+2,1.53598358E+2,
543.00,1.82675018E+2,1.92436615E+2,2.10199677E+2,
544.00,1.65739548E+2,1.65678299E+2,1.86892761E+2,
545.00,1.61145447E+2,1.45246429E+2,1.63928635E+2,
546.00,1.52081635E+2,1.58847336E+2,2.12447525E+2,
547.00,2.14746033E+2,1.34610291E+2,1.73844971E+2,
548.00,1.71142380E+2,2.13619797E+2,2.91839264E+2,
549.00,2.51194214E+2,2.54519180E+2,2.01768097E+2,
550.00,2.13612122E+2,1.81377731E+2,2.27619644E+2,
551.00,2.19044373E+2,2.22928329E+2,2.02509918E+2,
552.00,2.40031052E+2,1.97958328E+2,2.57691376E+2,
553.00,2.72739655E+2,2.30278000E+2,2.59755585E+2,
554.00,2.11214111E+2,2.76056580E+2,2.21319702E+2,
555.00,2.40567932E+2,2.33953827E+2,2.36979568E+2,
556.00,2.53267258E+2,3.09265472E+2,3.05210724E+2,
557.00,3.01253143E+2,2.76944122E+2,2.83857330E+2,
558.00,2.93017639E+2,2.58069855E+2,3.18875305E+2,
559.00,2.67821625E+2,2.78027222E+2,3.00478851E+2,
560.00,2.41432053E+2,3.61192230E+2,2.98726624E+2,
561.00,2.97368347E+2,2.80837463E+2,3.67019501E+2,
562.00,3.58013184E+2,3.44872711E+2,3.11791504E+2,
563.00,3.50550018E+2,3.66317871E+2,4.10315735E+2,
564.00,4.10998718E+2,3.62131439E+2,3.54795929E+2,
565.00,4.02192719E+2,4.29539063E+2,4.77885742E+2,
566.00,5.09556610E+2,4.68789246E+2,4.68696716E+2,
567.00,4.02729828E+2,3.84639862E+2,4.50506256E+2,
568.00,4.49869232E+2,4.54508392E+2,4.57422943E+2,
569.00,5.16416321E+2,4.68798615E+2,4.26665619E+2,
570.00,4.96811768E+2,4.47665771E+2,5.25613708E+2,
571.00,4.70569855E+2,4.55830750E+2,4.54506439E+2,
572.00,5.08955750E+2,4.92530701E+2,5.10585327E+2,
573.00,3.88635254E+2,6.91601074E+2,5.27609924E+2,
574.00,5.08432251E+2,5.45939148E+2,5.49042969E+2,
575.00,6.21290771E+2,6.89344238E+2,6.52962891E+2,
576.00,6.23066772E+2,6.58319824E+2,6.38880798E+2,
577.00,6.99196289E+2,6.28982422E+2,5.70613953E+2,
578.00,6.01113159E+2,6.07020569E+2,7.11641296E+2,
579.00,5.06714508E+2,7.11671814E+2,6.41647644E+2,
580.00,7.33488403E+2,6.95556213E+2,6.21546143E+2,
581.00,6.85982544E+2,7.83639526E+2,7.01235229E+2,
582.00,6.85920288E+2,8.67413269E+2,7.65632080E+2,
583.00,7.97028015E+2,6.90312500E+2,7.89727722E+2,
584.00,7.67066406E+2,7.93433594E+2,8.08113220E+2,
585.00,7.94382324E+2,8.85232422E+2,7.86733765E+2,
586.00,7.31150330E+2,8.53623047E+2,9.80763916E+2,
587.00,8.93850037E+2,9.41425232E+2,8.14386108E+2,
588.00,9.01917542E+2,8.95962646E+2,9.09839661E+2,
589.00,9.95740295E+2,9.49796509E+2,8.54669434E+2,
590.00,8.44125305E+2,9.82366333E+2,1.07096106E+3,
591.00,1.13668665E+3,8.84097534E+2,1.05375745E+3,
592.00,9.61978943E+2,1.17551172E+3,1.10166528E+3,
593.00,1.04043335E+3,1.00322479E+3,1.19169580E+3,
594.00,1.05068896E+3,1.05980615E+3,1.00343030E+3,
595.00,1.07761914E+3,1.03750378E+3,1.34732251E+3,
596.00,1.19961841E+3,1.19699426E+3,1.18932080E+3,
597.00,1.16241650E+3,1.17957861E+3,1.19225085E+3,
598.00,1.09245544E+3,1.25509802E+3,1.18773108E+3,
599.00,1.14641101E+3,1.17015234E+3,1.25994519E+3,
600.00,1.19160242E+3,1.20699731E+3,1.31073279E+3,
601.00,1.36479749E+3,1.31523987E+3,1.26124329E+3,
602.00,1.25744629E+3,1.36474878E+3,1.26847168E+3,
603.00,1.33055200E+3,1.37973645E+3,1.24167078E+3,
604.00,1.31112732E+3,1.30501965E+3,1.36964331E+3,
605.00,1.39859802E+3,1.26622192E+3,1.42893091E+3,
606.00,1.24098511E+3,1.28500708E+3,1.25227783E+3,
607.00,1.36302551E+3,1.39889478E+3,1.55262146E+3,
608.00,1.51833069E+3,1.46803223E+3,1.43212024E+3,
609.00,1.54024805E+3,1.46462878E+3,1.49986340E+3,
610.00,1.32035559E+3,1.63490479E+3,1.53120557E+3,
611.00,1.67342834E+3,1.56626770E+3,1.69059424E+3,
612.00,1.56144861E+3,1.33301172E+3,1.66381238E+3,
613.00,1.54072156E+3,1.47756946E+3,1.38144177E+3,
614.00,1.54819043E+3,1.57264233E+3,1.44238123E+3,
615.00,1.80019434E+3,1.37430298E+3,1.62572852E+3,
616.00,1.48599524E+3,1.49018665E+3,1.72148425E+3,
617.00,1.66303638E+3,1.61519165E+3,1.50084558E+3,
618.00,1.69194067E+3,1.76384583E+3,1.60415991E+3,
619.00,1.68852881E+3,1.58244373E+3,1.82096436E+3,
620.00,1.66746204E+3,1.71271252E+3,1.82842688E+3,
621.00,1.40631396E+3,1.64807617E+3,1.65674670E+3,
622.00,1.85802441E+3,1.65222095E+3,1.55618079E+3,
623.00,1.61750061E+3,1.71721387E+3,1.57147119E+3,
624.00,1.48425610E+3,1.82103088E+3,1.53860156E+3,
625.00,1.75437988E+3,1.76645447E+3,1.73196460E+3,
626.00,1.69753003E+3,1.64552075E+3,1.70460840E+3,
627.00,1.61011963E+3,1.45786255E+3,1.70088513E+3,
628.00,1.99213721E+3,1.77467090E+3,1.57566895E+3,
629.00,1.54267700E+3,1.69240674E+3,1.75115381E+3,
630.00,1.59170667E+3,1.90603577E+3,1.47131311E+3,
631.00,1.72438049E+3,1.89503699E+3,1.69954089E+3,
632.00,1.56489954E+3,1.68188220E+3,1.91454761E+3,
633.00,1.45496021E+3,1.76025354E+3,1.79254871E+3,
634.00,1.65785986E+3,1.47428284E+3,1.70037756E+3,
635.00,1.55459924E+3,1.59483228E+3,1.48446375E+3,
636.00,1.75779016E+3,1.62900159E+3,1.83580627E+3,
637.00,1.55349060E+3,1.52552698E+3,1.74938013E+3,
638.00,1.76815063E+3,1.63202979E+3,1.66434680E+3,
639.00,1.40922095E+3,1.53166162E+3,1.49490002E+3,
640.00,1.50909521E+3,1.65068201E+3,1.60779602E+3,
641.00,1.57656836E+3,1.82972034E+3,1.86128003E+3,
642.00,1.45135107E+3,1.49326965E+3,1.58065271E+3,
643.00,1.49276245E+3,1.57323840E+3,1.46484546E+3,
644.00,1.43182800E+3,1.65752063E+3,1.50016736E+3,
645.00,1.45069922E+3,1.43871680E+3,1.66882922E+3,
646.00,1.59886340E+3,1.39341040E+3,1.57516187E+3,
647.00,1.52727527E+3,1.42553625E+3,1.61601355E+3,
648.00,1.55972058E+3,1.35549670E+3,1.30078113E+3,
649.00,1.58009949E+3,1.11468958E+3,1.32215186E+3,
650.00,1.04947351E+3,1.28305347E+3,1.95251282E+3,
651.00,1.21484497E+3,9.37616028E+2,1.33807825E+3,
652.00,1.27685229E+3,1.54975000E+3,1.15540381E+3,
653.00,1.46654871E+3,1.47088721E+3,1.33780005E+3,
654.00,1.38716589E+3,1.45703455E+3,1.25195630E+3,
655.00,1.19336182E+3,1.22716650E+3,1.29146912E+3,
656.00,1.42835608E+3,1.11108337E+3,1.31807642E+3,
657.00,1.22063794E+3,1.36859802E+3,1.20898303E+3,
658.00,1.31205591E+3,1.10949927E+3,1.21539929E+3,
659.00,1.26620703E+3,1.26361938E+3,1.35628845E+3,
660.00,1.09241992E+3,1.27339722E+3,1.10363342E+3,
661.00,1.18383533E+3,9.76137634E+2,1.45981470E+3,
662.00,1.32322119E+3,1.44419531E+3,1.35016211E+3,
663.00,1.05404578E+3,9.49356995E+2,1.18195923E+3,
664.00,1.07710876E+3,1.18211816E+3,1.23232959E+3,
665.00,1.05838330E+3,1.11444556E+3,1.31353906E+3,
666.00,9.31177979E+2,1.04089746E+3,1.09347131E+3,
667.00,1.07757922E+3,1.14688831E+3,1.11768909E+3,
668.00,9.25811157E+2,7.79364380E+2,1.16835620E+3,
669.00,9.36136902E+2,9.93838867E+2,1.02591858E+3,
670.00,1.04411987E+3,1.24511646E+3,1.23851208E+3,
671.00,9.96200317E+2,1.06091748E+3,1.14920947E+3,
672.00,9.42819763E+2,1.06566235E+3,7.94005676E+2,
673.00,1.12715369E+3,8.14573303E+2,9.79224792E+2,
674.00,7.58650818E+2,8.19181152E+2,1.06093274E+3,
675.00,7.13869141E+2,9.44460144E+2,1.09754956E+3,
676.00,7.63228577E+2,9.80395325E+2,1.11820837E+3,
677.00,9.85416992E+2,1.04955872E+3,8.65109619E+2,
678.00,8.65475159E+2,9.78981750E+2,1.10288965E+3,
679.00,5.47491089E+2,9.07070007E+2,1.06223279E+3,
680.00,6.71262939E+2,8.45153687E+2,5.91583984E+2,
681.00,9.16016846E+2,8.03128723E+2,1.03061255E+3,
682.00,6.65634827E+2,7.60031494E+2,8.59861816E+2,
683.00,7.69866577E+2,7.52466797E+2,6.72563354E+2,
684.00,5.78004395E+2,5.94621277E+2,7.91308533E+2,
685.00,6.15199707E+2,5.65958313E+2,8.15786316E+2,
686.00,7.21739624E+2,8.06217896E+2,7.39542542E+2,
687.00,6.10307434E+2,6.60483337E+2,6.26751160E+2,
688.00,6.13099915E+2,9.23884460E+2,7.33104370E+2,
689.00,6.38458557E+2,5.86778259E+2,6.03442566E+2,
690.00,6.27039185E+2,6.81337036E+2,5.72098145E+2,
691.00,8.10770691E+2,6.69915710E+2,5.26143982E+2,
692.00,6.05007446E+2,6.77302002E+2,5.13029907E+2,
693.00,7.92091064E+2,6.31129456E+2,5.75541748E+2,
694.00,3.65333862E+2,5.27895447E+2,6.89501587E+2,
695.00,4.43147491E+2,5.73020752E+2,5.88179077E+2,
696.00,4.47911499E+2,7.47347778E+2,4.12261505E+2,
697.00,3.77300415E+2,5.86085510E+2,6.03576599E+2,
698.00,3.82035767E+2,4.38951630E+2,6.28762878E+2,
699.00,5.98197449E+2,6.18056885E+2,5.98477295E+2,
700.00,1.36560959E+2,6.85296997E+2,5.45707520E+2,
