# Supplementary material for: A pre-screening strategy to assess resected tumor margins by imaging cytoplasmic viscosity and hypoxia
Source: eLife. 2021 Oct 11;10:e70471. doi: 10.7554/eLife.70471 (PMC8553343; doi:10.7554/eLife.70471)
Supplement: Figure 1—source data 1. [file elife-70471-fig1-data1.zip › Figure 1-Source data/IBS440 in various species/Na2CO3.txt]

Na2CO3

Labels,Na2CO3-2,Na2CO3-1,Na2CO3-3,
420.00,1.65618305E+1,2.48690128E+1,3.75027237E+1,
421.00,2.05563965E+1,2.47143993E+1,2.68333359E+1,
422.00,2.05011673E+1,2.04397354E+1,3.48768997E+1,
423.00,2.03475418E+1,2.23960514E+1,3.47607346E+1,
424.00,1.82636948E+1,3.44802933E+1,1.01908407E+1,
425.00,3.84826851E+1,2.42684402E+1,2.23354874E+1,
426.00,2.82189064E+1,2.01949921E+1,2.63395634E+1,
427.00,2.21751366E+1,6.24444466E+1,4.44398384E+1,
428.00,2.20502129E+1,3.81531334E+1,5.44126701E+1,
429.00,2.60450478E+1,2.99533577E+1,2.00770760E+1,
430.00,1.19706602E+1,3.19053383E+1,4.20167847E+1,
431.00,2.38986530E+1,2.79015789E+1,1.60053425E+1,
432.00,1.40035810E+1,1.79745388E+1,3.39694252E+1,
433.00,1.39626627E+1,2.40302563E+1,2.39471474E+1,
434.00,1.80396423E+1,2.80526867E+1,2.60521297E+1,
435.00,1.20290174E+1,2.61315880E+1,4.02709122E+1,
436.00,4.59862404E+1,2.00147152E+1,1.80372562E+1,
437.00,3.00334702E+1,3.00607891E+1,3.41890869E+1,
438.00,2.02709713E+1,4.67679405E+1,2.23634205E+1,
439.00,1.03295879E+1,2.25725269E+1,1.44653473E+1,
440.00,4.18500328E+1,3.56338005E+1,3.15059338E+1,
441.00,2.35028419E+1,2.35538158E+1,3.21410179E+1,
442.00,2.16648865E+1,4.36194077E+1,2.83505173E+1,
443.00,3.30147858E+1,2.64819450E+1,3.31930008E+1,
444.00,2.46306343E+1,4.47520905E+1,3.35830956E+1,
445.00,2.02872124E+1,3.38394432E+1,3.38802414E+1,
446.00,1.58900232E+1,3.86508675E+1,4.56131325E+1,
447.00,2.27638588E+1,4.08705292E+1,2.51415367E+1,
448.00,2.95336361E+1,3.40764389E+1,3.19855766E+1,
449.00,3.41236382E+1,2.27574844E+1,3.42010078E+1,
450.00,3.86306801E+1,4.53438721E+1,3.63636665E+1,
451.00,2.92944565E+1,6.06403694E+1,3.37787933E+1,
452.00,5.10355301E+1,3.77005997E+1,5.13053436E+1,
453.00,4.16214218E+1,5.70424461E+1,8.14742355E+1,
454.00,8.42571564E+1,7.37225494E+1,1.08594589E+2,
455.00,8.98395004E+1,9.44254761E+1,1.07465576E+2,
456.00,9.29165039E+1,1.09632195E+2,1.03139854E+2,
457.00,1.48019318E+2,1.47993805E+2,1.39807617E+2,
458.00,2.07853592E+2,2.26570190E+2,1.73136520E+2,
459.00,2.73310364E+2,2.73256500E+2,2.72235931E+2,
460.00,3.38001709E+2,3.19521729E+2,2.97702576E+2,
461.00,3.37208282E+2,3.11102814E+2,3.12106018E+2,
462.00,3.71181946E+2,3.72978058E+2,3.41700684E+2,
463.00,3.54721710E+2,3.81493164E+2,4.10990051E+2,
464.00,3.37163849E+2,3.93711609E+2,3.58725525E+2,
465.00,3.60123260E+2,3.18161102E+2,3.80803741E+2,
466.00,2.62833557E+2,2.68644592E+2,2.58471954E+2,
467.00,2.23303619E+2,1.90690628E+2,1.95017975E+2,
468.00,1.67172241E+2,1.59910522E+2,1.21578552E+2,
469.00,8.25647278E+1,1.00202721E+2,1.23919220E+2,
470.00,7.68831406E+1,6.53281555E+1,5.79375191E+1,
471.00,7.11826324E+1,6.55289230E+1,7.16788940E+1,
472.00,4.81665649E+1,6.72175522E+1,6.56474686E+1,
473.00,5.39386444E+1,4.99688492E+1,7.95799942E+1,
474.00,6.18500977E+1,5.96668625E+1,5.04800262E+1,
475.00,8.71930084E+1,6.36070442E+1,6.41967316E+1,
476.00,5.42696381E+1,5.80545349E+1,5.06163445E+1,
477.00,5.82329903E+1,5.44672432E+1,7.03742294E+1,
478.00,5.24453506E+1,6.05084686E+1,4.32148476E+1,
479.00,5.88707581E+1,5.10426979E+1,5.71166611E+1,
480.00,5.51170540E+1,7.09310989E+1,6.52128525E+1,
481.00,5.14743309E+1,4.75042419E+1,4.56214714E+1,
482.00,7.18483963E+1,5.97055931E+1,6.18343353E+1,
483.00,3.81015816E+1,6.01722717E+1,6.02883530E+1,
484.00,6.82749557E+1,5.42316780E+1,6.64908447E+1,
485.00,6.46756668E+1,6.26699829E+1,6.86131134E+1,
486.00,6.49703369E+1,6.29276161E+1,6.09246902E+1,
487.00,5.72322044E+1,3.47267113E+1,8.35919724E+1,
488.00,6.98566284E+1,5.76825714E+1,6.57490311E+1,
489.00,6.79914017E+1,6.20314789E+1,6.79630051E+1,
490.00,8.30343170E+1,5.39723053E+1,6.19538345E+1,
491.00,8.15503693E+1,7.92133026E+1,6.03099899E+1,
492.00,8.00363846E+1,6.73160629E+1,6.88819504E+1,
493.00,7.63504486E+1,7.80518417E+1,6.74150238E+1,
494.00,8.53725281E+1,8.30806274E+1,9.52883072E+1,
495.00,6.66003113E+1,9.02971649E+1,8.95249405E+1,
496.00,6.89947815E+1,7.55428238E+1,5.56536560E+1,
497.00,6.51528244E+1,8.04679031E+1,6.90600662E+1,
498.00,8.74565659E+1,9.19853745E+1,8.70181503E+1,
499.00,6.59524307E+1,5.52450371E+1,6.37102394E+1,
500.00,7.74460373E+1,5.99794579E+1,7.27457809E+1,
501.00,7.80179062E+1,6.50406570E+1,8.44317780E+1,
502.00,9.86217194E+1,5.86297379E+1,8.47746201E+1,
503.00,5.42300415E+1,8.86521835E+1,8.99049072E+1,
504.00,5.68034019E+1,7.76883469E+1,9.51152191E+1,
505.00,7.80324402E+1,1.03606529E+2,9.36036072E+1,
506.00,7.40227890E+1,9.28800583E+1,8.50973129E+1,
507.00,8.17243195E+1,1.09555229E+2,1.04135521E+2,
508.00,9.65345688E+1,9.86435394E+1,6.55095215E+1,
509.00,8.52303925E+1,1.11125435E+2,7.28393326E+1,
510.00,9.75932083E+1,1.26287262E+2,1.04431725E+2,
511.00,9.86568451E+1,9.81876526E+1,7.64225616E+1,
512.00,9.67757339E+1,5.79457626E+1,9.37844620E+1,
513.00,8.54030075E+1,9.97977753E+1,1.11467186E+2,
514.00,1.08133995E+2,9.54932632E+1,8.54224014E+1,
515.00,1.01386810E+2,1.33104782E+2,6.85833054E+1,
516.00,8.71421585E+1,1.01625946E+2,9.13756409E+1,
517.00,1.05795937E+2,7.52286453E+1,9.97483597E+1,
518.00,9.62287140E+1,1.26548187E+2,8.53138657E+1,
519.00,9.69145889E+1,1.12626854E+2,1.04206917E+2,
520.00,1.00191139E+2,1.13102882E+2,7.17398605E+1,
521.00,1.08889778E+2,1.42337921E+2,1.02913986E+2,
522.00,1.12115723E+2,9.91789246E+1,1.63231857E+2,
523.00,1.15590462E+2,1.23769562E+2,1.38407837E+2,
524.00,1.46018005E+2,1.08614334E+2,1.31708679E+2,
525.00,1.06579926E+2,1.20330490E+2,1.11588600E+2,
526.00,1.42396729E+2,1.28972565E+2,1.33696625E+2,
527.00,1.05894974E+2,1.35552689E+2,1.19084518E+2,
528.00,1.14834831E+2,7.65509109E+1,1.19823250E+2,
529.00,1.15867409E+2,8.26892319E+1,1.48323090E+2,
530.00,1.08503143E+2,1.00607109E+2,1.57654739E+2,
531.00,1.12498672E+2,1.37950317E+2,1.78313919E+2,
532.00,1.66668976E+2,1.44559769E+2,1.26945801E+2,
533.00,1.28210190E+2,1.14363594E+2,1.36723953E+2,
534.00,1.03547516E+2,1.64293732E+2,1.66196991E+2,
535.00,1.39240128E+2,1.39528534E+2,1.32788254E+2,
536.00,1.48977936E+2,1.80896942E+2,1.68823990E+2,
537.00,1.26673660E+2,2.03077194E+2,1.69780441E+2,
538.00,1.98548721E+2,1.36669205E+2,1.86447952E+2,
539.00,1.79179260E+2,1.96966751E+2,1.61024368E+2,
540.00,1.65937210E+2,1.93699432E+2,1.92358398E+2,
541.00,1.79712524E+2,1.73906860E+2,1.96568329E+2,
542.00,1.87192169E+2,1.81214890E+2,2.16434189E+2,
543.00,1.82410461E+2,1.95921860E+2,2.03090256E+2,
544.00,2.52441559E+2,2.09612793E+2,2.07910965E+2,
545.00,2.42746460E+2,2.02441727E+2,1.91329727E+2,
546.00,1.70903030E+2,2.15984528E+2,1.89808472E+2,
547.00,2.81285858E+2,2.24091217E+2,1.62874008E+2,
548.00,2.54148987E+2,2.35770798E+2,2.53813187E+2,
549.00,2.20865204E+2,2.38027847E+2,2.37863846E+2,
550.00,1.90228729E+2,2.40423203E+2,3.07148193E+2,
551.00,2.08390335E+2,2.82721863E+2,2.01863892E+2,
552.00,2.87549408E+2,3.15064850E+2,2.30103088E+2,
553.00,2.56394775E+2,2.43787659E+2,2.55885025E+2,
554.00,2.92736542E+2,2.48675323E+2,2.00746918E+2,
555.00,2.95140656E+2,3.26083618E+2,3.24551117E+2,
556.00,2.70327942E+2,2.97804718E+2,3.31609619E+2,
557.00,3.42874420E+2,3.45667023E+2,3.29837280E+2,
558.00,2.71541687E+2,2.79342987E+2,3.41241760E+2,
559.00,3.63234344E+2,3.63341583E+2,3.58351532E+2,
560.00,3.47590912E+2,3.37469391E+2,3.94697754E+2,
561.00,2.85898804E+2,3.47847900E+2,3.65157928E+2,
562.00,3.97993256E+2,3.77223236E+2,3.42450958E+2,
563.00,3.22950867E+2,3.70045380E+2,4.15286743E+2,
564.00,3.87129547E+2,3.87272278E+2,3.81775208E+2,
565.00,4.16726044E+2,4.46990784E+2,4.00293793E+2,
566.00,4.77700378E+2,4.28845428E+2,4.04336121E+2,
567.00,3.61205200E+2,4.96518097E+2,4.32563171E+2,
568.00,4.17128784E+2,5.06359009E+2,4.55037781E+2,
569.00,4.85357178E+2,6.07459229E+2,5.33391846E+2,
570.00,4.38410950E+2,5.16805969E+2,4.27794586E+2,
571.00,4.85242706E+2,4.73543121E+2,5.44168518E+2,
572.00,4.90737000E+2,5.71045166E+2,5.68151917E+2,
573.00,5.72704407E+2,6.14455933E+2,5.89141907E+2,
574.00,5.51688599E+2,5.25648254E+2,5.19212402E+2,
575.00,5.35074341E+2,8.03654724E+2,6.22260437E+2,
576.00,6.13449463E+2,6.85066101E+2,6.38268616E+2,
577.00,6.39238525E+2,6.41267578E+2,6.86745728E+2,
578.00,6.02468567E+2,7.91243225E+2,7.32767578E+2,
579.00,6.83246460E+2,7.04662842E+2,8.20011230E+2,
580.00,6.98423523E+2,7.06439514E+2,6.37826111E+2,
581.00,8.71004272E+2,6.13580811E+2,8.52241516E+2,
582.00,8.78845581E+2,7.29222351E+2,7.30233032E+2,
583.00,8.22879761E+2,7.44122620E+2,8.42750305E+2,
584.00,7.35897644E+2,6.99728394E+2,9.35949341E+2,
585.00,9.65939636E+2,7.84304321E+2,9.13729980E+2,
586.00,7.97505432E+2,9.05219849E+2,9.77635620E+2,
587.00,9.09692993E+2,8.58976318E+2,9.79168091E+2,
588.00,8.56122620E+2,9.02406189E+2,9.49149353E+2,
589.00,8.35635559E+2,8.44964905E+2,8.21645447E+2,
590.00,8.48544800E+2,9.90973816E+2,1.09972485E+3,
591.00,1.01686450E+3,8.76483582E+2,1.01190155E+3,
592.00,1.12028320E+3,9.94557007E+2,9.43961365E+2,
593.00,1.02909900E+3,9.75342896E+2,1.17708850E+3,
594.00,1.22950208E+3,1.02955774E+3,1.12958264E+3,
595.00,1.12200134E+3,1.30062512E+3,1.02504456E+3,
596.00,1.14233862E+3,1.10890906E+3,1.13166028E+3,
597.00,1.15018250E+3,1.13529712E+3,1.15831433E+3,
598.00,1.13532983E+3,1.19611633E+3,1.20184668E+3,
599.00,1.25195605E+3,1.15394104E+3,1.24083203E+3,
600.00,1.32909509E+3,1.38501892E+3,1.36617957E+3,
601.00,1.25991638E+3,1.17150586E+3,1.30794263E+3,
602.00,1.20383704E+3,1.22322974E+3,1.25122754E+3,
603.00,1.42037646E+3,1.42588184E+3,1.46462988E+3,
604.00,1.29640063E+3,1.54449451E+3,1.35478699E+3,
605.00,1.44388782E+3,1.46419983E+3,1.33723389E+3,
606.00,1.37709863E+3,1.33439941E+3,1.48037183E+3,
607.00,1.36563135E+3,1.45095569E+3,1.37546313E+3,
608.00,1.48543567E+3,1.48847778E+3,1.49580261E+3,
609.00,1.40397949E+3,1.52093152E+3,1.68347083E+3,
610.00,1.42518872E+3,1.44294141E+3,1.34749341E+3,
611.00,1.59567834E+3,1.55551563E+3,1.54597632E+3,
612.00,1.33472107E+3,1.60478699E+3,1.43596851E+3,
613.00,1.77027454E+3,1.50173474E+3,1.52637769E+3,
614.00,1.74146985E+3,1.41144263E+3,1.68728101E+3,
615.00,1.76276953E+3,1.72045874E+3,1.66981384E+3,
616.00,1.66462646E+3,1.64893164E+3,1.82092102E+3,
617.00,1.71736572E+3,1.53120361E+3,1.75658765E+3,
618.00,1.62128503E+3,1.47527490E+3,1.82025952E+3,
619.00,1.61092236E+3,1.82158789E+3,1.71411121E+3,
620.00,1.62238867E+3,1.74724951E+3,1.85793567E+3,
621.00,1.64965723E+3,1.75013708E+3,1.96177893E+3,
622.00,1.78623157E+3,1.54972986E+3,1.75797180E+3,
623.00,1.48958521E+3,1.50760266E+3,1.65257190E+3,
624.00,1.38204028E+3,1.57294592E+3,1.54342432E+3,
625.00,1.84804858E+3,1.70714929E+3,1.66071399E+3,
626.00,1.68705688E+3,1.50120203E+3,1.72139844E+3,
627.00,1.48831250E+3,1.60060742E+3,1.87356287E+3,
628.00,1.63115259E+3,1.83908325E+3,1.83546155E+3,
629.00,1.86852783E+3,1.76327417E+3,1.77151355E+3,
630.00,1.58656982E+3,1.71996106E+3,1.61256177E+3,
631.00,1.52988782E+3,1.47660474E+3,1.57471228E+3,
632.00,1.72812610E+3,1.64852954E+3,1.83054919E+3,
633.00,1.18654846E+3,1.55942627E+3,1.71413074E+3,
634.00,1.63646423E+3,1.73911084E+3,1.71191882E+3,
635.00,1.80998987E+3,1.65523511E+3,1.70863245E+3,
636.00,1.76874243E+3,1.75728748E+3,1.58475818E+3,
637.00,1.54336853E+3,1.43945325E+3,1.64528674E+3,
638.00,1.50909497E+3,1.57541138E+3,1.62818896E+3,
639.00,1.52759058E+3,1.79727246E+3,1.65094666E+3,
640.00,1.69118909E+3,1.60439294E+3,1.42783618E+3,
641.00,1.67627771E+3,1.69968872E+3,1.48965906E+3,
642.00,1.37844226E+3,1.47985620E+3,1.45437366E+3,
643.00,1.60689929E+3,1.38015845E+3,1.31026208E+3,
644.00,1.36901819E+3,1.64537048E+3,1.58842822E+3,
645.00,1.20819507E+3,1.66124060E+3,1.60902734E+3,
646.00,1.62686926E+3,1.41540662E+3,1.56177148E+3,
647.00,1.48841284E+3,1.28161560E+3,1.50373364E+3,
648.00,1.40501001E+3,1.38291711E+3,1.46253101E+3,
649.00,1.37908350E+3,1.49638879E+3,1.45682715E+3,
650.00,1.31775085E+3,1.24936353E+3,1.46085693E+3,
651.00,1.29727502E+3,1.33170459E+3,1.63946741E+3,
652.00,1.37000769E+3,1.56342590E+3,1.32429480E+3,
653.00,1.48090625E+3,1.37475977E+3,1.53090088E+3,
654.00,1.48399841E+3,1.08963831E+3,1.50496008E+3,
655.00,1.37355969E+3,1.26237354E+3,1.18890625E+3,
656.00,1.34195984E+3,1.19807996E+3,1.12693262E+3,
657.00,1.03683069E+3,1.33475366E+3,1.20880457E+3,
658.00,1.45820642E+3,1.36920288E+3,1.44314502E+3,
659.00,1.41922876E+3,1.02230066E+3,1.09158899E+3,
660.00,9.44429138E+2,1.35934070E+3,1.43042664E+3,
661.00,1.12609045E+3,1.29570178E+3,1.02191205E+3,
662.00,9.69927368E+2,1.33476245E+3,1.39585315E+3,
663.00,7.53763489E+2,9.59736145E+2,1.21957410E+3,
664.00,8.49706360E+2,1.19304663E+3,9.64204773E+2,
665.00,9.65065857E+2,1.30240100E+3,1.04435083E+3,
666.00,9.28333801E+2,9.41146301E+2,1.03907727E+3,
667.00,1.05095886E+3,1.07026648E+3,9.89626709E+2,
668.00,1.08539038E+3,9.08095825E+2,1.08165149E+3,
669.00,9.98329224E+2,9.66865784E+2,1.13884387E+3,
670.00,8.60764404E+2,1.12653381E+3,7.52674561E+2,
671.00,9.40146301E+2,9.39358276E+2,9.66082886E+2,
672.00,1.03728137E+3,1.09333423E+3,9.55622620E+2,
673.00,7.55091309E+2,9.33454895E+2,1.00719623E+3,
674.00,9.55640564E+2,9.21460022E+2,1.15045166E+3,
675.00,8.25196228E+2,9.28563660E+2,9.24218323E+2,
676.00,8.13652283E+2,8.44460266E+2,9.76717041E+2,
677.00,9.25944275E+2,7.41339783E+2,8.46697021E+2,
678.00,8.87143433E+2,9.00863403E+2,9.28203979E+2,
679.00,9.24825928E+2,1.03368420E+3,8.57935669E+2,
680.00,8.00444275E+2,7.82176331E+2,8.41532471E+2,
681.00,5.34463318E+2,7.72978394E+2,9.14847595E+2,
682.00,8.31856262E+2,5.18766174E+2,6.63641052E+2,
683.00,7.54657898E+2,6.87965881E+2,5.87787903E+2,
684.00,9.06395813E+2,7.40977600E+2,9.37536072E+2,
685.00,9.02159119E+2,8.29354004E+2,7.31121765E+2,
686.00,6.90871338E+2,5.68622681E+2,6.21276245E+2,
687.00,8.80406311E+2,6.92820740E+2,8.29695251E+2,
688.00,6.34343994E+2,5.80918335E+2,7.52850342E+2,
689.00,8.11853699E+2,6.72506531E+2,6.20180786E+2,
690.00,7.86954102E+2,4.51927856E+2,4.86357330E+2,
691.00,5.27697021E+2,7.39466980E+2,6.16693176E+2,
692.00,4.45428680E+2,6.58341858E+2,7.97486084E+2,
693.00,5.39291687E+2,4.49940887E+2,6.10266663E+2,
694.00,7.10995911E+2,6.37853149E+2,6.00605103E+2,
695.00,5.53088440E+2,4.78989380E+2,5.71257385E+2,
696.00,5.61272217E+2,6.74242737E+2,6.32748474E+2,
697.00,3.95824310E+2,6.02849365E+2,7.34831116E+2,
698.00,5.16193542E+2,6.31276917E+2,3.61988281E+2,
699.00,5.60611145E+2,7.92940063E+2,4.24297546E+2,
700.00,3.91656219E+2,8.21404297E+2,9.57361755E+2,
