# Supplementary material for: A pre-screening strategy to assess resected tumor margins by imaging cytoplasmic viscosity and hypoxia
Source: eLife. 2021 Oct 11;10:e70471. doi: 10.7554/eLife.70471 (PMC8553343; doi:10.7554/eLife.70471)
Supplement: Figure 1—source data 1. [file elife-70471-fig1-data1.zip › Figure 1-Source data/IBS440 in various species/Glu.txt]

Glu

Labels,Glu-1,Glu-2,Glu-3,
420.00,1.86453419E+1,3.31750031E+1,3.93459473E+1,
421.00,1.85435543E+1,2.68326759E+1,6.17298174E+0,
422.00,2.86769104E+1,6.14369154E+0,2.86635056E+1,
423.00,2.45007019E+1,2.24092693E+1,2.24789238E+1,
424.00,1.42012558E+1,1.82542706E+1,1.62812252E+1,
425.00,1.01116028E+1,2.42595024E+1,3.65588913E+1,
426.00,2.02069073E+1,4.44453583E+1,4.65124741E+1,
427.00,4.63354378E+1,2.82194309E+1,3.63178253E+1,
428.00,1.81210346E+1,4.81981621E+1,2.81827259E+1,
429.00,2.20516624E+1,3.61120605E+1,2.01340885E+1,
430.00,8.02173233E+0,1.20468473E+1,2.20066261E+1,
431.00,1.40257235E+1,2.59997253E+1,1.40119143E+1,
432.00,1.40018597E+1,1.40263548E+1,2.60810757E+1,
433.00,2.40681705E+1,3.00452156E+1,1.80890312E+1,
434.00,8.00106239E+0,1.60257645E+1,2.60791092E+1,
435.00,1.20438175E+1,2.40894127E+1,3.01696739E+1,
436.00,1.19846048E+1,1.79716034E+1,1.40849476E+1,
437.00,3.81069794E+1,3.21509933E+1,3.61475906E+1,
438.00,2.23469067E+1,2.23865757E+1,3.05829430E+1,
439.00,1.23774910E+1,2.88929100E+1,2.27942524E+1,
440.00,1.47027693E+1,2.72292747E+1,3.36527977E+1,
441.00,1.92727280E+1,3.42592506E+1,3.43176079E+1,
442.00,1.52626524E+1,1.30299006E+1,2.40732117E+1,
443.00,1.54744272E+1,6.62178802E+0,3.10612888E+1,
444.00,1.34690866E+1,1.78885002E+1,2.67642365E+1,
445.00,2.48773403E+1,1.12970266E+1,2.70948582E+1,
446.00,1.82511139E+1,2.04642391E+1,3.17316780E+1,
447.00,1.14015360E+1,2.05328712E+1,2.73240166E+1,
448.00,2.50956879E+1,1.59931822E+1,3.65801697E+1,
449.00,2.50720863E+1,3.63645630E+1,3.41547127E+1,
450.00,3.85688591E+1,3.40556602E+1,3.40523033E+1,
451.00,5.17431259E+1,5.38641434E+1,2.70177059E+1,
452.00,3.11063824E+1,4.22126923E+1,5.56347313E+1,
453.00,6.37025719E+1,5.50338593E+1,6.58619156E+1,
454.00,6.72656326E+1,4.55827599E+1,7.18123016E+1,
455.00,1.12084496E+2,5.58628311E+1,7.96225967E+1,
456.00,1.01358467E+2,9.09930420E+1,1.43449829E+2,
457.00,1.52440460E+2,1.54118027E+2,1.70939270E+2,
458.00,2.13069641E+2,1.89411179E+2,1.75206299E+2,
459.00,2.12797363E+2,2.81358063E+2,2.85520020E+2,
460.00,2.60380676E+2,2.70067261E+2,2.72491394E+2,
461.00,3.29721771E+2,2.81125122E+2,3.20827515E+2,
462.00,3.38240875E+2,3.04172882E+2,3.33061066E+2,
463.00,3.26480621E+2,3.29106903E+2,3.79873383E+2,
464.00,2.80942230E+2,3.16894958E+2,3.42892487E+2,
465.00,3.06174408E+2,2.98335144E+2,2.96879486E+2,
466.00,2.41479828E+2,2.40881042E+2,2.04991852E+2,
467.00,1.84214157E+2,2.03777710E+2,1.82841995E+2,
468.00,9.97915344E+1,1.36589005E+2,1.40205505E+2,
469.00,5.56544762E+1,7.29946671E+1,7.67384109E+1,
470.00,4.80590553E+1,5.76864853E+1,5.17280884E+1,
471.00,6.73498535E+1,4.59325943E+1,2.87508602E+1,
472.00,2.30239277E+1,2.49585381E+1,3.85389557E+1,
473.00,4.04001999E+1,4.22990265E+1,3.84432526E+1,
474.00,3.08079166E+1,2.50449848E+1,2.31492081E+1,
475.00,2.89606590E+1,1.73751125E+1,1.74016533E+1,
476.00,4.27319756E+1,4.85506783E+1,4.46016922E+1,
477.00,2.52933483E+1,3.30987473E+1,3.70146179E+1,
478.00,5.67877922E+1,3.33231316E+1,3.51711731E+1,
479.00,2.94956951E+1,3.14659576E+1,4.50598679E+1,
480.00,2.76264896E+1,4.53841438E+1,3.35125694E+1,
481.00,3.96044121E+1,1.98432541E+1,4.95055199E+1,
482.00,3.38715324E+1,1.99195213E+1,2.78900814E+1,
483.00,2.59982834E+1,4.20842323E+1,3.39676590E+1,
484.00,3.62078857E+1,3.42342834E+1,3.62570038E+1,
485.00,5.08648682E+1,3.63639412E+1,2.02475510E+1,
486.00,2.44469414E+1,4.05714989E+1,3.25388451E+1,
487.00,3.48245544E+1,3.06487713E+1,4.29093399E+1,
488.00,3.08373451E+1,3.69401169E+1,4.32213287E+1,
489.00,1.85901814E+1,3.09508362E+1,3.51442299E+1,
490.00,3.11724091E+1,1.24331036E+1,2.70067673E+1,
491.00,2.50720272E+1,3.55616226E+1,4.39713516E+1,
492.00,3.98247414E+1,3.56939774E+1,3.15847435E+1,
493.00,2.11818295E+1,5.28920593E+1,3.39435768E+1,
494.00,2.34809170E+1,5.31379280E+1,5.54197960E+1,
495.00,1.92861786E+1,1.92663002E+1,4.29668808E+1,
496.00,4.53747864E+1,4.10938377E+1,2.80622139E+1,
497.00,3.26905212E+1,3.91041946E+1,3.47738190E+1,
498.00,5.03456764E+1,5.04972610E+1,1.74861565E+1,
499.00,4.19376106E+1,3.30021286E+1,3.52802467E+1,
500.00,3.78225822E+1,3.56584015E+1,4.65624123E+1,
501.00,2.91259670E+1,4.92925301E+1,4.01629028E+1,
502.00,4.06639671E+1,2.70758934E+1,5.17461777E+1,
503.00,6.35411186E+1,3.63970680E+1,3.16971664E+1,
504.00,3.19861679E+1,4.56967735E+1,5.01183281E+1,
505.00,7.12820435E+1,4.62570763E+1,6.65080719E+1,
506.00,6.02590485E+1,5.80214043E+1,5.55457573E+1,
507.00,5.15243721E+1,4.44752502E+1,4.66881104E+1,
508.00,6.82502747E+1,4.24176178E+1,5.18041496E+1,
509.00,4.98993492E+1,7.83359146E+1,6.87914658E+1,
510.00,3.33474274E+1,7.18523102E+1,6.43998871E+1,
511.00,5.52882500E+1,7.18164597E+1,5.28531990E+1,
512.00,5.33315659E+1,4.85047455E+1,6.06339226E+1,
513.00,6.56785507E+1,5.60529633E+1,5.59580040E+1,
514.00,5.88300438E+1,5.66851273E+1,6.39666710E+1,
515.00,4.44642334E+1,4.95899849E+1,5.68517494E+1,
516.00,7.73047333E+1,5.98178825E+1,8.24322281E+1,
517.00,9.03454361E+1,6.78024292E+1,9.53247604E+1,
518.00,5.82494278E+1,7.32591476E+1,7.09770050E+1,
519.00,6.64701920E+1,6.38978882E+1,8.66682892E+1,
520.00,6.18125992E+1,8.23863449E+1,8.73053436E+1,
521.00,7.27382431E+1,4.91833649E+1,1.10998665E+2,
522.00,9.94013901E+1,9.41233292E+1,7.29500275E+1,
523.00,8.17923431E+1,4.46643448E+1,9.99730072E+1,
524.00,7.99652863E+1,1.03476311E+2,1.11345566E+2,
525.00,8.60003052E+1,9.10060120E+1,9.09141388E+1,
526.00,1.05353966E+2,7.54191208E+1,9.13959427E+1,
527.00,8.95373535E+1,8.96652069E+1,9.78117599E+1,
528.00,7.40461807E+1,9.29569626E+1,1.26071960E+2,
529.00,9.92197647E+1,1.13247925E+2,1.23991196E+2,
530.00,1.08730453E+2,9.47719727E+1,9.73028183E+1,
531.00,9.25671692E+1,9.84436111E+1,1.28691223E+2,
532.00,1.12896103E+2,9.07444229E+1,1.01778816E+2,
533.00,1.13981422E+2,1.06003250E+2,1.19524834E+2,
534.00,1.23384331E+2,1.24054031E+2,1.14615807E+2,
535.00,1.15982071E+2,1.21685410E+2,1.12796776E+2,
536.00,1.22519012E+2,1.31251038E+2,1.28552109E+2,
537.00,1.05768768E+2,1.38161575E+2,1.32640503E+2,
538.00,1.12800728E+2,1.33576523E+2,8.02287521E+1,
539.00,1.38017227E+2,1.19573059E+2,1.28616821E+2,
540.00,1.75298294E+2,1.42342697E+2,1.18041405E+2,
541.00,1.65168518E+2,1.79862793E+2,1.86436661E+2,
542.00,1.66327667E+2,1.53154221E+2,1.32485291E+2,
543.00,1.58224457E+2,1.57921051E+2,1.55458984E+2,
544.00,1.62588348E+2,1.68348129E+2,1.65344299E+2,
545.00,1.82856995E+2,1.54410339E+2,2.11002563E+2,
546.00,1.65339615E+2,1.68415497E+2,1.99499405E+2,
547.00,1.91809372E+2,1.92201065E+2,1.95500610E+2,
548.00,1.64603226E+2,1.87195816E+2,1.45084778E+2,
549.00,1.82925568E+2,1.91487411E+2,1.82309387E+2,
550.00,2.59576172E+2,1.90462494E+2,2.36791214E+2,
551.00,2.32611771E+2,2.18780548E+2,2.09510620E+2,
552.00,2.24109177E+2,2.81505707E+2,2.58301422E+2,
553.00,1.79268936E+2,1.68913391E+2,2.89710510E+2,
554.00,2.52311737E+2,2.42178360E+2,2.03778549E+2,
555.00,2.64631256E+2,2.26330780E+2,2.05866547E+2,
556.00,2.35914352E+2,2.42697556E+2,2.70387848E+2,
557.00,2.45447998E+2,2.27635239E+2,3.00438751E+2,
558.00,3.38978638E+2,3.42164490E+2,3.14516846E+2,
559.00,2.80914124E+2,3.49152954E+2,2.67222046E+2,
560.00,3.22815613E+2,3.20700348E+2,3.12407745E+2,
561.00,3.15616943E+2,3.08984283E+2,3.14595947E+2,
562.00,3.32652985E+2,2.85896240E+2,3.57416840E+2,
563.00,3.57096649E+2,3.35740509E+2,3.69217682E+2,
564.00,3.94303070E+2,3.87262756E+2,3.05386810E+2,
565.00,4.32890961E+2,3.91137390E+2,3.15429932E+2,
566.00,3.27480438E+2,4.82640900E+2,3.33877899E+2,
567.00,3.69327057E+2,4.60341888E+2,4.39561157E+2,
568.00,4.51246826E+2,4.33321716E+2,4.14251709E+2,
569.00,4.53842682E+2,4.49775299E+2,5.24576355E+2,
570.00,4.85806732E+2,4.85448212E+2,4.57505920E+2,
571.00,4.30659210E+2,5.41418335E+2,5.05030457E+2,
572.00,5.39351196E+2,5.56478943E+2,5.53774170E+2,
573.00,4.74848907E+2,5.51472900E+2,5.79473145E+2,
574.00,5.60439087E+2,5.65738403E+2,5.57703979E+2,
575.00,6.47398376E+2,4.97326508E+2,5.79500244E+2,
576.00,6.07737732E+2,6.40045715E+2,5.94454102E+2,
577.00,6.44851807E+2,6.59213684E+2,5.87492065E+2,
578.00,6.55115295E+2,7.32515198E+2,6.63297363E+2,
579.00,6.63424622E+2,6.96428955E+2,6.60412781E+2,
580.00,7.37121460E+2,6.83661133E+2,7.34916626E+2,
581.00,6.19655579E+2,6.86331177E+2,5.51585022E+2,
582.00,7.45337769E+2,8.38042725E+2,8.36051025E+2,
583.00,7.90951294E+2,8.84988953E+2,6.61686035E+2,
584.00,8.80216675E+2,8.76069336E+2,8.80498413E+2,
585.00,8.01163391E+2,8.59790833E+2,8.71607666E+2,
586.00,9.00320129E+2,9.78451843E+2,1.00198608E+3,
587.00,9.00635681E+2,8.74754089E+2,9.65839233E+2,
588.00,7.00184082E+2,8.50747681E+2,9.21751099E+2,
589.00,7.86760559E+2,1.01788763E+3,9.63616028E+2,
590.00,1.05609851E+3,9.90705627E+2,9.94081238E+2,
591.00,1.05921692E+3,9.96071228E+2,1.05210022E+3,
592.00,1.30043884E+3,1.06678235E+3,1.07959924E+3,
593.00,1.04237549E+3,1.12199854E+3,1.14086987E+3,
594.00,1.06685730E+3,1.19181274E+3,1.18093872E+3,
595.00,1.21291858E+3,1.20386438E+3,1.28635657E+3,
596.00,1.13754419E+3,1.24118225E+3,1.15792310E+3,
597.00,1.33893958E+3,1.15088428E+3,1.22443884E+3,
598.00,1.13544763E+3,1.17514087E+3,1.30314722E+3,
599.00,1.22659021E+3,1.18095593E+3,1.48936670E+3,
600.00,1.16569312E+3,1.40554419E+3,1.39186401E+3,
601.00,1.44375256E+3,1.37707434E+3,1.40944800E+3,
602.00,1.23118262E+3,1.22992334E+3,1.20997302E+3,
603.00,1.40940051E+3,1.31868811E+3,1.64276868E+3,
604.00,1.35847449E+3,1.42405554E+3,1.45188672E+3,
605.00,1.31428687E+3,1.54368726E+3,1.47701599E+3,
606.00,1.49326074E+3,1.38252441E+3,1.50690442E+3,
607.00,1.53228101E+3,1.40358069E+3,1.57299158E+3,
608.00,1.57902820E+3,1.44645935E+3,1.34182007E+3,
609.00,1.47799109E+3,1.49042810E+3,1.57526770E+3,
610.00,1.48881567E+3,1.41124707E+3,1.62681360E+3,
611.00,1.50997961E+3,1.51177478E+3,1.50879041E+3,
612.00,1.80283728E+3,1.75170398E+3,1.43285889E+3,
613.00,1.71795203E+3,1.65510767E+3,1.57196948E+3,
614.00,1.41304578E+3,1.48945715E+3,1.56807617E+3,
615.00,1.56473779E+3,1.40771277E+3,1.79739465E+3,
616.00,1.63550439E+3,1.75271851E+3,1.59871204E+3,
617.00,1.73606909E+3,1.48788965E+3,1.67285913E+3,
618.00,1.77748962E+3,1.75378784E+3,1.59178699E+3,
619.00,1.71099695E+3,1.50009912E+3,1.56405505E+3,
620.00,1.84174365E+3,1.86693494E+3,1.60475464E+3,
621.00,1.97055029E+3,1.79835754E+3,1.65172925E+3,
622.00,1.72603479E+3,1.63413013E+3,1.73584851E+3,
623.00,1.69097778E+3,1.87135364E+3,1.50185315E+3,
624.00,1.61480872E+3,1.56603015E+3,1.68821680E+3,
625.00,1.79443958E+3,1.75050830E+3,1.69359973E+3,
626.00,1.86422949E+3,1.67720007E+3,1.82890186E+3,
627.00,1.57148279E+3,1.59912842E+3,1.76742749E+3,
628.00,1.89357178E+3,1.89509265E+3,1.92449829E+3,
629.00,1.80424060E+3,1.72720911E+3,1.74977783E+3,
630.00,1.59387756E+3,1.72083374E+3,1.63663306E+3,
631.00,1.95542676E+3,1.74176111E+3,1.65754883E+3,
632.00,1.73382495E+3,1.56261243E+3,1.75151965E+3,
633.00,1.53639819E+3,1.41487598E+3,1.62704651E+3,
634.00,1.87140540E+3,1.46689331E+3,1.64642273E+3,
635.00,1.79738794E+3,1.61791504E+3,1.61377490E+3,
636.00,1.70476563E+3,1.82219739E+3,1.62696240E+3,
637.00,1.64986963E+3,1.86156433E+3,1.65984741E+3,
638.00,1.92131702E+3,1.55078088E+3,1.62208142E+3,
639.00,1.64362073E+3,1.58291321E+3,1.77930115E+3,
640.00,1.78761255E+3,1.65970251E+3,1.52703577E+3,
641.00,1.74682715E+3,1.78048743E+3,1.88629907E+3,
642.00,1.65360083E+3,1.51460657E+3,1.67078625E+3,
643.00,1.61269714E+3,1.54295715E+3,1.51410510E+3,
644.00,1.52304053E+3,1.69625952E+3,1.37930750E+3,
645.00,1.54410852E+3,1.43286157E+3,1.65923816E+3,
646.00,1.75351184E+3,1.67483606E+3,1.83779626E+3,
647.00,1.66002124E+3,1.27594409E+3,1.27553638E+3,
648.00,1.37652527E+3,1.34940125E+3,1.60030261E+3,
649.00,1.56115552E+3,1.42095972E+3,1.55618188E+3,
650.00,1.25564954E+3,1.22521143E+3,1.54090149E+3,
651.00,1.61655127E+3,1.61647144E+3,1.69242993E+3,
652.00,1.62788550E+3,1.36201904E+3,1.54955957E+3,
653.00,1.41735327E+3,1.40471790E+3,1.41271814E+3,
654.00,1.40225745E+3,1.50514551E+3,1.48923389E+3,
655.00,1.24477271E+3,1.23035181E+3,1.25604871E+3,
656.00,1.42544519E+3,1.42340808E+3,1.53982092E+3,
657.00,1.26424451E+3,1.19898120E+3,1.20613330E+3,
658.00,1.43607080E+3,1.55235950E+3,1.27643787E+3,
659.00,1.20122876E+3,1.19261646E+3,1.22501245E+3,
660.00,1.39642285E+3,1.21304114E+3,1.49844800E+3,
661.00,1.08962866E+3,1.23662646E+3,1.19794397E+3,
662.00,1.17403577E+3,1.13189880E+3,1.37306738E+3,
663.00,1.19368445E+3,1.25587170E+3,1.05106470E+3,
664.00,1.11485474E+3,1.16235754E+3,1.35215283E+3,
665.00,1.24908887E+3,1.05533911E+3,1.15086951E+3,
666.00,9.41215759E+2,1.19244446E+3,1.27118884E+3,
667.00,1.12166467E+3,1.20349512E+3,1.14463269E+3,
668.00,1.01343127E+3,1.19705713E+3,1.11022253E+3,
669.00,9.52122559E+2,9.05168274E+2,9.96926208E+2,
670.00,9.47140137E+2,9.60897217E+2,7.97439636E+2,
671.00,9.81186829E+2,1.25219971E+3,1.04131836E+3,
672.00,9.28745361E+2,1.01739648E+3,1.13566577E+3,
673.00,9.48300537E+2,8.12249329E+2,9.80093933E+2,
674.00,8.30722595E+2,8.77457642E+2,1.09148730E+3,
675.00,9.74398560E+2,8.36447083E+2,8.52934814E+2,
676.00,9.35060669E+2,6.89052063E+2,7.81598755E+2,
677.00,1.14267346E+3,9.22604126E+2,7.40810242E+2,
678.00,8.09563416E+2,1.18784668E+3,9.47133423E+2,
679.00,8.46075134E+2,9.35470581E+2,8.43143982E+2,
680.00,1.13461414E+3,7.49107544E+2,6.53749939E+2,
681.00,9.16287048E+2,8.20158325E+2,1.02876294E+3,
682.00,7.62838135E+2,7.78091858E+2,6.80478943E+2,
683.00,8.20340942E+2,7.67634766E+2,8.82266846E+2,
684.00,9.74998413E+2,5.92913086E+2,6.58032898E+2,
685.00,9.14059326E+2,9.14710754E+2,7.29885193E+2,
686.00,7.37726135E+2,7.54362976E+2,9.20936279E+2,
687.00,6.62503845E+2,6.59493958E+2,7.58570068E+2,
688.00,7.53444031E+2,9.73270081E+2,8.67601257E+2,
689.00,8.46984619E+2,5.86143738E+2,8.39967896E+2,
690.00,7.31239990E+2,6.43333435E+2,7.98251892E+2,
691.00,6.32505127E+2,5.46106323E+2,8.07467102E+2,
692.00,5.85756714E+2,5.35345703E+2,6.38176636E+2,
693.00,5.57789368E+2,7.18578430E+2,6.11062012E+2,
694.00,6.73256531E+2,8.56165894E+2,5.62736694E+2,
695.00,6.62808228E+2,7.36290527E+2,4.24557281E+2,
696.00,3.90690491E+2,7.82091675E+2,4.46470490E+2,
697.00,5.46695190E+2,6.79558960E+2,6.40071045E+2,
698.00,4.38541321E+2,6.08975952E+2,5.33495728E+2,
699.00,5.20818420E+2,5.01578217E+2,6.74255920E+2,
700.00,5.47333191E+2,5.85103149E+2,4.68232056E+2,
