# Supplementary material for: A pre-screening strategy to assess resected tumor margins by imaging cytoplasmic viscosity and hypoxia
Source: eLife. 2021 Oct 11;10:e70471. doi: 10.7554/eLife.70471 (PMC8553343; doi:10.7554/eLife.70471)
Supplement: Figure 1—source data 1. [file elife-70471-fig1-data1.zip › Figure 1-Source data/IBS440 in various species/Cys.txt]

Cys

Labels,Cys-1,Cys-2,Cys-3,
420.00,9.19278717E+1,5.15266190E+1,6.99052353E+1,
421.00,7.46426163E+1,9.63194656E+1,6.12899857E+1,
422.00,8.66234665E+1,1.20343216E+2,8.93728867E+1,
423.00,8.20065460E+1,1.11285522E+2,1.21230637E+2,
424.00,7.98275757E+1,9.28115692E+1,9.67924500E+1,
425.00,1.01896820E+2,9.45475006E+1,1.00071487E+2,
426.00,9.40594330E+1,1.12604996E+2,1.18434570E+2,
427.00,1.19606705E+2,1.20313576E+2,1.15796364E+2,
428.00,9.90099945E+1,1.37997009E+2,1.29594696E+2,
429.00,9.88058472E+1,1.17551674E+2,1.64897903E+2,
430.00,1.14867249E+2,1.09419937E+2,1.23000359E+2,
431.00,1.02520844E+2,1.01616554E+2,9.13319168E+1,
432.00,1.23152122E+2,1.39091446E+2,1.03325081E+2,
433.00,1.26886528E+2,1.35434738E+2,1.37285278E+2,
434.00,1.10884239E+2,1.11685371E+2,1.40882782E+2,
435.00,1.37521927E+2,1.07508125E+2,1.37364777E+2,
436.00,1.12794189E+2,1.22330231E+2,1.34590546E+2,
437.00,1.47076828E+2,1.56793732E+2,1.18970886E+2,
438.00,1.18496964E+2,1.51215378E+2,1.30845581E+2,
439.00,1.78333176E+2,1.28664276E+2,1.63323471E+2,
440.00,1.28253799E+2,1.22494698E+2,1.78425476E+2,
441.00,1.37300934E+2,7.61691208E+1,1.60883759E+2,
442.00,1.56983398E+2,1.61132462E+2,1.61840286E+2,
443.00,1.33169174E+2,1.44700989E+2,1.66272110E+2,
444.00,1.25630753E+2,1.59996216E+2,1.81591629E+2,
445.00,9.75000000E+1,1.83899765E+2,1.63090088E+2,
446.00,1.34213959E+2,1.56311264E+2,1.65888031E+2,
447.00,1.58217224E+2,2.13215546E+2,1.64723450E+2,
448.00,1.19444748E+2,1.72190216E+2,1.19910194E+2,
449.00,1.91918228E+2,1.62971924E+2,1.55345261E+2,
450.00,1.11567360E+2,1.55153763E+2,1.45746780E+2,
451.00,1.35418991E+2,1.44666397E+2,1.83489441E+2,
452.00,1.42893311E+2,1.65476746E+2,1.75603149E+2,
453.00,1.69475037E+2,1.91452271E+2,1.77623550E+2,
454.00,1.97190033E+2,1.67982895E+2,1.92747345E+2,
455.00,2.79334808E+2,2.15429932E+2,1.95468582E+2,
456.00,2.33100815E+2,1.98425598E+2,2.64741272E+2,
457.00,2.39932816E+2,2.72505951E+2,2.89244507E+2,
458.00,3.59392212E+2,3.40846161E+2,3.70251312E+2,
459.00,3.67172943E+2,3.81207123E+2,3.82491272E+2,
460.00,4.15522827E+2,4.29222229E+2,3.85579132E+2,
461.00,4.13281616E+2,3.96304291E+2,4.31381592E+2,
462.00,4.36506744E+2,4.02821198E+2,4.25416931E+2,
463.00,4.81533173E+2,4.24786835E+2,5.34083862E+2,
464.00,3.76290405E+2,4.07027161E+2,4.89737305E+2,
465.00,3.68646637E+2,3.77976105E+2,4.66575226E+2,
466.00,3.72725586E+2,3.84570313E+2,3.94002258E+2,
467.00,3.27091644E+2,2.93524536E+2,3.23304352E+2,
468.00,2.59466461E+2,2.70285614E+2,2.74339508E+2,
469.00,1.79540756E+2,2.25791306E+2,2.41592316E+2,
470.00,2.10038910E+2,1.71971405E+2,1.99875397E+2,
471.00,1.62327713E+2,1.77289200E+2,1.52570160E+2,
472.00,1.81016937E+2,1.43024384E+2,2.11505585E+2,
473.00,1.81236130E+2,1.62595840E+2,1.85287460E+2,
474.00,1.64472031E+2,1.72446274E+2,1.57686890E+2,
475.00,1.65400314E+2,1.86015869E+2,2.02947800E+2,
476.00,1.87675644E+2,1.82903992E+2,1.80202850E+2,
477.00,2.02691299E+2,2.17919678E+2,1.84841934E+2,
478.00,1.76085800E+2,1.83608017E+2,1.96992996E+2,
479.00,1.71100357E+2,1.84803177E+2,1.58935959E+2,
480.00,1.50105652E+2,1.50549728E+2,1.57653992E+2,
481.00,1.78571655E+2,1.48684341E+2,1.72635437E+2,
482.00,1.55898636E+2,1.90951126E+2,2.00427856E+2,
483.00,1.64138641E+2,1.62489456E+2,1.47160797E+2,
484.00,1.82095612E+2,1.96802048E+2,2.37740570E+2,
485.00,1.71798981E+2,1.63786987E+2,1.80011566E+2,
486.00,1.85133163E+2,1.74443375E+2,1.66954788E+2,
487.00,1.87928177E+2,1.83350510E+2,2.34393845E+2,
488.00,1.29612762E+2,1.67969101E+2,1.87911972E+2,
489.00,1.63373734E+2,1.71362946E+2,1.78364380E+2,
490.00,1.80684158E+2,2.00803513E+2,2.04292511E+2,
491.00,1.33457809E+2,1.84029068E+2,2.09485367E+2,
492.00,1.59498581E+2,1.52044556E+2,1.60850311E+2,
493.00,1.63349426E+2,1.63224960E+2,2.10070099E+2,
494.00,1.49715378E+2,1.62706909E+2,1.53913040E+2,
495.00,1.28625076E+2,1.48971649E+2,1.96198135E+2,
496.00,1.66480728E+2,1.66546768E+2,1.71200287E+2,
497.00,1.88910690E+2,1.74492874E+2,1.74910828E+2,
498.00,1.88769272E+2,1.54223389E+2,1.39014877E+2,
499.00,2.25672531E+2,1.46249435E+2,1.68517029E+2,
500.00,1.73449081E+2,1.65456665E+2,1.73745712E+2,
501.00,1.18709206E+2,1.61392899E+2,1.64367538E+2,
502.00,1.75889206E+2,1.99245697E+2,1.60884460E+2,
503.00,1.36052292E+2,1.93526917E+2,1.70965317E+2,
504.00,1.55575943E+2,2.28472931E+2,1.71744324E+2,
505.00,1.84248413E+2,1.66917023E+2,1.50638489E+2,
506.00,1.52638229E+2,1.76490524E+2,1.88820145E+2,
507.00,1.67866409E+2,1.78087463E+2,1.78728348E+2,
508.00,1.90287903E+2,1.74251587E+2,1.42250412E+2,
509.00,1.94571304E+2,1.54579254E+2,1.92996780E+2,
510.00,1.93509033E+2,1.75214951E+2,1.65565994E+2,
511.00,1.80545456E+2,1.66803268E+2,1.64955521E+2,
512.00,2.01190582E+2,1.77287109E+2,1.25220383E+2,
513.00,1.58379395E+2,1.52523575E+2,2.15522476E+2,
514.00,1.44926468E+2,1.79868301E+2,1.58730896E+2,
515.00,2.03409286E+2,1.78575806E+2,2.15789459E+2,
516.00,1.84670334E+2,1.50499481E+2,1.90415604E+2,
517.00,1.82818237E+2,1.81164063E+2,1.53827957E+2,
518.00,1.39460373E+2,2.12822617E+2,1.95210510E+2,
519.00,2.37917145E+2,1.64323990E+2,1.89632355E+2,
520.00,1.41570129E+2,1.93413651E+2,1.85742691E+2,
521.00,1.73713669E+2,1.82018570E+2,2.02572098E+2,
522.00,2.00844330E+2,1.70546783E+2,1.94025208E+2,
523.00,1.65728424E+2,1.64369995E+2,1.61583572E+2,
524.00,1.93614929E+2,1.97360428E+2,1.99529083E+2,
525.00,1.41918259E+2,1.43030167E+2,2.06061386E+2,
526.00,1.86487534E+2,1.74039429E+2,2.05491226E+2,
527.00,2.26228897E+2,1.83105713E+2,2.12616821E+2,
528.00,1.80578979E+2,1.68248932E+2,1.79003296E+2,
529.00,1.57527573E+2,2.65431305E+2,2.35819809E+2,
530.00,2.33343231E+2,2.24700531E+2,2.45862076E+2,
531.00,2.12808182E+2,2.04087234E+2,2.36695969E+2,
532.00,1.58458954E+2,1.93468674E+2,2.36275894E+2,
533.00,1.80064972E+2,2.00846344E+2,1.63704285E+2,
534.00,2.18977356E+2,1.97248245E+2,2.02302856E+2,
535.00,2.06375778E+2,2.10050247E+2,2.12621460E+2,
536.00,2.28190842E+2,2.02300873E+2,2.17486328E+2,
537.00,2.12266602E+2,2.15867172E+2,2.13386658E+2,
538.00,1.77948914E+2,1.94383102E+2,2.53453995E+2,
539.00,1.91754654E+2,1.98830353E+2,2.78949219E+2,
540.00,2.50882599E+2,2.43364319E+2,1.79720505E+2,
541.00,1.95968063E+2,2.26699005E+2,2.14964813E+2,
542.00,2.34004318E+2,2.81005005E+2,2.34650024E+2,
543.00,2.14216110E+2,2.21077698E+2,2.79335938E+2,
544.00,2.50154419E+2,2.47972946E+2,3.15180054E+2,
545.00,1.64090378E+2,2.84165344E+2,2.21069290E+2,
546.00,1.77957199E+2,1.99196381E+2,3.02499756E+2,
547.00,1.95269897E+2,2.10871216E+2,2.57626892E+2,
548.00,2.39300735E+2,2.69514587E+2,3.50103699E+2,
549.00,2.87660248E+2,2.32931595E+2,2.75399139E+2,
550.00,3.08999573E+2,2.70933685E+2,2.28688217E+2,
551.00,2.92246216E+2,2.34203461E+2,2.79447937E+2,
552.00,3.17493500E+2,2.93055298E+2,2.58223785E+2,
553.00,3.06848053E+2,3.01063507E+2,3.30855194E+2,
554.00,3.37095245E+2,3.88895294E+2,3.40096710E+2,
555.00,2.68008636E+2,3.20734406E+2,3.13435181E+2,
556.00,2.46243484E+2,2.88502502E+2,2.88636261E+2,
557.00,3.27453033E+2,3.15594788E+2,2.87857208E+2,
558.00,3.76209229E+2,3.66394257E+2,3.39941650E+2,
559.00,3.44100342E+2,3.09617767E+2,4.02405731E+2,
560.00,3.63170929E+2,3.30390137E+2,4.17743530E+2,
561.00,2.90873260E+2,3.70004395E+2,4.19316223E+2,
562.00,3.21860260E+2,4.14835754E+2,3.54809540E+2,
563.00,4.54416992E+2,4.29252014E+2,3.76903503E+2,
564.00,3.80151733E+2,4.31881470E+2,4.42825928E+2,
565.00,3.45649139E+2,4.57398163E+2,4.55518219E+2,
566.00,4.56094727E+2,5.02745911E+2,4.85344940E+2,
567.00,4.06375519E+2,4.53184631E+2,4.18236267E+2,
568.00,4.02934296E+2,5.17409119E+2,5.62118408E+2,
569.00,5.63044556E+2,5.34601501E+2,5.26661072E+2,
570.00,4.88194000E+2,6.21489380E+2,4.95253265E+2,
571.00,6.14118408E+2,5.85511780E+2,5.90891357E+2,
572.00,5.20597839E+2,6.12043823E+2,4.94679718E+2,
573.00,5.03716980E+2,7.19464966E+2,5.76782349E+2,
574.00,5.49637756E+2,5.82994202E+2,6.23275024E+2,
575.00,5.90682434E+2,6.45783386E+2,5.21187134E+2,
576.00,6.16803894E+2,6.30210144E+2,6.07595154E+2,
577.00,6.67923523E+2,7.05644165E+2,7.62561096E+2,
578.00,5.47044861E+2,6.84338196E+2,6.03840576E+2,
579.00,6.02490234E+2,6.93190674E+2,7.13936890E+2,
580.00,6.26059387E+2,6.50580200E+2,7.17763000E+2,
581.00,7.39116089E+2,7.44154724E+2,8.46797974E+2,
582.00,6.73079102E+2,7.68133423E+2,7.66530945E+2,
583.00,6.68373474E+2,8.01528687E+2,7.70511597E+2,
584.00,7.26546326E+2,9.36108276E+2,8.35550476E+2,
585.00,8.38115417E+2,8.88741150E+2,8.64811279E+2,
586.00,7.55987793E+2,8.94931396E+2,8.45283264E+2,
587.00,7.99448303E+2,1.07104480E+3,9.49923218E+2,
588.00,9.53523254E+2,1.06987878E+3,9.08031433E+2,
589.00,1.09930652E+3,9.25491028E+2,9.35548340E+2,
590.00,8.72021729E+2,9.66306641E+2,1.06859729E+3,
591.00,9.91360474E+2,1.05789563E+3,1.04399304E+3,
592.00,1.02017493E+3,1.03683801E+3,8.84011414E+2,
593.00,8.76457520E+2,1.10139294E+3,1.14844763E+3,
594.00,9.18690552E+2,1.09320410E+3,1.15276538E+3,
595.00,1.07588110E+3,1.28497461E+3,1.13136865E+3,
596.00,1.00442310E+3,1.15121741E+3,1.13337158E+3,
597.00,1.17642285E+3,1.13978235E+3,1.24133752E+3,
598.00,1.13491895E+3,1.28754724E+3,1.14028064E+3,
599.00,1.09180859E+3,1.22231079E+3,1.23739868E+3,
600.00,1.13895752E+3,1.28103540E+3,1.14418787E+3,
601.00,1.42853357E+3,1.19463599E+3,1.34124683E+3,
602.00,1.28816382E+3,1.20085364E+3,1.39879639E+3,
603.00,1.20756616E+3,1.30041345E+3,1.25379846E+3,
604.00,1.07033203E+3,1.39627820E+3,1.24919336E+3,
605.00,1.47562988E+3,1.30704150E+3,1.29271667E+3,
606.00,1.49639636E+3,1.34516077E+3,1.33959790E+3,
607.00,1.50575317E+3,1.35804468E+3,1.35059229E+3,
608.00,1.30511890E+3,1.68706226E+3,1.42118018E+3,
609.00,1.43694910E+3,1.56068567E+3,1.54330078E+3,
610.00,1.47689331E+3,1.41113025E+3,1.60235278E+3,
611.00,1.48352905E+3,1.66231091E+3,1.42354602E+3,
612.00,1.45869849E+3,1.54403894E+3,1.61214624E+3,
613.00,1.60211829E+3,1.44652271E+3,1.54839063E+3,
614.00,1.59967444E+3,1.29848328E+3,1.59325488E+3,
615.00,1.36081384E+3,1.46234924E+3,1.49875989E+3,
616.00,1.24761255E+3,1.30731396E+3,1.55376050E+3,
617.00,1.47019507E+3,1.62165637E+3,1.51111792E+3,
618.00,1.35686804E+3,1.64649841E+3,1.50956470E+3,
619.00,1.61560913E+3,1.56470740E+3,1.57939941E+3,
620.00,1.36598108E+3,1.44184216E+3,1.47597119E+3,
621.00,1.62812073E+3,1.58297424E+3,1.64678015E+3,
622.00,1.54440173E+3,1.51404187E+3,1.44179956E+3,
623.00,1.71862463E+3,1.44134656E+3,2.03089038E+3,
624.00,1.57357373E+3,1.49323914E+3,1.43054236E+3,
625.00,1.44438867E+3,1.30734180E+3,1.65395251E+3,
626.00,1.49288733E+3,1.78058618E+3,1.45396118E+3,
627.00,1.54077161E+3,1.64775464E+3,1.76519312E+3,
628.00,1.70450623E+3,1.42465869E+3,1.70265540E+3,
629.00,1.56546594E+3,1.62910864E+3,1.50889929E+3,
630.00,1.69046509E+3,1.31235510E+3,1.55922229E+3,
631.00,1.66729041E+3,1.44903430E+3,1.87636975E+3,
632.00,1.55525317E+3,1.65726501E+3,1.64680054E+3,
633.00,1.38173621E+3,1.47226721E+3,1.58702222E+3,
634.00,1.47910925E+3,1.66691174E+3,1.65877942E+3,
635.00,1.57324670E+3,1.62490356E+3,1.69286682E+3,
636.00,1.35560303E+3,1.34958752E+3,1.71877356E+3,
637.00,1.37955969E+3,1.47480139E+3,1.62978259E+3,
638.00,1.68462573E+3,1.45663318E+3,1.64553931E+3,
639.00,1.27086694E+3,1.57883850E+3,1.33610266E+3,
640.00,1.44684900E+3,1.60844958E+3,1.59532336E+3,
641.00,1.49442847E+3,1.56452844E+3,1.63716492E+3,
642.00,1.62928601E+3,1.50287964E+3,1.38348816E+3,
643.00,1.36053516E+3,1.35272705E+3,1.62707153E+3,
644.00,1.47291089E+3,1.43633411E+3,1.44190259E+3,
645.00,1.48182581E+3,1.60110339E+3,1.50984863E+3,
646.00,1.48792261E+3,1.38009705E+3,1.44039063E+3,
647.00,1.37239136E+3,1.49713391E+3,1.54058362E+3,
648.00,1.40694482E+3,1.18428357E+3,1.10939551E+3,
649.00,1.39334155E+3,1.26014954E+3,1.21740234E+3,
650.00,1.27214417E+3,1.28238184E+3,1.31768140E+3,
651.00,1.17480396E+3,1.18763440E+3,1.40011414E+3,
652.00,1.23852185E+3,1.40964905E+3,1.36765344E+3,
653.00,1.24750366E+3,1.34564441E+3,1.61410498E+3,
654.00,1.03804443E+3,1.32493408E+3,1.57758887E+3,
655.00,1.26801062E+3,1.03184363E+3,1.14753479E+3,
656.00,1.14459985E+3,1.16198462E+3,1.34575598E+3,
657.00,1.19509338E+3,1.32295264E+3,1.09404651E+3,
658.00,1.32537671E+3,1.04152429E+3,1.33366479E+3,
659.00,1.09346753E+3,1.09514490E+3,1.43242700E+3,
660.00,1.14914709E+3,1.26391943E+3,1.50499780E+3,
661.00,1.19289893E+3,1.06602856E+3,1.27466907E+3,
662.00,1.12978784E+3,9.56151733E+2,1.46244836E+3,
663.00,1.19028906E+3,8.36534424E+2,1.01897278E+3,
664.00,1.02832959E+3,1.03648962E+3,1.22356934E+3,
665.00,9.92121338E+2,8.41813782E+2,1.10036963E+3,
666.00,1.01653522E+3,1.12068359E+3,9.74016113E+2,
667.00,1.05331946E+3,8.82395203E+2,7.59076233E+2,
668.00,9.77139221E+2,9.71613159E+2,1.01745471E+3,
669.00,1.04697314E+3,7.51589172E+2,9.29960510E+2,
670.00,1.02986804E+3,8.22543945E+2,9.39291931E+2,
671.00,6.37768799E+2,9.59012634E+2,1.03263171E+3,
672.00,8.32451477E+2,9.05715210E+2,1.08693933E+3,
673.00,7.17078735E+2,1.03196033E+3,1.06052368E+3,
674.00,8.27206482E+2,9.30802124E+2,5.87096069E+2,
675.00,1.01284210E+3,8.16280701E+2,9.06535278E+2,
676.00,8.54522583E+2,7.59725464E+2,7.59799622E+2,
677.00,6.62321106E+2,7.33851318E+2,8.70047363E+2,
678.00,8.18949951E+2,7.07323120E+2,8.46971313E+2,
679.00,6.97529724E+2,8.50606812E+2,9.59963867E+2,
680.00,8.25189758E+2,6.80652954E+2,7.90453613E+2,
681.00,8.63539429E+2,7.97078186E+2,8.61033447E+2,
682.00,8.25302063E+2,7.23872375E+2,7.07579163E+2,
683.00,4.06966644E+2,7.29592285E+2,7.96406616E+2,
684.00,5.60207336E+2,8.81663086E+2,6.21443054E+2,
685.00,6.47372131E+2,4.45340607E+2,7.27655640E+2,
686.00,4.68702362E+2,5.49408386E+2,8.14556519E+2,
687.00,3.87419556E+2,7.04480469E+2,9.92722595E+2,
688.00,7.80764587E+2,5.08164001E+2,7.98264160E+2,
689.00,5.15349060E+2,5.29402893E+2,6.16531677E+2,
690.00,4.86106934E+2,6.55889343E+2,6.92723145E+2,
691.00,4.20801697E+2,5.40210999E+2,6.09292053E+2,
692.00,4.43602570E+2,4.25232086E+2,6.35542480E+2,
693.00,6.08935730E+2,5.20240479E+2,7.48473083E+2,
694.00,1.80884094E+2,5.96888306E+2,9.73298096E+2,
695.00,4.02869354E+2,4.38186035E+2,8.90805603E+2,
696.00,3.70938263E+2,6.28517456E+2,4.44082031E+2,
697.00,5.62405640E+2,5.40117004E+2,9.74216675E+2,
698.00,5.69432861E+2,6.23201599E+2,7.93745850E+2,
699.00,3.26077850E+2,5.73859375E+2,7.07104431E+2,
700.00,4.27322662E+2,5.61694946E+2,5.41876648E+2,
