# Supplementary material for: A pre-screening strategy to assess resected tumor margins by imaging cytoplasmic viscosity and hypoxia
Source: eLife. 2021 Oct 11;10:e70471. doi: 10.7554/eLife.70471 (PMC8553343; doi:10.7554/eLife.70471)
Supplement: Figure 1—source data 1. [file elife-70471-fig1-data1.zip › Figure 1-Source data/IBS440 in various species/H2O2.txt]

KHCO3

Labels,KHCO3-1,KHCO3-2,KHCO3-3,
420.00,2.90388451E+1,2.48177490E+1,1.65862770E+1,
421.00,1.64677582E+1,1.23408079E+1,2.26426125E+1,
422.00,3.87954788E+1,1.22491007E+1,1.02817392E+1,
423.00,3.05994835E+1,3.65242004E+1,1.84013786E+1,
424.00,1.82929249E+1,2.22916031E+1,4.69068184E+1,
425.00,1.62375851E+1,1.20985622E+1,3.85794792E+1,
426.00,3.02820683E+1,2.41894112E+1,1.22157431E+1,
427.00,4.45088997E+1,4.42003479E+1,3.64343452E+1,
428.00,3.20573196E+1,3.60750923E+1,3.62501030E+1,
429.00,1.80303001E+1,3.00033207E+1,2.61781921E+1,
430.00,1.19947701E+1,3.76881447E+1,1.40176554E+1,
431.00,1.79874249E+1,1.39187241E+1,6.00717592E+0,
432.00,1.19880285E+1,1.78936806E+1,4.01574230E+0,
433.00,1.39945707E+1,1.19665289E+1,1.80448990E+1,
434.00,1.19733334E+1,1.99702530E+1,3.81881218E+1,
435.00,1.60166454E+1,2.60628700E+1,3.22398109E+1,
436.00,2.60159225E+1,7.97894144E+0,1.60141430E+1,
437.00,1.20382242E+1,2.41078968E+1,1.20664387E+1,
438.00,1.62599010E+1,1.62028522E+1,2.24236145E+1,
439.00,2.88815250E+1,2.66576805E+1,6.19729376E+0,
440.00,2.73692532E+1,1.04427557E+1,1.67799950E+1,
441.00,1.28279333E+1,4.46942978E+1,1.07028513E+1,
442.00,1.96359978E+1,4.33733444E+1,4.36786652E+0,
443.00,3.09336205E+1,3.30585480E+1,8.86632729E+0,
444.00,1.34401932E+1,2.44905910E+1,2.91895103E+1,
445.00,3.84847221E+1,2.03331470E+1,1.59011574E+1,
446.00,2.73085175E+1,1.81288261E+1,1.36812363E+1,
447.00,2.51421547E+1,2.05030880E+1,1.14457560E+1,
448.00,3.42340202E+1,3.64830818E+1,2.51569252E+1,
449.00,3.63636742E+1,2.95418549E+1,2.27698078E+1,
450.00,2.72788067E+1,1.58450155E+1,1.36461353E+1,
451.00,1.80589886E+1,2.68739643E+1,1.35583153E+1,
452.00,4.45001068E+1,5.53645515E+1,3.78474731E+1,
453.00,5.51086311E+1,4.82346649E+1,4.41283226E+1,
454.00,6.92853165E+1,5.85631142E+1,4.56863213E+1,
455.00,7.50373459E+1,6.21585236E+1,6.02668343E+1,
456.00,1.03253937E+2,9.68085480E+1,1.03776817E+2,
457.00,1.26765617E+2,1.55622452E+2,1.29294525E+2,
458.00,1.50563995E+2,2.15915543E+2,1.71654480E+2,
459.00,2.34430435E+2,2.32112015E+2,2.39687119E+2,
460.00,2.59454193E+2,3.05561737E+2,2.54532166E+2,
461.00,3.04728577E+2,2.69307953E+2,2.72078979E+2,
462.00,3.09034668E+2,3.36884796E+2,3.55046753E+2,
463.00,3.75862671E+2,3.50165100E+2,3.80021454E+2,
464.00,3.40676117E+2,3.43390747E+2,3.03733215E+2,
465.00,3.25608612E+2,3.20172058E+2,2.87128082E+2,
466.00,2.27430771E+2,2.18292389E+2,2.14260071E+2,
467.00,1.84884827E+2,1.67960907E+2,1.67700394E+2,
468.00,1.03853943E+2,1.34977356E+2,1.38550293E+2,
469.00,7.48217850E+1,6.90594788E+1,4.80027504E+1,
470.00,3.46229706E+1,4.42328415E+1,4.03447800E+1,
471.00,4.41681328E+1,6.92860870E+1,2.11181774E+1,
472.00,2.30018826E+1,4.61181259E+1,2.30653076E+1,
473.00,2.69102764E+1,4.61319008E+1,2.68633556E+1,
474.00,3.65772057E+1,2.31133289E+1,3.27519379E+1,
475.00,2.70772457E+1,4.44687004E+1,2.89984684E+1,
476.00,2.70874577E+1,2.51817322E+1,2.70981159E+1,
477.00,4.09018097E+1,3.69854240E+1,2.33701572E+1,
478.00,4.87983589E+1,5.07502899E+1,3.12840748E+1,
479.00,3.91613045E+1,4.30203209E+1,1.77153492E+1,
480.00,3.15063152E+1,3.54010468E+1,1.97103634E+1,
481.00,4.35519867E+1,3.15909538E+1,3.56036377E+1,
482.00,6.15049706E+1,4.76682281E+1,3.58092537E+1,
483.00,2.39901485E+1,4.41394081E+1,2.39812984E+1,
484.00,2.21232262E+1,3.62248383E+1,2.81741791E+1,
485.00,3.03114910E+1,4.43912621E+1,2.02186165E+1,
486.00,3.24260902E+1,2.23077393E+1,3.04525967E+1,
487.00,4.69693108E+1,2.86443596E+1,2.44695530E+1,
488.00,3.07146053E+1,3.90760612E+1,3.69592285E+1,
489.00,2.88696766E+1,3.51824150E+1,2.68471889E+1,
490.00,2.90084381E+1,4.57725677E+1,2.49699383E+1,
491.00,4.37671738E+1,7.52327499E+1,3.12807102E+1,
492.00,2.73781662E+1,3.15785160E+1,1.89340420E+1,
493.00,3.81413727E+1,4.24787025E+1,5.08288765E+1,
494.00,4.25531425E+1,5.97990646E+1,2.13158283E+1,
495.00,4.28960991E+1,7.10651169E+1,1.71319065E+1,
496.00,4.10331802E+1,5.19566422E+1,3.23143196E+1,
497.00,2.61395206E+1,4.56912193E+1,3.02248535E+1,
498.00,4.60142097E+1,4.82041779E+1,2.62602005E+1,
499.00,5.29529533E+1,3.97166672E+1,4.61474533E+1,
500.00,5.10082054E+1,3.33514862E+1,3.98890686E+1,
501.00,4.46770020E+1,6.47498169E+1,5.79561615E+1,
502.00,4.94028244E+1,4.73279648E+1,3.36829185E+1,
503.00,6.34535866E+1,5.67331390E+1,2.26848736E+1,
504.00,4.79981651E+1,4.56473122E+1,3.19271965E+1,
505.00,5.52990532E+1,8.05570526E+1,3.67391968E+1,
506.00,6.26646576E+1,4.40984459E+1,4.40625839E+1,
507.00,2.10376167E+1,5.14354401E+1,4.66146584E+1,
508.00,4.72741051E+1,5.18911133E+1,3.76358528E+1,
509.00,3.56274414E+1,4.97030640E+1,4.26403656E+1,
510.00,5.03924484E+1,5.95899620E+1,2.62550735E+1,
511.00,6.03453865E+1,5.05464973E+1,3.83905373E+1,
512.00,6.78782120E+1,6.31339760E+1,8.93878860E+1,
513.00,4.15561600E+1,9.27095718E+1,3.40722694E+1,
514.00,6.15215874E+1,8.14092560E+1,4.40684090E+1,
515.00,6.42703552E+1,3.96592674E+1,4.70269432E+1,
516.00,6.24841232E+1,6.73880157E+1,4.49386406E+1,
517.00,5.54415588E+1,7.06265259E+1,4.75828285E+1,
518.00,4.82831459E+1,5.33985634E+1,6.80447006E+1,
519.00,7.16645660E+1,7.91865463E+1,5.59955063E+1,
520.00,8.24472809E+1,6.94638443E+1,4.62488861E+1,
521.00,7.01214218E+1,8.04482651E+1,8.52770004E+1,
522.00,7.04727020E+1,8.92703476E+1,4.17174797E+1,
523.00,7.37950287E+1,8.70800018E+1,9.97644119E+1,
524.00,8.47471771E+1,1.06615112E+2,9.25375900E+1,
525.00,1.38816147E+2,1.07153030E+2,6.14039764E+1,
526.00,9.97296829E+1,1.02820061E+2,8.86381683E+1,
527.00,8.13875809E+1,1.08559479E+2,1.13785980E+2,
528.00,5.20526886E+1,1.12540344E+2,7.09783554E+1,
529.00,1.18477562E+2,1.13662148E+2,6.32846718E+1,
530.00,1.19531715E+2,1.03096092E+2,8.32305832E+1,
531.00,1.04015099E+2,9.29948349E+1,6.45022354E+1,
532.00,9.35548172E+1,9.89662323E+1,9.90295258E+1,
533.00,1.17150490E+2,1.22487892E+2,1.59990707E+2,
534.00,1.06583755E+2,1.20746033E+2,1.15237038E+2,
535.00,1.19118942E+2,1.21883102E+2,1.36443375E+2,
536.00,9.40661316E+1,1.43683243E+2,1.31302628E+2,
537.00,1.21133484E+2,1.29279282E+2,1.00395180E+2,
538.00,9.82411041E+1,1.39798508E+2,1.06947983E+2,
539.00,1.38235199E+2,1.38068253E+2,1.16609497E+2,
540.00,1.21202477E+2,1.60229721E+2,1.20853745E+2,
541.00,1.52688934E+2,1.89268997E+2,1.64292892E+2,
542.00,1.84927017E+2,1.87592850E+2,1.44446350E+2,
543.00,1.67858414E+2,1.24189377E+2,1.82195786E+2,
544.00,1.69000000E+2,1.59132294E+2,1.40286652E+2,
545.00,1.73347626E+2,1.98288254E+2,1.50754105E+2,
546.00,1.75115753E+2,1.62072174E+2,1.48555862E+2,
547.00,1.96104034E+2,1.66390045E+2,1.65990250E+2,
548.00,1.68236008E+2,1.90751556E+2,1.96410049E+2,
549.00,1.85214249E+2,1.56569290E+2,1.69295593E+2,
550.00,2.13585846E+2,2.36738770E+2,2.10274063E+2,
551.00,2.68767670E+2,2.12370087E+2,2.28153091E+2,
552.00,1.57746185E+2,2.00472977E+2,1.90150421E+2,
553.00,2.22549133E+2,2.56199432E+2,1.82184189E+2,
554.00,2.40606354E+2,2.67756287E+2,2.30994400E+2,
555.00,2.22885101E+2,2.84978210E+2,2.66630219E+2,
556.00,2.08303421E+2,2.90993500E+2,2.07123901E+2,
557.00,2.70392975E+2,1.88958725E+2,2.74856354E+2,
558.00,2.58873444E+2,3.06942596E+2,2.28678375E+2,
559.00,3.17095703E+2,3.21354279E+2,2.74936432E+2,
560.00,3.23553986E+2,3.34478943E+2,3.22412170E+2,
561.00,4.00444092E+2,3.40693085E+2,3.43271912E+2,
562.00,3.51370605E+2,3.37335480E+2,3.99197357E+2,
563.00,3.25704132E+2,3.88346771E+2,4.33604675E+2,
564.00,4.10502686E+2,4.80307526E+2,3.16684021E+2,
565.00,3.65053253E+2,4.02459839E+2,3.16229767E+2,
566.00,3.73055756E+2,3.90031891E+2,3.19242767E+2,
567.00,3.88352173E+2,3.72512756E+2,4.41486664E+2,
568.00,4.15989777E+2,4.72777557E+2,4.41753998E+2,
569.00,4.35459290E+2,4.73579681E+2,4.06313507E+2,
570.00,3.99652344E+2,4.62940796E+2,4.26163330E+2,
571.00,5.47161560E+2,5.42271545E+2,4.09722412E+2,
572.00,5.16078003E+2,4.70289215E+2,4.41663544E+2,
573.00,5.17623657E+2,5.09346313E+2,4.82384705E+2,
574.00,4.80510864E+2,5.67005798E+2,5.16010498E+2,
575.00,5.09082214E+2,5.32212891E+2,5.86710205E+2,
576.00,5.48485962E+2,5.97079834E+2,5.69125793E+2,
577.00,5.23796631E+2,6.17680664E+2,5.85644165E+2,
578.00,6.11099243E+2,6.42479614E+2,5.42511902E+2,
579.00,5.90742859E+2,6.63090271E+2,6.48661865E+2,
580.00,7.67646301E+2,7.33903687E+2,6.59121826E+2,
581.00,7.78845276E+2,7.27102295E+2,7.77446716E+2,
582.00,7.66877319E+2,8.39648621E+2,7.15489136E+2,
583.00,7.74391418E+2,8.39424866E+2,7.49700378E+2,
584.00,7.62104248E+2,7.83726746E+2,7.28299377E+2,
585.00,9.43483032E+2,7.94069214E+2,7.27615112E+2,
586.00,8.19020874E+2,8.43313171E+2,8.82157959E+2,
587.00,8.19241455E+2,7.72085083E+2,8.50505127E+2,
588.00,8.26859497E+2,8.44944580E+2,9.63414185E+2,
589.00,8.54122192E+2,1.03100952E+3,1.02278070E+3,
590.00,8.99107483E+2,8.73872070E+2,8.92635010E+2,
591.00,9.74786072E+2,9.48886353E+2,9.57412354E+2,
592.00,1.05631470E+3,9.75682617E+2,1.07341943E+3,
593.00,9.52490723E+2,1.08952026E+3,9.77166626E+2,
594.00,1.11825781E+3,9.36594177E+2,1.06017712E+3,
595.00,1.06642004E+3,1.14358813E+3,1.18784729E+3,
596.00,1.21883447E+3,1.01944165E+3,1.05507397E+3,
597.00,1.04493970E+3,1.11648254E+3,1.10706152E+3,
598.00,9.97858948E+2,1.21165820E+3,1.21228442E+3,
599.00,1.06509229E+3,1.11055603E+3,1.18521497E+3,
600.00,1.19518555E+3,1.36290527E+3,1.16390369E+3,
601.00,1.19802136E+3,1.26789246E+3,1.23885803E+3,
602.00,1.05169189E+3,1.23771069E+3,1.27950330E+3,
603.00,1.29200146E+3,1.12131848E+3,1.42374011E+3,
604.00,1.40667419E+3,1.22661011E+3,1.40945715E+3,
605.00,1.16965845E+3,1.33379517E+3,1.29944360E+3,
606.00,1.34593738E+3,1.46213635E+3,1.22010742E+3,
607.00,1.39488892E+3,1.26238782E+3,1.26107385E+3,
608.00,1.40374402E+3,1.23851892E+3,1.33299475E+3,
609.00,1.27888647E+3,1.31444385E+3,1.52592432E+3,
610.00,1.27949023E+3,1.45314392E+3,1.51783350E+3,
611.00,1.40081262E+3,1.50694617E+3,1.22366223E+3,
612.00,1.43657288E+3,1.51809863E+3,1.46034204E+3,
613.00,1.40573584E+3,1.53894055E+3,1.29838062E+3,
614.00,1.59092920E+3,1.42807813E+3,1.47326501E+3,
615.00,1.48242920E+3,1.61748645E+3,1.56151160E+3,
616.00,1.57175342E+3,1.49693140E+3,1.65312793E+3,
617.00,1.70822461E+3,1.58710583E+3,1.53662061E+3,
618.00,1.50320972E+3,1.60442957E+3,1.45379980E+3,
619.00,1.81690466E+3,1.70555371E+3,1.54801611E+3,
620.00,1.53526489E+3,1.50450769E+3,1.46469116E+3,
621.00,1.53005908E+3,1.66363367E+3,1.46631970E+3,
622.00,1.62499072E+3,1.63175623E+3,1.31572864E+3,
623.00,1.61099463E+3,1.61506726E+3,1.65903308E+3,
624.00,1.59561548E+3,1.70295154E+3,1.62889478E+3,
625.00,1.71185315E+3,1.74758142E+3,1.62349988E+3,
626.00,1.83240259E+3,1.61293140E+3,1.73921655E+3,
627.00,1.51811621E+3,1.73456897E+3,1.60769495E+3,
628.00,1.66261035E+3,1.57036121E+3,1.55347327E+3,
629.00,1.63379114E+3,1.50374463E+3,1.55484045E+3,
630.00,1.71284717E+3,1.71771594E+3,1.58046582E+3,
631.00,1.60104980E+3,1.47016382E+3,1.66011768E+3,
632.00,1.65698364E+3,1.80562708E+3,1.69543555E+3,
633.00,1.60457935E+3,1.71277441E+3,1.57527405E+3,
634.00,1.49168713E+3,1.41415186E+3,1.63304834E+3,
635.00,1.63777319E+3,1.47388379E+3,1.37981421E+3,
636.00,1.46585461E+3,1.76573914E+3,1.47395203E+3,
637.00,1.59668909E+3,1.51030078E+3,1.48255322E+3,
638.00,1.63027527E+3,1.48216284E+3,1.64526721E+3,
639.00,1.66173145E+3,1.19486035E+3,1.35293713E+3,
640.00,1.51518542E+3,1.42865869E+3,1.44232080E+3,
641.00,1.41204749E+3,1.63749011E+3,1.44953918E+3,
642.00,1.51587549E+3,1.74995203E+3,1.54066553E+3,
643.00,1.48967651E+3,1.45076477E+3,1.43282617E+3,
644.00,1.34419702E+3,1.44138147E+3,1.32392651E+3,
645.00,1.46915344E+3,1.43502063E+3,1.56826636E+3,
646.00,1.77566003E+3,1.30629187E+3,1.36612793E+3,
647.00,1.35523889E+3,1.33653894E+3,1.31187402E+3,
648.00,1.49463464E+3,1.17511023E+3,1.22080542E+3,
649.00,1.25464563E+3,1.67117700E+3,1.32251111E+3,
650.00,1.10807605E+3,1.36532849E+3,9.86010437E+2,
651.00,1.02041443E+3,1.40895227E+3,1.16150964E+3,
652.00,1.15367297E+3,1.38946509E+3,1.44788708E+3,
653.00,1.34817871E+3,1.28187219E+3,1.27354443E+3,
654.00,1.17668518E+3,1.29127209E+3,1.23950098E+3,
655.00,1.23041589E+3,1.25756213E+3,1.10534082E+3,
656.00,1.11579565E+3,1.22243225E+3,1.14773962E+3,
657.00,1.15596851E+3,1.36675220E+3,1.25864209E+3,
658.00,1.23556885E+3,1.25126050E+3,9.57564026E+2,
659.00,1.12658008E+3,1.12835083E+3,1.26380615E+3,
660.00,1.42765784E+3,9.17435608E+2,9.80235229E+2,
661.00,1.13282141E+3,1.30174158E+3,1.31205786E+3,
662.00,1.17640771E+3,1.12396118E+3,1.22239697E+3,
663.00,9.69797424E+2,1.09165747E+3,1.07704321E+3,
664.00,1.30512366E+3,1.21773047E+3,7.83419495E+2,
665.00,1.00810706E+3,1.05350012E+3,1.01322968E+3,
666.00,1.12974158E+3,1.24692334E+3,9.77353088E+2,
667.00,1.05582178E+3,1.00396173E+3,1.01900458E+3,
668.00,9.63407166E+2,1.06757104E+3,1.05187585E+3,
669.00,1.00709259E+3,9.92058838E+2,9.37266663E+2,
670.00,1.01962769E+3,9.29820190E+2,9.76040649E+2,
671.00,9.81379761E+2,9.83362305E+2,7.74293396E+2,
672.00,7.76557678E+2,7.04604004E+2,8.22307800E+2,
673.00,1.04176868E+3,1.25030225E+3,1.11552417E+3,
674.00,8.43898315E+2,7.55573669E+2,7.99336182E+2,
675.00,8.36138672E+2,8.81919678E+2,8.82462158E+2,
676.00,8.43149780E+2,8.57149597E+2,9.30477051E+2,
677.00,1.16963647E+3,1.01606134E+3,6.30198730E+2,
678.00,6.34973206E+2,8.53070313E+2,6.98412903E+2,
679.00,9.99330872E+2,8.10582031E+2,8.72806030E+2,
680.00,6.99469849E+2,6.21645752E+2,7.01602478E+2,
681.00,7.55033691E+2,7.71951782E+2,6.75673767E+2,
682.00,8.94731384E+2,7.45396423E+2,7.28547485E+2,
683.00,8.83265381E+2,7.69108582E+2,4.73996368E+2,
684.00,7.09805176E+2,8.42463135E+2,4.45242371E+2,
685.00,5.98631470E+2,5.82317688E+2,5.82546814E+2,
686.00,7.21828369E+2,4.70444275E+2,5.54206665E+2,
687.00,6.60191101E+2,5.59118103E+2,5.91998962E+2,
688.00,6.12634460E+2,8.03547791E+2,5.29765015E+2,
689.00,7.92647827E+2,6.56861450E+2,5.87312927E+2,
690.00,6.25224487E+2,6.81471558E+2,6.62575500E+2,
691.00,5.60505493E+2,6.32303162E+2,7.75023132E+2,
692.00,8.51403381E+2,7.11178223E+2,5.69194641E+2,
693.00,5.92579529E+2,5.20790100E+2,4.30691803E+2,
694.00,4.18099335E+2,8.21818481E+2,4.18181549E+2,
695.00,6.97349609E+2,7.00199219E+2,6.07648926E+2,
696.00,5.02884460E+2,5.78025391E+2,3.91575226E+2,
697.00,6.61236328E+2,6.97524841E+2,4.90273254E+2,
698.00,4.58352539E+2,7.62174316E+2,3.24115295E+2,
699.00,5.38148743E+2,5.23380554E+2,5.22347534E+2,
700.00,3.11374298E+2,4.50782654E+2,3.33014557E+2,
