# Supplementary material for: A pre-screening strategy to assess resected tumor margins by imaging cytoplasmic viscosity and hypoxia
Source: eLife. 2021 Oct 11;10:e70471. doi: 10.7554/eLife.70471 (PMC8553343; doi:10.7554/eLife.70471)
Supplement: Figure 2—source data 1. [file elife-70471-fig2-data1.zip]

Archive with 20 entries (16 files):
- Figure 2-Source data/
- Figure 2-Source data/.DS_Store
- __MACOSX/Figure 2-Source data/._.DS_Store
- Figure 2-Source data/FaDu cells/
- Figure 2-Source data/Raw data-tumor 3D reconstruction in Figure 2B.tif
- Figure 2-Source data/A549 cells/
- Figure 2-Source data/MHCC97H cells/
- Figure 2-Source data/Raw data-tumor max merge image in Figure 2B.tif
- Figure 2-Source data/FaDu cells/Raw data-Colocalization in Figure 2A.tif
- Figure 2-Source data/FaDu cells/Raw data-Mito Tracker imaging in Figure 2A.tif
- Figure 2-Source data/FaDu cells/Raw data-IBS440 imaging in Figure 2A.tif
- Figure 2-Source data/FaDu cells/Raw data-Hoechst imaging in Figure 2A.tif
- Figure 2-Source data/A549 cells/Raw data-Colocalization in Figure 2A.tif
- Figure 2-Source data/A549 cells/Raw data-Mito Tracker imaging in Figure 2A.tif
- Figure 2-Source data/A549 cells/Raw data-IBS440 imaging in Figure 2A.tif
- Figure 2-Source data/A549 cells/Raw data-Hoechst imaging in Figure 2A.tif
- Figure 2-Source data/MHCC97H cells/Raw data-Colocalization in Figure 2A.tif
- Figure 2-Source data/MHCC97H cells/Raw data-Mito Tracker imaging in Figure 2A.tif
- Figure 2-Source data/MHCC97H cells/Raw data-IBS440 imaging in Figure 2A.tif
- Figure 2-Source data/MHCC97H cells/Raw data-Hoechst imaging in Figure 2A.tif
