# Supplementary material for: A pre-screening strategy to assess resected tumor margins by imaging cytoplasmic viscosity and hypoxia
Source: eLife. 2021 Oct 11;10:e70471. doi: 10.7554/eLife.70471 (PMC8553343; doi:10.7554/eLife.70471)
Supplement: Figure 2—figure supplement 2—source data 1. [file elife-70471-fig2-figsupp2-data1.zip]

Archive with 30 entries (27 files):
- Figure 2-figure supplement 2-Source data 1/
- Figure 2-figure supplement 2-Source data 1/.DS_Store
- __MACOSX/Figure 2-figure supplement 2-Source data 1/._.DS_Store
- Figure 2-figure supplement 2-Source data 1/Mitotracker uptake in living cells/
- Figure 2-figure supplement 2-Source data 1/Mitotracker uptake in tissues/
- Figure 2-figure supplement 2-Source data 1/Mitotracker uptake in living cells/A549 mito_ch00.tif
- Figure 2-figure supplement 2-Source data 1/Mitotracker uptake in living cells/A549 mito_ch01.tif
- Figure 2-figure supplement 2-Source data 1/Mitotracker uptake in living cells/RAW264.7 mito_ch01.tif
- Figure 2-figure supplement 2-Source data 1/Mitotracker uptake in living cells/RAW264.7 mito_ch00.tif
- Figure 2-figure supplement 2-Source data 1/Mitotracker uptake in living cells/.DS_Store
- __MACOSX/Figure 2-figure supplement 2-Source data 1/Mitotracker uptake in living cells/._.DS_Store
- Figure 2-figure supplement 2-Source data 1/Mitotracker uptake in living cells/A7r5 mito_ch00.tif
- Figure 2-figure supplement 2-Source data 1/Mitotracker uptake in living cells/A7r5 mito_ch01.tif
- Figure 2-figure supplement 2-Source data 1/Mitotracker uptake in living cells/FaDu mito.tif
- __MACOSX/Figure 2-figure supplement 2-Source data 1/Mitotracker uptake in living cells/._FaDu mito.tif
- Figure 2-figure supplement 2-Source data 1/Mitotracker uptake in living cells/RAW264.7 mito.tif
- __MACOSX/Figure 2-figure supplement 2-Source data 1/Mitotracker uptake in living cells/._RAW264.7 mito.tif
- Figure 2-figure supplement 2-Source data 1/Mitotracker uptake in living cells/A7r5 mito.tif
- Figure 2-figure supplement 2-Source data 1/Mitotracker uptake in living cells/A549 mito.tif
- Figure 2-figure supplement 2-Source data 1/Mitotracker uptake in living cells/97H  mito.tif
- Figure 2-figure supplement 2-Source data 1/Mitotracker uptake in living cells/97H  mito_ch01.tif
- Figure 2-figure supplement 2-Source data 1/Mitotracker uptake in living cells/97H  mito_ch00.tif
- Figure 2-figure supplement 2-Source data 1/Mitotracker uptake in living cells/FaDu mito_ch01.tif
- __MACOSX/Figure 2-figure supplement 2-Source data 1/Mitotracker uptake in living cells/._FaDu mito_ch01.tif
- Figure 2-figure supplement 2-Source data 1/Mitotracker uptake in living cells/FaDu mito_ch00.tif
- __MACOSX/Figure 2-figure supplement 2-Source data 1/Mitotracker uptake in living cells/._FaDu mito_ch00.tif
- Figure 2-figure supplement 2-Source data 1/Mitotracker uptake in tissues/fluorescence detection.jpg
- __MACOSX/Figure 2-figure supplement 2-Source data 1/Mitotracker uptake in tissues/._fluorescence detection.jpg
- Figure 2-figure supplement 2-Source data 1/Mitotracker uptake in tissues/photograph.jpeg
- __MACOSX/Figure 2-figure supplement 2-Source data 1/Mitotracker uptake in tissues/._photograph.jpeg
