# Supplementary material for: A pre-screening strategy to assess resected tumor margins by imaging cytoplasmic viscosity and hypoxia
Source: eLife. 2021 Oct 11;10:e70471. doi: 10.7554/eLife.70471 (PMC8553343; doi:10.7554/eLife.70471)
Supplement: Figure 2—figure supplement 5—source data 1. [file elife-70471-fig2-figsupp5-data1.zip]

Archive with 31 entries (23 files):
- Figure 2-figure supplement 5-Source data 1/
- Figure 2-figure supplement 5-Source data 1/A549-hypoxia/
- Figure 2-figure supplement 5-Source data 1/A549-normoxia/
- Figure 2-figure supplement 5-Source data 1/.DS_Store
- __MACOSX/Figure 2-figure supplement 5-Source data 1/._.DS_Store
- Figure 2-figure supplement 5-Source data 1/FaDu-hypoxia/
- Figure 2-figure supplement 5-Source data 1/WB/
- Figure 2-figure supplement 5-Source data 1/MHCC97H-normoxia/
- Figure 2-figure supplement 5-Source data 1/FaDu-normoxia/
- Figure 2-figure supplement 5-Source data 1/MHCC97H-hypoxia/
- Figure 2-figure supplement 5-Source data 1/A549-hypoxia/201026_Series060 hypoxia.tif
- Figure 2-figure supplement 5-Source data 1/A549-hypoxia/201026_Series060 hypoxia_ch00.tif
- Figure 2-figure supplement 5-Source data 1/A549-hypoxia/201026_Series060 hypoxia_ch01.tif
- Figure 2-figure supplement 5-Source data 1/A549-normoxia/201026_Series040 normoxia_ch00.tif
- Figure 2-figure supplement 5-Source data 1/A549-normoxia/201026_Series040 normoxia_ch01.tif
- Figure 2-figure supplement 5-Source data 1/A549-normoxia/201026_Series040 normoxia.tif
- Figure 2-figure supplement 5-Source data 1/FaDu-hypoxia/201019_Series035 hypoxia.tif
- Figure 2-figure supplement 5-Source data 1/FaDu-hypoxia/201019_Series035 hypoxia_ch01.tif
- Figure 2-figure supplement 5-Source data 1/FaDu-hypoxia/201019_Series035 hypoxia_ch00.tif
- Figure 2-figure supplement 5-Source data 1/WB/HIF-1╬▒ expression level.jpg
- Figure 2-figure supplement 5-Source data 1/WB/Immunoblotting analysis of  nitroreductase.jpg
- Figure 2-figure supplement 5-Source data 1/WB/╬▓-actin.jpg
- Figure 2-figure supplement 5-Source data 1/MHCC97H-normoxia/200921_17 normoxia_ch01.tif
- Figure 2-figure supplement 5-Source data 1/MHCC97H-normoxia/200921_17 normoxia_ch00.tif
- Figure 2-figure supplement 5-Source data 1/MHCC97H-normoxia/200921_17 normoxia.tif
- Figure 2-figure supplement 5-Source data 1/FaDu-normoxia/201019_Series081 normoxia_ch00.tif
- Figure 2-figure supplement 5-Source data 1/FaDu-normoxia/201019_Series081 normoxia_ch01.tif
- Figure 2-figure supplement 5-Source data 1/FaDu-normoxia/201019_Series081 normoxia.tif
- Figure 2-figure supplement 5-Source data 1/MHCC97H-hypoxia/200921_15 hypoxia_ch00.tif
- Figure 2-figure supplement 5-Source data 1/MHCC97H-hypoxia/200921_15 hypoxia_ch01.tif
- Figure 2-figure supplement 5-Source data 1/MHCC97H-hypoxia/200921_15 hypoxia.tif
