# Supplementary material for: A pre-screening strategy to assess resected tumor margins by imaging cytoplasmic viscosity and hypoxia
Source: eLife. 2021 Oct 11;10:e70471. doi: 10.7554/eLife.70471 (PMC8553343; doi:10.7554/eLife.70471)
Supplement: Figure 2—figure supplement 6—source data 1. [file elife-70471-fig2-figsupp6-data1.zip]

Archive with 41 entries (35 files):
- Figure 2-figure supplement 6-Source data 1/
- Figure 2-figure supplement 6-Source data 1/.DS_Store
- __MACOSX/Figure 2-figure supplement 6-Source data 1/._.DS_Store
- Figure 2-figure supplement 6-Source data 1/A7r5/
- Figure 2-figure supplement 6-Source data 1/97H/
- Figure 2-figure supplement 6-Source data 1/A549/
- Figure 2-figure supplement 6-Source data 1/FaDu/
- Figure 2-figure supplement 6-Source data 1/RAW264.7/
- Figure 2-figure supplement 6-Source data 1/A7r5/.DS_Store
- __MACOSX/Figure 2-figure supplement 6-Source data 1/A7r5/._.DS_Store
- Figure 2-figure supplement 6-Source data 1/A7r5/A7r5 1_ch01.tif
- Figure 2-figure supplement 6-Source data 1/A7r5/A7r5 1_ch00.tif
- Figure 2-figure supplement 6-Source data 1/A7r5/A7r5 1.tif
- __MACOSX/Figure 2-figure supplement 6-Source data 1/A7r5/._A7r5 1.tif
- Figure 2-figure supplement 6-Source data 1/97H/.DS_Store
- __MACOSX/Figure 2-figure supplement 6-Source data 1/97H/._.DS_Store
- Figure 2-figure supplement 6-Source data 1/97H/97H 1_ch00.tif
- __MACOSX/Figure 2-figure supplement 6-Source data 1/97H/._97H 1_ch00.tif
- Figure 2-figure supplement 6-Source data 1/97H/97H 1_ch01.tif
- __MACOSX/Figure 2-figure supplement 6-Source data 1/97H/._97H 1_ch01.tif
- Figure 2-figure supplement 6-Source data 1/97H/97H 1.tif
- __MACOSX/Figure 2-figure supplement 6-Source data 1/97H/._97H 1.tif
- Figure 2-figure supplement 6-Source data 1/A549/.DS_Store
- __MACOSX/Figure 2-figure supplement 6-Source data 1/A549/._.DS_Store
- Figure 2-figure supplement 6-Source data 1/A549/A549_ch00.tif
- Figure 2-figure supplement 6-Source data 1/A549/A549_ch01.tif
- Figure 2-figure supplement 6-Source data 1/A549/A549.tif
- __MACOSX/Figure 2-figure supplement 6-Source data 1/A549/._A549.tif
- Figure 2-figure supplement 6-Source data 1/FaDu/.DS_Store
- __MACOSX/Figure 2-figure supplement 6-Source data 1/FaDu/._.DS_Store
- Figure 2-figure supplement 6-Source data 1/FaDu/FaDu 4.tif
- __MACOSX/Figure 2-figure supplement 6-Source data 1/FaDu/._FaDu 4.tif
- Figure 2-figure supplement 6-Source data 1/FaDu/FaDu 4_ch00.tif
- Figure 2-figure supplement 6-Source data 1/FaDu/FaDu 4_ch01.tif
- __MACOSX/Figure 2-figure supplement 6-Source data 1/FaDu/._FaDu 4_ch01.tif
- Figure 2-figure supplement 6-Source data 1/RAW264.7/.DS_Store
- __MACOSX/Figure 2-figure supplement 6-Source data 1/RAW264.7/._.DS_Store
- Figure 2-figure supplement 6-Source data 1/RAW264.7/RAW264.7 2.tif
- __MACOSX/Figure 2-figure supplement 6-Source data 1/RAW264.7/._RAW264.7 2.tif
- Figure 2-figure supplement 6-Source data 1/RAW264.7/RAW264.7 2_ch00.tif
- Figure 2-figure supplement 6-Source data 1/RAW264.7/RAW264.7 2_ch01.tif
