# Supplementary material for: A pre-screening strategy to assess resected tumor margins by imaging cytoplasmic viscosity and hypoxia
Source: eLife. 2021 Oct 11;10:e70471. doi: 10.7554/eLife.70471 (PMC8553343; doi:10.7554/eLife.70471)
Supplement: Figure 2—figure supplement 7—source data 1. [file elife-70471-fig2-figsupp7-data1.zip]

Archive with 10 entries (9 files):
- Figure 2-figure supplement 7-Source data 1/
- Figure 2-figure supplement 7-Source data 1/I-97H.tif
- Figure 2-figure supplement 7-Source data 1/C-SPLEEN.tif
- Figure 2-figure supplement 7-Source data 1/F-MUSCLE.tif
- Figure 2-figure supplement 7-Source data 1/G-FAT.tif
- Figure 2-figure supplement 7-Source data 1/D-LUNG.tif
- Figure 2-figure supplement 7-Source data 1/H-BRAIN.tif
- Figure 2-figure supplement 7-Source data 1/A-HEART.tif
- Figure 2-figure supplement 7-Source data 1/B-LIVER.tif
- Figure 2-figure supplement 7-Source data 1/E-RENAL.tif
