# Supplementary material for: A pre-screening strategy to assess resected tumor margins by imaging cytoplasmic viscosity and hypoxia
Source: eLife. 2021 Oct 11;10:e70471. doi: 10.7554/eLife.70471 (PMC8553343; doi:10.7554/eLife.70471)
Supplement: Figure 3—source data 1. [file elife-70471-fig3-data1.zip]

Archive with 24 entries (20 files):
- Figure 3-Source data/
- Figure 3-Source data/MHCC97H-bearing mice/
- Figure 3-Source data/.DS_Store
- __MACOSX/Figure 3-Source data/._.DS_Store
- Figure 3-Source data/A549-bearing mice/
- Figure 3-Source data/FaDu-bearing mice/
- Figure 3-Source data/MHCC97H-bearing mice/Raw data-HE staining image  in Figure 3C.tif
- Figure 3-Source data/MHCC97H-bearing mice/Raw data-tissue viscosity detection image in Figure 3B.jpg
- Figure 3-Source data/MHCC97H-bearing mice/Raw data-in vivo nitroreductase detection image in Figure 3A.jpg
- Figure 3-Source data/MHCC97H-bearing mice/Raw data-in vivo viscosity detection image in Figure 3A.jpg
- Figure 3-Source data/MHCC97H-bearing mice/Raw data-Reflectance image in Figure 3A.jpg
- Figure 3-Source data/MHCC97H-bearing mice/Raw data-tissue nitroreductase detection image in Figure 3B.jpg
- Figure 3-Source data/A549-bearing mice/Raw data-HE staining image  in Figure 3C.tif
- Figure 3-Source data/A549-bearing mice/Raw data-tissue viscosity detection image in Figure 3B.jpg
- Figure 3-Source data/A549-bearing mice/Raw data-in vivo nitroreductase detection image in Figure 3A.jpg
- Figure 3-Source data/A549-bearing mice/Raw data-in vivo viscosity detection image in Figure 3A.jpg
- Figure 3-Source data/A549-bearing mice/Raw data-Reflectance image in Figure 3A.jpg
- Figure 3-Source data/A549-bearing mice/Raw data-tissue nitroreductase detection image in Figure 3B.jpg
- Figure 3-Source data/FaDu-bearing mice/Raw data-HE staining image  in Figure 3C.tif
- Figure 3-Source data/FaDu-bearing mice/Raw data-tissue viscosity detection image in Figure 3B.jpg
- Figure 3-Source data/FaDu-bearing mice/Raw data-in vivo nitroreductase detection image in Figure 3A.jpg
- Figure 3-Source data/FaDu-bearing mice/Raw data-in vivo viscosity detection image in Figure 3A.jpg
- Figure 3-Source data/FaDu-bearing mice/Raw data-Reflectance image in Figure 3A.jpg
- Figure 3-Source data/FaDu-bearing mice/Raw data-tissue nitroreductase detection image in Figure 3B.jpg
