# Supplementary material for: A pre-screening strategy to assess resected tumor margins by imaging cytoplasmic viscosity and hypoxia
Source: eLife. 2021 Oct 11;10:e70471. doi: 10.7554/eLife.70471 (PMC8553343; doi:10.7554/eLife.70471)
Supplement: Figure 3—source data 2. [file elife-70471-fig3-data2.zip]

Archive with 6 entries (5 files):
- Figure 3-figure supplement 1-Source data /
- Figure 3-figure supplement 1-Source data /HH201111_LUNG 20X.tif
- Figure 3-figure supplement 1-Source data /HH201111_KIDNEY 20X.tif
- Figure 3-figure supplement 1-Source data /HH201111_SPLEEN 20X.tif
- Figure 3-figure supplement 1-Source data /HH201111_LIVER 20X.tif
- Figure 3-figure supplement 1-Source data /HH201111_Muscle 20X.tif
