# Supplementary material for: A pre-screening strategy to assess resected tumor margins by imaging cytoplasmic viscosity and hypoxia
Source: eLife. 2021 Oct 11;10:e70471. doi: 10.7554/eLife.70471 (PMC8553343; doi:10.7554/eLife.70471)
Supplement: Figure 5—figure supplement 3—source data 1. [file elife-70471-fig5-figsupp3-data1.zip]

Archive with 72 entries (65 files):
- Figure 5-figure supplement 3-Source data 1/
- Figure 5-figure supplement 3-Source data 1/.DS_Store
- __MACOSX/Figure 5-figure supplement 3-Source data 1/._.DS_Store
- Figure 5-figure supplement 3-Source data 1/renal cancer patient 6/
- Figure 5-figure supplement 3-Source data 1/renal cancer patient 1/
- Figure 5-figure supplement 3-Source data 1/renal cancer patient 4/
- Figure 5-figure supplement 3-Source data 1/renal cancer patient 3/
- Figure 5-figure supplement 3-Source data 1/renal cancer patient 2/
- Figure 5-figure supplement 3-Source data 1/renal cancer patient 5/
- Figure 5-figure supplement 3-Source data 1/renal cancer patient 6/Raw data-viscosity detection image.jpg
- __MACOSX/Figure 5-figure supplement 3-Source data 1/renal cancer patient 6/._Raw data-viscosity detection image.jpg
- Figure 5-figure supplement 3-Source data 1/renal cancer patient 6/Raw data-HE staining image 1 of patient 6-20.0x.tif
- Figure 5-figure supplement 3-Source data 1/renal cancer patient 6/Raw data-HE staining image 2 of patient 6-20.0x.tif
- Figure 5-figure supplement 3-Source data 1/renal cancer patient 6/.DS_Store
- __MACOSX/Figure 5-figure supplement 3-Source data 1/renal cancer patient 6/._.DS_Store
- Figure 5-figure supplement 3-Source data 1/renal cancer patient 6/Raw data-photograph image 2.jpg
- __MACOSX/Figure 5-figure supplement 3-Source data 1/renal cancer patient 6/._Raw data-photograph image 2.jpg
- Figure 5-figure supplement 3-Source data 1/renal cancer patient 6/Raw data-photograph image 1.jpg
- Figure 5-figure supplement 3-Source data 1/renal cancer patient 6/Raw data-nitroreductase detection image.jpg
- __MACOSX/Figure 5-figure supplement 3-Source data 1/renal cancer patient 6/._Raw data-nitroreductase detection image.jpg
- Figure 5-figure supplement 3-Source data 1/renal cancer patient 1/Raw data-viscosity detection image.jpg
- __MACOSX/Figure 5-figure supplement 3-Source data 1/renal cancer patient 1/._Raw data-viscosity detection image.jpg
- Figure 5-figure supplement 3-Source data 1/renal cancer patient 1/.DS_Store
- __MACOSX/Figure 5-figure supplement 3-Source data 1/renal cancer patient 1/._.DS_Store
- Figure 5-figure supplement 3-Source data 1/renal cancer patient 1/Raw data-photograph image.png
- __MACOSX/Figure 5-figure supplement 3-Source data 1/renal cancer patient 1/._Raw data-photograph image.png
- Figure 5-figure supplement 3-Source data 1/renal cancer patient 1/Raw data-HE staining image 1 of patient 2-20.0x.jpg
- Figure 5-figure supplement 3-Source data 1/renal cancer patient 1/Raw data-nitroreductase detection image.jpg
- __MACOSX/Figure 5-figure supplement 3-Source data 1/renal cancer patient 1/._Raw data-nitroreductase detection image.jpg
- Figure 5-figure supplement 3-Source data 1/renal cancer patient 1/Raw data-HE staining image 2 of patient 2-20.0x.jpg
- Figure 5-figure supplement 3-Source data 1/renal cancer patient 4/Raw data-viscosity detection image.jpg
- __MACOSX/Figure 5-figure supplement 3-Source data 1/renal cancer patient 4/._Raw data-viscosity detection image.jpg
- Figure 5-figure supplement 3-Source data 1/renal cancer patient 4/.DS_Store
- __MACOSX/Figure 5-figure supplement 3-Source data 1/renal cancer patient 4/._.DS_Store
- Figure 5-figure supplement 3-Source data 1/renal cancer patient 4/Raw data-photograph image.JPG
- Figure 5-figure supplement 3-Source data 1/renal cancer patient 4/Raw data-HE staining image 2 of patient 4-20.0x.jpg
- Figure 5-figure supplement 3-Source data 1/renal cancer patient 4/Raw data-nitroreductase detection image.jpg
- __MACOSX/Figure 5-figure supplement 3-Source data 1/renal cancer patient 4/._Raw data-nitroreductase detection image.jpg
- Figure 5-figure supplement 3-Source data 1/renal cancer patient 4/Raw data-HE staining image 1 of patient 4-20.0x.jpg
- Figure 5-figure supplement 3-Source data 1/renal cancer patient 3/Raw data-viscosity detection image.jpg
- __MACOSX/Figure 5-figure supplement 3-Source data 1/renal cancer patient 3/._Raw data-viscosity detection image.jpg
- Figure 5-figure supplement 3-Source data 1/renal cancer patient 3/.DS_Store
- __MACOSX/Figure 5-figure supplement 3-Source data 1/renal cancer patient 3/._.DS_Store
- Figure 5-figure supplement 3-Source data 1/renal cancer patient 3/Raw data-HE staining image 1 of patient 3-20.0x.jpg
- __MACOSX/Figure 5-figure supplement 3-Source data 1/renal cancer patient 3/._Raw data-HE staining image 1 of patient 3-20.0x.jpg
- Figure 5-figure supplement 3-Source data 1/renal cancer patient 3/Raw data-HE staining image 2 of patient 3-20.0x.jpg
- __MACOSX/Figure 5-figure supplement 3-Source data 1/renal cancer patient 3/._Raw data-HE staining image 2 of patient 3-20.0x.jpg
- Figure 5-figure supplement 3-Source data 1/renal cancer patient 3/Raw data-photograph image.JPG
- Figure 5-figure supplement 3-Source data 1/renal cancer patient 3/Raw data-nitroreductase detection image.jpg
- __MACOSX/Figure 5-figure supplement 3-Source data 1/renal cancer patient 3/._Raw data-nitroreductase detection image.jpg
- Figure 5-figure supplement 3-Source data 1/renal cancer patient 2/Raw data-viscosity detection image.jpg
- __MACOSX/Figure 5-figure supplement 3-Source data 1/renal cancer patient 2/._Raw data-viscosity detection image.jpg
- Figure 5-figure supplement 3-Source data 1/renal cancer patient 2/.DS_Store
- __MACOSX/Figure 5-figure supplement 3-Source data 1/renal cancer patient 2/._.DS_Store
- Figure 5-figure supplement 3-Source data 1/renal cancer patient 2/Raw data-photograph image.png
- __MACOSX/Figure 5-figure supplement 3-Source data 1/renal cancer patient 2/._Raw data-photograph image.png
- Figure 5-figure supplement 3-Source data 1/renal cancer patient 2/Raw data-HE staining image 1 of patient 2-20.0x.jpg
- __MACOSX/Figure 5-figure supplement 3-Source data 1/renal cancer patient 2/._Raw data-HE staining image 1 of patient 2-20.0x.jpg
- Figure 5-figure supplement 3-Source data 1/renal cancer patient 2/Raw data-nitroreductase detection image.jpg
- __MACOSX/Figure 5-figure supplement 3-Source data 1/renal cancer patient 2/._Raw data-nitroreductase detection image.jpg
- Figure 5-figure supplement 3-Source data 1/renal cancer patient 2/Raw data-HE staining image 2 of patient 2-20.0x.jpg
- __MACOSX/Figure 5-figure supplement 3-Source data 1/renal cancer patient 2/._Raw data-HE staining image 2 of patient 2-20.0x.jpg
- Figure 5-figure supplement 3-Source data 1/renal cancer patient 5/Raw data-viscosity detection image.jpg
- __MACOSX/Figure 5-figure supplement 3-Source data 1/renal cancer patient 5/._Raw data-viscosity detection image.jpg
- Figure 5-figure supplement 3-Source data 1/renal cancer patient 5/.DS_Store
- __MACOSX/Figure 5-figure supplement 3-Source data 1/renal cancer patient 5/._.DS_Store
- Figure 5-figure supplement 3-Source data 1/renal cancer patient 5/Raw data-HE staining image 2 of patient 5-20.0x.jpg
- Figure 5-figure supplement 3-Source data 1/renal cancer patient 5/Raw data-photograph image.JPG
- __MACOSX/Figure 5-figure supplement 3-Source data 1/renal cancer patient 5/._Raw data-photograph image.JPG
- Figure 5-figure supplement 3-Source data 1/renal cancer patient 5/Raw data-HE staining image 1 of patient 5-20.0x.jpg
- Figure 5-figure supplement 3-Source data 1/renal cancer patient 5/Raw data-nitroreductase detection image.jpg
- __MACOSX/Figure 5-figure supplement 3-Source data 1/renal cancer patient 5/._Raw data-nitroreductase detection image.jpg
