# Supplementary material for: A pre-screening strategy to assess resected tumor margins by imaging cytoplasmic viscosity and hypoxia
Source: eLife. 2021 Oct 11;10:e70471. doi: 10.7554/eLife.70471 (PMC8553343; doi:10.7554/eLife.70471)
Supplement: Figure 6—source data 1. [file elife-70471-fig6-data1.zip]

Archive with 7 entries (6 files):
- Figure 6-Source data/
- Figure 6-Source data/Raw data-nitroreductase detection image in Figure 8A.jpg
- Figure 6-Source data/Raw data-viscosity detection image in Figure 8A.jpg
- Figure 6-Source data/Raw data-K-means clustering analysis in Figure 8B.csv
- Figure 6-Source data/Raw data-photograph image in Figure 8A.jpeg
- Figure 6-Source data/Raw data and Thumbnail images of HE staining images in Figure 8.docx
- __MACOSX/Figure 6-Source data/._Raw data and Thumbnail images of HE staining images in Figure 8.docx
