# Supplementary material for: A pre-screening strategy to assess resected tumor margins by imaging cytoplasmic viscosity and hypoxia
Source: eLife. 2021 Oct 11;10:e70471. doi: 10.7554/eLife.70471 (PMC8553343; doi:10.7554/eLife.70471)
Supplement: Figure 6—source data 1. [file elife-70471-fig6-data1.zip › Figure 6-Source data/Raw data-K-means clustering analysis in Figure 8B.csv]

Sample	Vis	NTR	Cluster		¾ÛÀàÖÐÐÄ
1	32	43	1		Vis NTR
2	255	255	3		1 63.125 57.625
3	34	49	1		2 213.800 88.800
4	122	60	1		3 255.000 248.000
5	47	61	1
6	49	48	1
7	44	52	1
8	255	255	3
9	65	58	1
10	255	255	3
11	37	52	1
12	94	54	1
13	59	60	1
14	255	255	3
15	234	70	2
16	48	60	1
17	255	219	3
18	255	255	3
19	255	255	3
20	199	159	2
21	60	55	1
22	133	68	1
23	255	234	3
24	255	79	2
25	71	67	1
26	255	255	3
27	255	214	3
28	255	255	3
29	255	255	3
30	255	255	3
31	52	56	1
32	180	75	2
33	255	255	3
34	63	79	1
35	201	61	2
