# Supplementary material for: A pre-screening strategy to assess resected tumor margins by imaging cytoplasmic viscosity and hypoxia
Source: eLife. 2021 Oct 11;10:e70471. doi: 10.7554/eLife.70471 (PMC8553343; doi:10.7554/eLife.70471)
Supplement: Figure 7—source data 1. [file elife-70471-fig7-data1.zip]

Archive with 9 entries (8 files):
- Figure 7-Source data/
- Figure 7-Source data/Raw data and Thumbnail images of HE staining images in Figure 7.docx
- __MACOSX/Figure 7-Source data/._Raw data and Thumbnail images of HE staining images in Figure 7.docx
- Figure 7-Source data/Raw data-photograph image in Figure 7A.jpeg
- __MACOSX/Figure 7-Source data/._Raw data-photograph image in Figure 7A.jpeg
- Figure 7-Source data/Raw data-K-means clustering analysis in Figure 7B.csv
- Figure 7-Source data/Raw data-viscosity detection image in Figure 7A.jpg
- Figure 7-Source data/Raw data-nitroreductase detection image in Figure 7A.jpg
- __MACOSX/Figure 7-Source data/._Raw data-nitroreductase detection image in Figure 7A.jpg
