# Supplementary material for: A pre-screening strategy to assess resected tumor margins by imaging cytoplasmic viscosity and hypoxia
Source: eLife. 2021 Oct 11;10:e70471. doi: 10.7554/eLife.70471 (PMC8553343; doi:10.7554/eLife.70471)
Supplement: Figure 7—source data 1. [file elife-70471-fig7-data1.zip › Figure 7-Source data/Raw data-K-means clustering analysis in Figure 7B.csv]

Sample	Vis	NTR	Cluster		¾ÛÀàÖÐÐÄ
1	24	48	3		Vis NTR
2	198	41	2		1 255.00000 255.0
3	255	255	1		2 163.00000 53.8
4	164	64	2		3 36.16667 46.0
5	39	36	3
6	36	43	3
7	255	255	1
8	255	255	1
9	27	53	3
10	255	255	1
11	173	48	2
12	164	57	2
13	47	42	3
14	44	54	3
15	255	255	1
16	116	59	2
