# Supplementary material for: A pre-screening strategy to assess resected tumor margins by imaging cytoplasmic viscosity and hypoxia
Source: eLife. 2021 Oct 11;10:e70471. doi: 10.7554/eLife.70471 (PMC8553343; doi:10.7554/eLife.70471)
Supplement: Source data 1. [file elife-70471-supp2.zip]

Archive with 9 entries (8 files):
- Supplementary File 1-Source data/
- Supplementary File 1-Source data/IBS224-H.tiff
- Supplementary File 1-Source data/IBS224-C.tiff
- Supplementary File 1-Source data/IBS440-c.mnova
- Supplementary File 1-Source data/IBS224-H.mnova
- Supplementary File 1-Source data/IBS440-H.tiff
- Supplementary File 1-Source data/IBS440-c.tiff
- Supplementary File 1-Source data/IBS224-C.mnova
- Supplementary File 1-Source data/IBS440-H.mnova
